# Supplementary material for: Comparative transcriptome analyses of different Salvia miltiorrhiza varieties during the accumulation of tanshinones
Source: PeerJ. 2021 Oct 20;9:e12300. doi: 10.7717/peerj.12300 (PMC8541307; doi:10.7717/peerj.12300)
Supplement: Supplemental Information 7 [file peerj-09-12300-s007.xlsx]

## Sheet: Table S3. T-test of tanshinone 
Table S2. T-test of tanshinones content in different varieties of Salvia miltiorrhiza during S1 and S2 periods.
	TNIIB	DTNI	CTN	TNI	TNIIA	MTN
SC	3.01e-09	5.99e-08	1.13e-10	4.23e-11	1.95e-12	2.21e-09
YN	2.73e-10	5.03e-06	4.39e-08	9.38e-08	1.8e-07	1.33e-06
SX	0.00193854	9.04e-07	1e-08	1.18e-09	1.65e-09	2.66e-09
HN	2.58e-08	7.48e-09	5.31e-09	7.07e-10	5.1e-09	0.000330682
Notes: Abbreviations for the 4 varieties are as follows: SC (Sichuan), SX (Shanxi), YN (Yunnan) and HN (Henan).
