# Supplementary material for: Comparative transcriptome analyses of different Salvia miltiorrhiza varieties during the accumulation of tanshinones
Source: PeerJ. 2021 Oct 20;9:e12300. doi: 10.7717/peerj.12300 (PMC8541307; doi:10.7717/peerj.12300)
Supplement: Supplemental Information 8 [file peerj-09-12300-s008.xlsx]

## Sheet: Sheet1
Table S3. Two-way ANOVA to examine significant differences between varities and stages.
(1) Response: CTN_content
	Sum Sq	Df	F	value	Pr(>F)
Varities	390.55	3	8330	<2.2e-16	***
Stage	124.08	1	7939.6	<2.2e-16	***
Varities:Stage	313.55	3	6687.5	<2.2e-16	***
Residuals	0.25	16
Signif. codes: 0 ‘***’ 0.001 ‘**’ 0.01 ‘*’ 0.05 ‘.’ 0.1 ‘ ’ 1
(2) Response: DTNI_content
	Sum Sq	Df	F	value	Pr(>F)
Varities	15.8096	3	2904.9	<2.2e-16	***
Stage	0.4432	1	244.3	4.117e-11	***
Varities:Stage	6.5706	3	1207.3	<2.2e-16	***
Residuals	0.029	16
Signif. codes: 0 ‘***’ 0.001 ‘**’ 0.01 ‘*’ 0.05 ‘.’ 0.1 ‘ ’1
(3) Response: MTN_content
	Sum Sq	Df	F	value	Pr(>F)
Varities	27.497	3	1154.81	<2.2e-16	***
Stage	0.247	1	31.109	4.165e-05	***
Varities:Stage	52.73	3	2214.54	<2.2e-16	***
Residuals	0.127	16
Signif. codes: 0 ‘***’ 0.001 ‘**’ 0.01 ‘*’ 0.05 ‘.’ 0.1 ‘ ’ 1
(4) Response: TNI_content
	Sum Sq	Df	F	value	Pr(>F)
Varities	9781.9	3	3553.5	<2.2e-16	***
Stage	31254.5	1	34062	<2.2e-16	***
Varities:Stage	3684.3	3	1338.4	<2.2e-16	***
Residuals	14.7	16
Signif. codes: 0 ‘***’ 0.001 ‘**’ 0.01 ‘*’ 0.05 ‘.’ 0.1 ‘ ’ 1
(5) Response: TNIIA_content
	Sum Sq	Df	F	value	Pr(>F)
Varities	1165.39	3	4427	<2.2e-16	***
Stage	640.09	1	7294.5	<2.2e-16	***
Varities:Stage	427.63	3	1624.4	<2.2e-16	***
Residuals	1.4	16
Signif. codes: 0 ‘***’ 0.001 ‘**’ 0.01 ‘*’ 0.05 ‘.’ 0.1 ‘ ’ 1
(6) Response: TNIIB_content
	Sum Sq	Df	F	value	Sig
Varities	16.319	3	171.407	2.264e-12	***
Stage	1.0258	1	32.324	3.379e-05	***
Varities:Stage	3.3433	3	35.117	2.865e-07	***
Residuals	0.5078	16
Signif. codes: 0 ‘***’ 0.001 ‘**’ 0.01 ‘*’ 0.05 ‘.’ 0.1 ‘ ’ 1
