# Supplementary material for: Comparative transcriptome analyses of different Salvia miltiorrhiza varieties during the accumulation of tanshinones
Source: PeerJ. 2021 Oct 20;9:e12300. doi: 10.7717/peerj.12300 (PMC8541307; doi:10.7717/peerj.12300)
Supplement: Supplemental Information 12 [file peerj-09-12300-s012.xlsx]

## Sheet: 88 common enriched pathways
Table S7. KEGG enrichment of DEGs among 4 strains of Salvia miltiorrhiza at stage S1
# 40 KEGG pathways specific enriched at Stage S1.
Pathway	Pathway_ID	KEGG_A_class	KEGG_B_class	HN1.vs.SC1.228.	HN1.vs.SC1_Pvalue	HN1.vs.SC1_Qvalue	HN1.vs.SX1.643.	HN1.vs.SX1_Pvalue	HN1.vs.SX1_Qvalue	HN1.vs.YN1.413.	HN1.vs.YN1_Pvalue	HN1.vs.YN1_Qvalue	SX1.vs.SC1.699.	SX1.vs.SC1_Pvalue	SX1.vs.SC1_Qvalue	SX1.vs.YN1.380.	SX1.vs.YN1_Pvalue	SX1.vs.YN1_Qvalue
Sesquiterpenoid and triterpenoid biosynthesis	ko00909	Metabolism	Metabolism of terpenoids and polyketides	2	0.107921	0.6	7	0.000647196	0.0138068	5	0.00286422	0.110206	8	0.000164098	0.00397	2	0.241135	0.803783
Pentose and glucuronate interconversions	ko00040	Metabolism	Carbohydrate metabolism	3	0.585993	0.995	12	0.143544	0.798852	11	0.02079	0.193506	14	0.0779042	0.377	6	0.390344	0.955944
Linoleic acid metabolism	ko00591	Metabolism	Lipid metabolism	2	0.0485139	0.347	3	0.0750584	0.565145	3	0.0246099	0.19852	3	0.0915227	0.425	3	0.019758	0.296371
One carbon pool by folate	ko00670	Metabolism	Metabolism of cofactors and vitamins	3	0.0637256	0.413	1	0.933035	0.999965	5	0.0241293	0.19852	2	0.786246	1	3	0.197386	0.803783
Sulfur metabolism	ko00920	Metabolism	Energy metabolism	2	0.430994	0.973	7	0.114511	0.666246	6	0.0474808	0.302378	3	0.835761	1	7	0.010243	0.20486
Glycerolipid metabolism	ko00561	Metabolism	Lipid metabolism	1	0.96652	1	11	0.337168	0.999965	10	0.0795102	0.437306	12	0.322004	0.795	7	0.319243	0.870662
Selenocompound metabolism	ko00450	Metabolism	Metabolism of other amino acids	1	0.63714	0.995	2	0.783652	0.999965	4	0.105041	0.508399	3	0.600438	1	4	0.0831952	0.593161
Photosynthesis	ko00195	Metabolism	Energy metabolism	15	3.66e-07	3.66e-05	20	0.000341948	0.00875387	8	0.193039	0.623077	28	1.14e-07	7.29e-06	2	0.966929	0.998482
Ascorbate and aldarate metabolism	ko00053	Metabolism	Carbohydrate metabolism	2	0.631821	0.995	8	0.249013	0.999965	6	0.186778	0.623077	6	0.643175	1	6	0.142686	0.644173
Nucleotide excision repair	ko03420	Genetic Information Processing	Replication and repair	1	0.930115	1	6	0.755132	0.999965	7	0.194318	0.623077	4	0.964112	1	7	0.144939	0.644173
Fructose and mannose metabolism	ko00051	Metabolism	Carbohydrate metabolism	3	0.568419	0.995	6	0.846717	0.999965	7	0.284793	0.733189	7	0.808515	1	8	0.117868	0.642919
Phosphatidylinositol signaling system	ko04070	Environmental Information Processing	Signal transduction	2	0.870328	1	9	0.664799	0.999965	8	0.302936	0.76365	14	0.18657	0.705	8	0.230436	0.803783
Stilbenoid, diarylheptanoid and gingerol biosynthesis	ko00945	Metabolism	Biosynthesis of other secondary metabolites	2	0.465646	0.991	12	0.00118701	0.0217053	4	0.313408	0.773927	11	0.00720208	0.0545	4	0.262378	0.828561
Other glycan degradation	ko00511	Metabolism	Glycan biosynthesis and metabolism	2	0.320841	0.973	5	0.222575	0.999965	3	0.34741	0.840731	3	0.697185	1	3	0.301149	0.870662
Steroid biosynthesis	ko00100	Metabolism	Lipid metabolism	2	0.33029	0.973	2	0.854944	0.999965	3	0.36026	0.847225	5	0.292157	0.788	4	0.131684	0.644173
Biotin metabolism	ko00780	Metabolism	Metabolism of cofactors and vitamins	1	0.553102	0.995	2	0.666247	0.999965	2	0.424898	0.876541	4	0.222912	0.749	1	0.741857	0.998482
Terpenoid backbone biosynthesis	ko00900	Metabolism	Metabolism of terpenoids and polyketides	3	0.447501	0.973	7	0.546086	0.999965	5	0.461294	0.904162	12	0.0718638	0.362	3	0.783625	0.998482
Betalain biosynthesis	ko00965	Metabolism	Biosynthesis of other secondary metabolites	1	0.286385	0.973	1	0.622801	0.999965	1	0.460857	0.904162	1	0.654742	1	1	0.432957	0.965098
Taurine and hypotaurine metabolism	ko00430	Metabolism	Metabolism of other amino acids	1	0.322514	0.973	1	0.675384	0.999965	1	0.509779	0.948559	1	0.706892	1	3	0.0239319	0.319092
Folate biosynthesis	ko00790	Metabolism	Metabolism of cofactors and vitamins	1	0.607649	0.995	1	0.933035	0.999965	2	0.502669	0.948559	2	0.786246	1	1	0.792603	0.998482
RNA polymerase	ko03020	Genetic Information Processing	Transcription	3	0.35066	0.973	10	0.0700633	0.565145	4	0.531773	0.960365	5	0.781779	1	5	0.271793	0.836285
Riboflavin metabolism	ko00740	Metabolism	Metabolism of cofactors and vitamins	1	0.435208	0.973	2	0.478726	0.999965	1	0.648663	0.978396	3	0.24658	0.785	2	0.241135	0.803783
Fatty acid biosynthesis	ko00061	Metabolism	Lipid metabolism	1	0.890874	1	6	0.583702	0.999965	4	0.560464	0.978396	5	0.807585	1	5	0.296764	0.870662
SNARE interactions in vesicular transport	ko04130	Genetic Information Processing	Folding, sorting and degradation	1	0.815863	1	4	0.700257	0.999965	3	0.586261	0.978396	4	0.76157	1	2	0.77218	0.998482
Glycosphingolipid biosynthesis - ganglio series	ko00604	Metabolism	Glycan biosynthesis and metabolism	1	0.420332	0.973	2	0.454236	0.999965	1	0.631533	0.978396	1	0.820702	1	1	0.600228	0.998482
Ubiquinone and other terpenoid-quinone biosynthesis	ko00130	Metabolism	Metabolism of cofactors and vitamins	3	0.294302	0.973	7	0.285098	0.999965	3	0.673987	0.994541	6	0.529125	1	2	0.83066	0.998482
Phenylalanine, tyrosine and tryptophan biosynthesis	ko00400	Metabolism	Amino acid metabolism	1	0.846653	1	3	0.900796	0.999965	1	0.967716	0.999997	13	0.00359379	0.0334	2	0.818967	0.998482
Tropane, piperidine and pyridine alkaloid biosynthesis	ko00960	Metabolism	Biosynthesis of other secondary metabolites	1	0.69765	0.997	3	0.655407	0.999965	1	0.888099	0.999997	8	0.0251631	0.145	1	0.866179	0.998482
Phenylalanine metabolism	ko00360	Metabolism	Amino acid metabolism	2	0.611731	0.995	5	0.694645	0.999965	2	0.89157	0.999997	10	0.0947843	0.425	2	0.861764	0.998482
Arginine biosynthesis	ko00220	Metabolism	Amino acid metabolism	4	0.143836	0.757	2	0.981179	0.999965	2	0.887391	0.999997	8	0.278759	0.788	3	0.661674	0.998482
Nicotinate and nicotinamide metabolism	ko00760	Metabolism	Metabolism of cofactors and vitamins	1	0.575772	0.995	1	0.916077	0.999965	1	0.791956	0.999997	2	0.74384	1	2	0.414287	0.965098
Pentose phosphate pathway	ko00030	Metabolism	Carbohydrate metabolism	3	0.64643	0.995	4	0.986206	0.999965	4	0.855495	0.999997	6	0.94593	1	4	0.807028	0.998482
Inositol phosphate metabolism	ko00562	Metabolism	Carbohydrate metabolism	2	0.786025	1	7	0.708085	0.999965	4	0.76972	0.999997	5	0.945781	1	5	0.523953	0.998482
Citrate cycle (TCA cycle)	ko00020	Metabolism	Carbohydrate metabolism	3	0.676668	0.997	2	0.999565	0.999965	3	0.953565	0.999997	5	0.984103	1	3	0.932118	0.998482
Butanoate metabolism	ko00650	Metabolism	Carbohydrate metabolism	2	0.404242	0.973	1	0.982745	0.999965	1	0.923634	0.999997	3	0.80743	1	1	0.90578	0.998482
2-Oxocarboxylic acid metabolism	ko01210	Metabolism	Global and overview maps	3	0.519409	0.995	4	0.95574	0.999965	3	0.879642	0.999997	6	0.854962	1	2	0.946706	0.998482
Phagosome	ko04145	Cellular Processes	Transport and catabolism	2	0.97128	1	6	0.997958	0.999965	4	0.988375	0.999997	13	0.836559	1	5	0.94497	0.998482
Ribosome biogenesis in eukaryotes	ko03008	Genetic Information Processing	Translation	3	0.841909	1	12	0.648632	0.999965	6	0.843906	0.999997	6	0.996125	1	7	0.647458	0.998482
Tryptophan metabolism	ko00380	Metabolism	Amino acid metabolism	2	0.74549	1	5	0.874268	0.999965	4	0.710283	0.999997	3	0.989753	1	2	0.938409	0.998482
Valine, leucine and isoleucine degradation	ko00280	Metabolism	Amino acid metabolism	1	0.975594	1	6	0.949539	0.999965	4	0.901268	0.999997	4	0.996772	1	1	0.998057	0.998482
# 48 pathways common enriched at both S1 and S2
Pathway	Pathway_ID	KEGG_A_class	KEGG_B_class	HN2.vs.SC2.113.	HN2.vs.SC2_Pvalue	HN2.vs.SC2_Qvalue	HN2.vs.SX2.477.	HN2.vs.SX2_Pvalue	HN2.vs.SX2_Qvalue	HN2.vs.YN2.1870.	HN2.vs.YN2_Pvalue	HN2.vs.YN2_Qvalue	SX2.vs.SC2.89.	SX2.vs.SC2_Pvalue	SX2.vs.SC2_Qvalue	SX2.vs.YN2.196.	SX2.vs.YN2_Pvalue	SX2.vs.YN2_Qvalue	YN2.vs.SC2.2136.	YN2.vs.SC2_Pvalue	YN2.vs.SC2_Qvalue
Metabolic pathways	ko01100	Metabolism	Global and overview maps	69	0.00016787	0.0134296	205	0.681621	0.989814	759	0.999514	1	1	0.567247	0.841119	4	0.109994	0.476642	33	0.000982826	0.0411815
Amino sugar and nucleotide sugar metabolism	ko00520	Metabolism	Carbohydrate metabolism	9	0.00212466	0.0849865	15	0.220378	0.853077	51	0.27922	1	4	0.620061	0.841119	5	0.960942	0.982536	125	0.0049696	0.104286
Plant-pathogen interaction	ko04626	Organismal Systems	Environmental adaptation	13	0.00414809	0.110616	34	0.0230828	0.461657	85	0.863152	1	4	0.118715	0.815461	5	0.398614	0.863339	60	0.00768165	0.116078
Cyanoamino acid metabolism	ko00460	Metabolism	Metabolism of other amino acids	4	0.011859	0.226018	3	0.731933	0.989814	12	0.826413	1	1	0.906668	0.919261	3	0.891618	0.982536	72	0.00882116	0.119968
Oxidative phosphorylation	ko00190	Metabolism	Energy metabolism	11	0.015243	0.226018	27	0.159983	0.853077	57	0.999949	1	1	0.860571	0.916938	2	0.930561	0.982536	60	0.0154921	0.131962
Arginine and proline metabolism	ko00330	Metabolism	Amino acid metabolism	5	0.0169514	0.226018	8	0.297739	0.989814	19	0.927203	1	1	0.436937	0.841119	2	0.358279	0.863339	21	0.0200814	0.160651
Galactose metabolism	ko00052	Metabolism	Carbohydrate metabolism	4	0.0209817	0.239791	7	0.155669	0.853077	33	7.26e-05	0.00972844	3	0.479024	0.841119	5	0.676038	0.982536	75	0.0329062	0.222268
Fatty acid elongation	ko00062	Metabolism	Lipid metabolism	3	0.0294553	0.277789	3	0.545802	0.989814	13	0.312617	1	1	0.413707	0.841119	1	0.693661	0.982536	19	0.0348954	0.222268
Pyruvate metabolism	ko00620	Metabolism	Carbohydrate metabolism	6	0.040758	0.326064	19	0.0102143	0.306428	30	0.987265	1	3	0.388749	0.841119	9	0.0590906	0.358483	65	0.0460283	0.260827
Starch and sucrose metabolism	ko00500	Metabolism	Carbohydrate metabolism	6	0.0487355	0.35444	13	0.322979	0.989814	50	0.157918	0.86316	1	0.789946	0.915334	2	0.857341	0.982536	46	0.0540599	0.282775
Glycosaminoglycan degradation	ko00531	Metabolism	Glycan biosynthesis and metabolism	2	0.0584604	0.376148	2	0.500479	0.989814	3	0.971961	1	2	0.534406	0.841119	1	0.981719	0.992627	52	0.0614908	0.309731
Porphyrin and chlorophyll metabolism	ko00860	Metabolism	Metabolism of cofactors and vitamins	3	0.0611241	0.376148	1	0.980251	0.989814	17	0.313229	1	1	0.511298	0.841119	2	0.46571	0.863339	23	0.0667746	0.324334
beta-Alanine metabolism	ko00410	Metabolism	Metabolism of other amino acids	3	0.108781	0.556001	7	0.214318	0.853077	16	0.824084	1	3	0.116131	0.815461	3	0.489118	0.863339	34	0.142484	0.509944
Biosynthesis of secondary metabolites	ko01110	Metabolism	Global and overview maps	30	0.132926	0.625532	93	0.905737	0.989814	369	0.993474	1	1	0.600978	0.841119	2	0.599177	0.973663	26	0.181344	0.560518
alpha-Linolenic acid metabolism	ko00592	Metabolism	Lipid metabolism	2	0.167483	0.6532	2	0.825159	0.989814	8	0.941245	1	1	0.635825	0.841119	3	0.378423	0.863339	28	0.202177	0.585022
Phenylpropanoid biosynthesis	ko00940	Metabolism	Biosynthesis of other secondary metabolites	4	0.17963	0.6532	6	0.910724	0.989814	37	0.495931	1	3	0.127082	0.815461	1	0.937911	0.982536	34	0.211219	0.598454
Carbon fixation in photosynthetic organisms	ko00710	Metabolism	Energy metabolism	4	0.259868	0.719601	14	0.204451	0.853077	30	0.99189	1	5	0.568561	0.841119	8	0.870117	0.982536	128	0.221812	0.613938
MAPK signaling pathway - plant	ko04016	Environmental Information Processing	Signal transduction	5	0.385775	0.795986	23	0.093889	0.853077	64	0.704204	1	3	0.689473	0.841119	4	0.954616	0.982536	90	0.257429	0.613938
Fatty acid metabolism	ko01212	Metabolism	Global and overview maps	3	0.394089	0.795986	14	0.0958682	0.853077	29	0.95401	1	2	0.334292	0.841119	3	0.489118	0.863339	32	0.258003	0.613938
Glutathione metabolism	ko00480	Metabolism	Metabolism of other amino acids	3	0.407811	0.795986	15	0.0635888	0.853077	40	0.400692	1	1	0.808417	0.916938	2	0.878265	0.982536	43	0.261407	0.613938
Tyrosine metabolism	ko00350	Metabolism	Amino acid metabolism	2	0.421689	0.795986	4	0.86233	0.989814	18	0.930121	1	1	0.879256	0.916938	10	0.0165305	0.214897	54	0.273744	0.631004
Alanine, aspartate and glutamate metabolism	ko00250	Metabolism	Amino acid metabolism	2	0.447742	0.795986	6	0.619461	0.989814	26	0.445621	1	1	0.728885	0.858203	1	0.94454	0.982536	32	0.447096	0.789677
Fatty acid degradation	ko00071	Metabolism	Lipid metabolism	2	0.447742	0.795986	9	0.187154	0.853077	19	0.933179	1	2	0.312219	0.841119	6	0.0382969	0.268078	28	0.457699	0.79804
Ether lipid metabolism	ko00565	Metabolism	Lipid metabolism	1	0.505664	0.846533	6	0.07245	0.853077	12	0.493764	1	1	0.8423	0.916938	7	0.106786	0.476642	44	0.505036	0.833388
Sphingolipid metabolism	ko00600	Metabolism	Lipid metabolism	1	0.518208	0.846533	5	0.188641	0.853077	14	0.300757	1	2	0.330626	0.841119	3	0.483509	0.863339	28	0.562172	0.889016
Carbon metabolism	ko01200	Metabolism	Global and overview maps	8	0.518501	0.846533	38	0.188444	0.853077	97	0.99965	1	1	0.425438	0.841119	2	0.342235	0.863339	13	0.576429	0.891334
Glycolysis / Gluconeogenesis	ko00010	Metabolism	Carbohydrate metabolism	4	0.539696	0.863514	19	0.270038	0.981956	51	0.972651	1	1	0.867552	0.916938	5	0.446573	0.863339	47	0.576746	0.891334
Isoquinoline alkaloid biosynthesis	ko00950	Metabolism	Biosynthesis of other secondary metabolites	1	0.581765	0.903251	2	0.886182	0.989814	11	0.872851	1	4	0.359188	0.841119	7	0.502824	0.863339	68	0.759087	1
Biosynthesis of unsaturated fatty acids	ko01040	Metabolism	Lipid metabolism	1	0.587113	0.903251	6	0.163368	0.853077	14	0.605266	1	1	0.496229	0.841119	3	0.188386	0.659352	14	0.785911	1
Flavonoid biosynthesis	ko00941	Metabolism	Biosynthesis of other secondary metabolites	1	0.617807	0.911961	3	0.773684	0.989814	14	0.733612	1	1	0.267955	0.841119	1	0.498981	0.863339	6	0.788888	1
Ubiquitin mediated proteolysis	ko04120	Genetic Information Processing	Folding, sorting and degradation	3	0.640739	0.911961	12	0.734916	0.989814	55	0.474499	1	4	0.461166	0.841119	4	0.95173	0.982536	77	0.813532	1
Plant hormone signal transduction	ko04075	Environmental Information Processing	Signal transduction	3	0.661252	0.911961	12	0.771416	0.989814	44	0.973166	1	1	0.506325	0.841119	2	0.458375	0.863339	14	0.821607	1
Glyoxylate and dicarboxylate metabolism	ko00630	Metabolism	Carbohydrate metabolism	2	0.667413	0.911961	13	0.163129	0.853077	31	0.908001	1	3	0.252034	0.841119	12	0.00044672	0.0135505	37	0.8257	1
Nitrogen metabolism	ko00910	Metabolism	Energy metabolism	1	0.672571	0.911961	5	0.501958	0.989814	12	0.9686	1	3	0.0200553	0.488011	2	0.366249	0.863339	11	0.854731	1
Purine metabolism	ko00230	Metabolism	Nucleotide metabolism	2	0.693586	0.924781	12	0.307007	0.989814	59	0.000490372	0.0328549	1	0.897593	0.919261	6	0.371443	0.863339	47	0.875024	1
Cysteine and methionine metabolism	ko00270	Metabolism	Amino acid metabolism	2	0.781856	0.941913	12	0.542823	0.989814	36	0.975255	1	1	0.38953	0.841119	1	0.664966	0.982536	8	0.928615	1
Proteasome	ko03050	Genetic Information Processing	Folding, sorting and degradation	1	0.797026	0.941913	16	0.000912653	0.0547592	36	0.0206203	0.336334	1	0.5307	0.841119	5	0.0244777	0.222747	13	0.936473	1
Glycine, serine and threonine metabolism	ko00260	Metabolism	Amino acid metabolism	1	0.809757	0.941913	4	0.920709	0.989814	15	0.998239	1	20	0.480089	0.841119	62	0.000790347	0.0173879	438	0.954815	1
RNA transport	ko03013	Genetic Information Processing	Translation	3	0.824174	0.941913	14	0.898311	0.989814	72	0.579393	1	1	0.837374	0.916938	2	0.908639	0.982536	34	0.955319	1
Biosynthesis of amino acids	ko01230	Metabolism	Global and overview maps	4	0.860122	0.945169	25	0.567701	0.989814	66	0.999983	1	4	0.869368	0.916938	11	0.798865	0.982536	125	0.986712	1
Glycerophospholipid metabolism	ko00564	Metabolism	Lipid metabolism	1	0.862467	0.945169	5	0.92135	0.989814	42	0.0366681	0.446684	7	0.0411726	0.711797	12	0.0509986	0.331491	60	0.99143	1
Peroxisome	ko04146	Cellular Processes	Transport and catabolism	1	0.877656	0.948817	9	0.512032	0.989814	32	0.697191	1	4	0.000647352	0.0472567	1	0.590253	0.973663	2	0.999771	1
RNA degradation	ko03018	Genetic Information Processing	Folding, sorting and degradation	1	0.918319	0.969946	6	0.952563	0.989814	50	0.0617137	0.588554	3	0.499423	0.841119	17	7.6e-05	0.00345697	41	0.99981	1
Endocytosis	ko04144	Cellular Processes	Transport and catabolism	2	0.941823	0.969946	20	0.425403	0.989814	73	0.570556	1	10	0.013193	0.481543	13	0.183909	0.659352	77	0.99983	1
Ribosome	ko03010	Genetic Information Processing	Translation	7	0.948642	0.969946	78	1.05e-05	0.00126469	178	0.85216	1	2	0.608973	0.841119	2	0.942316	0.982536	28	0.999916	1
mRNA surveillance pathway	ko03015	Genetic Information Processing	Translation	1	0.950968	0.969946	10	0.807958	0.989814	62	0.0223686	0.336334	6	0.338254	0.841119	8	0.828299	0.982536	79	0.999976	1
Protein processing in endoplasmic reticulum	ko04141	Genetic Information Processing	Folding, sorting and degradation	3	0.957821	0.969946	33	0.127495	0.853077	105	0.537386	1	2	0.922541	0.922541	7	0.808813	0.982536	62	0.999998	1
Spliceosome	ko03040	Genetic Information Processing	Transcription	1	0.996158	0.996158	15	0.971964	0.989814	113	0.0027911	0.124669	8	0.692866	0.841119	6	0.999963	0.999963	151	1	1

## Sheet: HN1-vs-SC1
KEGG_A_class	KEGG_B_class	Pathway	all (185)	All (8905)	Pvalue	Qvalue	Pathway ID	Genes	K_IDs
Metabolism	Energy metabolism	Photosynthesis	15	120	2.31075e-08	2.01035e-06	ko00195	Unigene0008263(OsI_025465);Unigene0008780(PSAEA);Unigene0009932(PSAG);Unigene0011717(psaD);Unigene0014102(PPL1);Unigene0024245(PSAO);Unigene0033490(PSAN);Unigene0035945(PSBO);Unigene0039555(ATPG);Unigene0039588(PETE);Unigene0044061(PETF);Unigene0047394(PSBP);Unigene0048421(petC);Unigene0052654(PSBR);Unigene0063865(PSAL)	K08901+K02693+K08905+K02692+K02717+K14332+K02701+K02716+K02109+K02638+K02639+K02717+K02636+K03541+K02699
Organismal Systems	Environmental adaptation	Plant-pathogen interaction	24	446	1.61049e-05	0.000700565	ko04626	Unigene0000996(At1g59620);Unigene0001262(--);Unigene0003668(XA21);Unigene0003688(XA21);Unigene0003693(--);Unigene0004470(KCS20);Unigene0005661(WRKY22);Unigene0006677(RIN4);Unigene0007523(--);Unigene0010256(CPK19);Unigene0010454(PTI6);Unigene0014207(CP1);Unigene0015236(At3g47570);Unigene0017185(At3g47570);Unigene0027759(CNGC2);Unigene0030148(CNGC13);Unigene0031338(MPK3);Unigene0038871(EDS1B);Unige…	K13457+K13420+K13420+K13420+K13420+K15397+K13426+K13456+K13420+K13412+K13434+K02183+K13420+K13420+K05391+K05391+K20536+K18875+K04079+K13416+K13412+K13420+K13448+K13448
Metabolism	Energy metabolism	Photosynthesis - antenna proteins	7	46	4.02237e-05	0.00116649	ko00196	Unigene0010550(LHC);Unigene0033076(LHCA4);Unigene0040284(LHCB5);Unigene0041495(LHCB4.1);Unigene0049841(CAB1);Unigene0052126(CAB7);Unigene0065511(OsI_012078)	K08907+K08910+K08916+K08915+K08912+K08908+K08913
Metabolism	Energy metabolism	Carbon fixation in photosynthetic organisms	14	204	8.53387e-05	0.00185612	ko00710	Unigene0005141(PCKA);Unigene0009991(RBCS);Unigene0014161(GAPC2);Unigene0014423(RBCS);Unigene0019338(At1g32060);Unigene0021746(ALDP);Unigene0027773(ALDP);Unigene0032504(Os01g0760600);Unigene0040438(GGAT2);Unigene0041615(At3g55800);Unigene0058732(TKT3);Unigene0062398(GAPA);Unigene0062401(GAPB);Unigene0068491(RBCS)	K01610+K01602+K00134+K01602+K00855+K01623+K01623+K14454+K14272+K01100+K00615+K05298+K05298+K01602
Environmental Information Processing	Signal transduction	MAPK signaling pathway - plant	18	321	0.000118056	0.00205417	ko04016	Unigene0001262(--);Unigene0003668(XA21);Unigene0003688(XA21);Unigene0003693(--);Unigene0005661(WRKY22);Unigene0007523(--);Unigene0014207(CP1);Unigene0015236(At3g47570);Unigene0017185(At3g47570);Unigene0022012(SPCH);Unigene0031338(MPK3);Unigene0035262(MAPKKK17);Unigene0035595(YDA);Unigene0042872(ETR2);Unigene0043971(ACS1);Unigene0055074(SERK4);Unigene0058516(OXI1);Unigene0061217(GSO2)	K13420+K13420+K13420+K13420+K13426+K13420+K02183+K13420+K13420+K20558+K20536+K20716+K20717+K14509+K20772+K13416+K20714+K13420
Metabolism	Global and overview maps	Metabolic pathways	102	3911	0.00127008	0.0184162	ko01100	Unigene0000159(--);Unigene0000895(--);Unigene0001466(KPHMT1);Unigene0003402(At3g57050);Unigene0004248(RIBA1);Unigene0004376(PRP1);Unigene0004470(KCS20);Unigene0004787(co-2);Unigene0005141(PCKA);Unigene0005377(LPXA);Unigene0006369(PDC1);Unigene0006844(GABA-TP3);Unigene0007767(UGD1);Unigene0007974(At3g13930);Unigene0008780(PSAEA);Unigene0009507(LOX3.1);Unigene0009991(RBCS);Unigene0010550(LHC);Unige…	K01114+K01068+K00606+K01760+K14652+K00799+K15397+K00422+K01610+K00677+K01568+K16871+K00012+K00627+K02693+K00454+K01602+K08907+K02256+K10525+K02692+K02492+K13065+K00799+K13034+K00016+K01087+K00134+K01209+K01602+K05928+K00799+K08678+K01853+K10532+K00855+K13065+K01623+K01051+K22395+K01051+K01623+K00430+K22596+K01069+K02261+K13366+K14454+K08910+K10527+K00511+K01673+K02109+K08916+K14272+K01179+K08915+…
Metabolism	Lipid metabolism	alpha-Linolenic acid metabolism	5	58	0.00689789	0.085731	ko00592	Unigene0009507(LOX3.1);Unigene0010979(AOC);Unigene0033652(AIM1);Unigene0055515(AOC);Unigene0068458(LOXA)	K00454+K10525+K10527+K10525+K00454
Metabolism	Carbohydrate metabolism	Glyoxylate and dicarboxylate metabolism	9	179	0.0122431	0.133144	ko00630	Unigene0009991(RBCS);Unigene0014423(RBCS);Unigene0040438(GGAT2);Unigene0042413(SHM3);Unigene0043521(HPR);Unigene0051168(GLN2);Unigene0058748(SHM1);Unigene0067137(SHM4);Unigene0068491(RBCS)	K01602+K01602+K14272+K00600+K15893+K01915+K00600+K00600+K01602
Metabolism	Metabolism of other amino acids	Cyanoamino acid metabolism	5	70	0.0149391	0.141379	ko00460	Unigene0013862(CAS1);Unigene0042413(SHM3);Unigene0048494(BGLU40);Unigene0058748(SHM1);Unigene0067137(SHM4)	K13034+K00600+K01188+K00600+K00600
Metabolism	Global and overview maps	Biosynthesis of secondary metabolites	53	1941	0.0162505	0.141379	ko01110	Unigene0000159(--);Unigene0000895(--);Unigene0001466(KPHMT1);Unigene0003402(At3g57050);Unigene0004248(RIBA1);Unigene0004470(KCS20);Unigene0004787(co-2);Unigene0005141(PCKA);Unigene0006369(PDC1);Unigene0007052(GA2OX1);Unigene0007974(At3g13930);Unigene0009507(LOX3.1);Unigene0009991(RBCS);Unigene0010979(AOC);Unigene0011945(HEMA1);Unigene0012569(RAS);Unigene0013862(CAS1);Unigene0013902(LDHA);Unigene0…	K01114+K01068+K00606+K01760+K14652+K15397+K00422+K01610+K01568+K04125+K00627+K00454+K01602+K10525+K02492+K13065+K13034+K00016+K01087+K00134+K01602+K05928+K01853+K13065+K01623+K22395+K01623+K00430+K14454+K10527+K00511+K14272+K00600+K15893+K20772+K03428+K01188+K11778+K00059+K00021+K10525+K00818+K00615+K00600+K01087+K13066+K00021+K01580+K00430+K00600+K00454+K01602+K00430
Metabolism	Biosynthesis of other secondary metabolites	Phenylpropanoid biosynthesis	8	174	0.0285159	0.209249	ko00940	Unigene0012569(RAS);Unigene0021296(SAT);Unigene0023110(At5g44380);Unigene0029140(PER51);Unigene0048494(BGLU40);Unigene0059773(COMT2);Unigene0065274(PER49);Unigene0069801(GSVIVT00023967001)	K13065+K13065+K22395+K00430+K01188+K13066+K00430+K00430
Metabolism	Global and overview maps	Carbon metabolism	20	612	0.0288619	0.209249	ko01200	Unigene0005141(PCKA);Unigene0007974(At3g13930);Unigene0009991(RBCS);Unigene0013862(CAS1);Unigene0014161(GAPC2);Unigene0014423(RBCS);Unigene0019338(At1g32060);Unigene0021746(ALDP);Unigene0027773(ALDP);Unigene0032504(Os01g0760600);Unigene0040438(GGAT2);Unigene0041615(At3g55800);Unigene0042413(SHM3);Unigene0043521(HPR);Unigene0058732(TKT3);Unigene0058748(SHM1);Unigene0062398(GAPA);Unigene0062401(GAP…	K01610+K00627+K01602+K13034+K00134+K01602+K00855+K01623+K01623+K14454+K14272+K01100+K00600+K15893+K00615+K00600+K05298+K05298+K00600+K01602
Metabolism	Lipid metabolism	Linoleic acid metabolism	2	14	0.0331565	0.221893	ko00591	Unigene0009507(LOX3.1);Unigene0068458(LOXA)	K00454+K00454
Metabolism	Metabolism of cofactors and vitamins	One carbon pool by folate	3	36	0.038147	0.237056	ko00670	Unigene0042413(SHM3);Unigene0058748(SHM1);Unigene0067137(SHM4)	K00600+K00600+K00600
Metabolism	Metabolism of terpenoids and polyketides	Sesquiterpenoid and triterpenoid biosynthesis	2	22	0.0755903	0.438424	ko00909	Unigene0018008(CDS);Unigene0033739(SQE1)	K15803+K00511
Metabolism	Amino acid metabolism	Arginine biosynthesis	4	79	0.0816783	0.444126	ko00220	Unigene0032504(Os01g0760600);Unigene0040438(GGAT2);Unigene0051168(GLN2);Unigene0056701(WIN1)	K14454+K14272+K01915+K00818
Metabolism	Carbohydrate metabolism	Amino sugar and nucleotide sugar metabolism	8	224	0.0948873	0.4856	ko00520	Unigene0002261(CBR1);Unigene0007767(UGD1);Unigene0014327(ASD1);Unigene0015729(UXS2);Unigene0024242(CBR1);Unigene0058843(UAM3);Unigene0059855(--);Unigene0064227(EP3)	K00326+K00012+K01209+K08678+K00326+K13379+K15920+K01183
Metabolism	Amino acid metabolism	Alanine, aspartate and glutamate metabolism	5	119	0.101659	0.49135	ko00250	Unigene0006844(GABA-TP3);Unigene0032504(Os01g0760600);Unigene0040438(GGAT2);Unigene0051168(GLN2);Unigene0062841(GAD)	K16871+K14454+K14272+K01915+K01580
Metabolism	Amino acid metabolism	Glycine, serine and threonine metabolism	5	129	0.130623	0.598114	ko00260	Unigene0040438(GGAT2);Unigene0042413(SHM3);Unigene0043521(HPR);Unigene0058748(SHM1);Unigene0067137(SHM4)	K14272+K00600+K15893+K00600+K00600
Metabolism	Global and overview maps	Biosynthesis of amino acids	13	475	0.188502	0.819982	ko01230	Unigene0003402(At3g57050);Unigene0013862(CAS1);Unigene0014161(GAPC2);Unigene0021746(ALDP);Unigene0027773(ALDP);Unigene0032504(Os01g0760600);Unigene0040438(GGAT2);Unigene0042413(SHM3);Unigene0051168(GLN2);Unigene0056701(WIN1);Unigene0058732(TKT3);Unigene0058748(SHM1);Unigene0067137(SHM4)	K01760+K13034+K00134+K01623+K01623+K14454+K14272+K00600+K01915+K00818+K00615+K00600+K00600
Metabolism	Amino acid metabolism	Arginine and proline metabolism	4	118	0.230045	0.897836	ko00330	Unigene0029893(PAO1);Unigene0032504(Os01g0760600);Unigene0048511(At4g34880);Unigene0069723(SAMDC)	K13366+K14454+K01426+K01611
Metabolism	Energy metabolism	Oxidative phosphorylation	11	412	0.237568	0.897836	ko00190	Unigene0010861(Mtco1);Unigene0029802(Mtco2);Unigene0039555(ATPG);Unigene0048337(Mtnd1);Unigene0056848(Mtco3);Unigene0060562(ndhB2);Unigene0064356(Mtnd2);Unigene0064419(Mt-Cyb);Unigene0065156(Mtnd4);Unigene0067389(Mt-atp6);Unigene0069524(ND5)	K02256+K02261+K02109+K03878+K02262+K05573+K03879+K00412+K03881+K02126+K03883
Metabolism	Biosynthesis of other secondary metabolites	Betalain biosynthesis	1	13	0.238986	0.897836	ko00965	Unigene0016249(DODA)	K15777
Metabolism	Lipid metabolism	Steroid biosynthesis	2	46	0.247679	0.897836	ko00100	Unigene0016174(CASBPX1);Unigene0033739(SQE1)	K01853+K00511
Metabolism	Metabolism of other amino acids	Taurine and hypotaurine metabolism	1	15	0.270325	0.94073	ko00430	Unigene0062841(GAD)	K01580
Metabolism	Lipid metabolism	Fatty acid elongation	2	53	0.301827	0.951955	ko00062	Unigene0000895(--);Unigene0004470(KCS20)	K01068+K15397
Metabolism	Carbohydrate metabolism	Butanoate metabolism	2	54	0.30953	0.951955	ko00650	Unigene0006844(GABA-TP3);Unigene0062841(GAD)	K16871+K01580
Metabolism	Metabolism of terpenoids and polyketides	Terpenoid backbone biosynthesis	3	96	0.321736	0.951955	ko00900	Unigene0050470(--);Unigene0054559(HMG1);Unigene0060248(HMGR2)	K11778+K00021+K00021
Metabolism	Amino acid metabolism	Cysteine and methionine metabolism	6	224	0.322029	0.951955	ko00270	Unigene0003402(At3g57050);Unigene0013862(CAS1);Unigene0013902(LDHA);Unigene0032504(Os01g0760600);Unigene0043971(ACS1);Unigene0069723(SAMDC)	K01760+K13034+K00016+K14454+K20772+K01611
Metabolism	Energy metabolism	Sulfur metabolism	2	57	0.332527	0.951955	ko00920	Unigene0013862(CAS1);Unigene0067065(APR3)	K13034+K05907
Metabolism	Biosynthesis of other secondary metabolites	Stilbenoid, diarylheptanoid and gingerol biosynthesis	2	61	0.362837	0.951955	ko00945	Unigene0012569(RAS);Unigene0021296(SAT)	K13065+K13065
Metabolism	Metabolism of cofactors and vitamins	Riboflavin metabolism	1	22	0.370237	0.951955	ko00740	Unigene0004248(RIBA1)	K14652
Metabolism	Metabolism of terpenoids and polyketides	Diterpenoid biosynthesis	1	22	0.370237	0.951955	ko00904	Unigene0007052(GA2OX1)	K04125
Metabolism	Global and overview maps	2-Oxocarboxylic acid metabolism	3	107	0.384371	0.951955	ko01210	Unigene0032504(Os01g0760600);Unigene0040438(GGAT2);Unigene0056701(WIN1)	K14454+K14272+K00818
Metabolism	Biosynthesis of other secondary metabolites	Isoquinoline alkaloid biosynthesis	2	68	0.41455	0.951955	ko00950	Unigene0004787(co-2);Unigene0032504(Os01g0760600)	K00422+K14454
Metabolism	Metabolism of cofactors and vitamins	Porphyrin and chlorophyll metabolism	2	71	0.436079	0.951955	ko00860	Unigene0011945(HEMA1);Unigene0046664(CHLM)	K02492+K03428
Metabolism	Carbohydrate metabolism	Glycolysis / Gluconeogenesis	7	303	0.442181	0.951955	ko00010	Unigene0005141(PCKA);Unigene0006369(PDC1);Unigene0007974(At3g13930);Unigene0013902(LDHA);Unigene0014161(GAPC2);Unigene0021746(ALDP);Unigene0027773(ALDP)	K01610+K01568+K00627+K00016+K00134+K01623+K01623
Metabolism	Carbohydrate metabolism	Pentose and glucuronate interconversions	3	118	0.445645	0.951955	ko00040	Unigene0007767(UGD1);Unigene0022766(PME54);Unigene0027721(PME53)	K00012+K01051+K01051
Metabolism	Metabolism of cofactors and vitamins	Ubiquinone and other terpenoid-quinone biosynthesis	2	74	0.457176	0.951955	ko00130	Unigene0012707(HPT2);Unigene0014891(VTE4)	K12501+K05928
Metabolism	Biosynthesis of other secondary metabolites	Flavonoid biosynthesis	2	75	0.464108	0.951955	ko00941	Unigene0012569(RAS);Unigene0021296(SAT)	K13065+K13065
Genetic Information Processing	Translation	Aminoacyl-tRNA biosynthesis	3	122	0.467354	0.951955	ko00970	Unigene0003709(IBI1);Unigene0023438(At3g11710);Unigene0048075(OVA9)	K22503+K04567+K01886
Metabolism	Glycan biosynthesis and metabolism	Glycosaminoglycan degradation	1	31	0.478953	0.951955	ko00531	Unigene0018131(Hgsnat)	K10532
Metabolism	Metabolism of cofactors and vitamins	Biotin metabolism	1	31	0.478953	0.951955	ko00780	Unigene0050795(CLKR27)	K00059
Metabolism	Amino acid metabolism	Phenylalanine metabolism	2	80	0.497972	0.951955	ko00360	Unigene0032504(Os01g0760600);Unigene0048511(At4g34880)	K14454+K01426
Metabolism	Carbohydrate metabolism	Pentose phosphate pathway	3	129	0.504408	0.951955	ko00030	Unigene0021746(ALDP);Unigene0027773(ALDP);Unigene0058732(TKT3)	K01623+K01623+K00615
Genetic Information Processing	Transcription	RNA polymerase	2	82	0.511134	0.951955	ko03020	Unigene0055317(--);Unigene0056716(NRPB8A)	K03026+K03016
Metabolism	Metabolism of other amino acids	Glutathione metabolism	4	182	0.52594	0.951955	ko00480	Unigene0004376(PRP1);Unigene0012674(HSP26-A);Unigene0015132(PRP1);Unigene0029293(GGCT2;1)	K00799+K00799+K00799+K22596
Metabolism	Metabolism of cofactors and vitamins	Folate biosynthesis	1	36	0.531059	0.951955	ko00790	Unigene0004248(RIBA1)	K14652
Metabolism	Energy metabolism	Nitrogen metabolism	2	87	0.543037	0.951955	ko00910	Unigene0036114(BCA2);Unigene0051168(GLN2)	K01673+K01915
Metabolism	Metabolism of other amino acids	Selenocompound metabolism	1	39	0.559799	0.951955	ko00450	Unigene0003402(At3g57050)	K01760
Metabolism	Metabolism of other amino acids	beta-Alanine metabolism	2	91	0.567506	0.951955	ko00410	Unigene0029893(PAO1);Unigene0062841(GAD)	K13366+K01580
Metabolism	Metabolism of cofactors and vitamins	Thiamine metabolism	1	40	0.568984	0.951955	ko00730	Unigene0069325(TH2)	K22911
Metabolism	Carbohydrate metabolism	Pyruvate metabolism	4	199	0.596945	0.958843	ko00620	Unigene0005141(PCKA);Unigene0007974(At3g13930);Unigene0013902(LDHA);Unigene0029704(GLX2-1)	K01610+K00627+K00016+K01069
Genetic Information Processing	Folding, sorting and degradation	Protein export	2	97	0.602422	0.958843	ko03060	Unigene0046762(OXA1);Unigene0062312(--)	K03217+K03217
Metabolism	Biosynthesis of other secondary metabolites	Tropane, piperidine and pyridine alkaloid biosynthesis	1	46	0.620228	0.958843	ko00960	Unigene0032504(Os01g0760600)	K14454
Metabolism	Carbohydrate metabolism	Starch and sucrose metabolism	4	208	0.631893	0.958843	ko00500	Unigene0013960(TPPA);Unigene0041154(KOR);Unigene0048494(BGLU40);Unigene0058955(TPP4)	K01087+K01179+K01188+K01087
Organismal Systems	Environmental adaptation	Circadian rhythm - plant	1	49	0.643529	0.958843	ko04712	Unigene0062790(APRR5)	K12130
Metabolism	Metabolism of cofactors and vitamins	Pantothenate and CoA biosynthesis	1	50	0.650976	0.958843	ko00770	Unigene0001466(KPHMT1)	K00606
Environmental Information Processing	Signal transduction	Plant hormone signal transduction	5	266	0.652584	0.958843	ko04075	Unigene0005152(PIF4);Unigene0036958(IAA14);Unigene0042872(ETR2);Unigene0055074(SERK4);Unigene0063850(TIFY10A)	K16189+K14484+K14509+K13416+K13464
Metabolism	Carbohydrate metabolism	Inositol phosphate metabolism	2	112	0.680328	0.958843	ko00562	Unigene0000159(--);Unigene0064830(PIP5K6)	K01114+K00889
Metabolism	Amino acid metabolism	Tyrosine metabolism	2	113	0.685053	0.958843	ko00350	Unigene0004787(co-2);Unigene0032504(Os01g0760600)	K00422+K14454
Metabolism	Lipid metabolism	Ether lipid metabolism	1	55	0.685951	0.958843	ko00565	Unigene0000159(--)	K01114
Metabolism	Carbohydrate metabolism	Fructose and mannose metabolism	2	115	0.694334	0.958843	ko00051	Unigene0021746(ALDP);Unigene0027773(ALDP)	K01623+K01623
Metabolism	Lipid metabolism	Fatty acid degradation	2	119	0.712222	0.968177	ko00071	Unigene0002644(ECI1);Unigene0033652(AIM1)	K07517+K10527
Genetic Information Processing	Folding, sorting and degradation	SNARE interactions in vesicular transport	1	65	0.745784	0.986256	ko04130	Unigene0067303(VAMP714)	K08515
Metabolism	Lipid metabolism	Biosynthesis of unsaturated fatty acids	1	69	0.766409	0.986256	ko01040	Unigene0000895(--)	K01068
Metabolism	Carbohydrate metabolism	Citrate cycle (TCA cycle)	2	135	0.775232	0.986256	ko00020	Unigene0005141(PCKA);Unigene0007974(At3g13930)	K01610+K00627
Metabolism	Amino acid metabolism	Phenylalanine, tyrosine and tryptophan biosynthesis	1	72	0.780777	0.986256	ko00400	Unigene0032504(Os01g0760600)	K14454
Environmental Information Processing	Signal transduction	Phosphatidylinositol signaling system	2	137	0.782203	0.986256	ko04070	Unigene0014207(CP1);Unigene0064830(PIP5K6)	K02183+K00889
Metabolism	Carbohydrate metabolism	Ascorbate and aldarate metabolism	1	83	0.826336	0.990703	ko00053	Unigene0007767(UGD1)	K00012
Genetic Information Processing	Folding, sorting and degradation	Protein processing in endoplasmic reticulum	8	502	0.826546	0.990703	ko04141	Unigene0000732(HSP70);Unigene0001550(HSP18.1);Unigene0007988(AERO1);Unigene0017110(HSP70);Unigene0020586(UBC11);Unigene0050055(MOD-E);Unigene0050596(--);Unigene0062734(HSP18.1)	K03283+K13993+K10950+K03283+K06689+K04079+K13250+K13993
Metabolism	Lipid metabolism	Fatty acid biosynthesis	1	85	0.833544	0.990703	ko00061	Unigene0050795(CLKR27)	K00059
Metabolism	Carbohydrate metabolism	Propanoate metabolism	1	100	0.878914	0.990703	ko00640	Unigene0013902(LDHA)	K00016
Genetic Information Processing	Replication and repair	Nucleotide excision repair	1	102	0.883949	0.990703	ko03420	Unigene0049050(KIC)	K10840
Metabolism	Amino acid metabolism	Tryptophan metabolism	1	103	0.886387	0.990703	ko00380	Unigene0048511(At4g34880)	K01426
Metabolism	Global and overview maps	Fatty acid metabolism	2	178	0.88864	0.990703	ko01212	Unigene0033652(AIM1);Unigene0050795(CLKR27)	K10527+K00059
Genetic Information Processing	Folding, sorting and degradation	Ubiquitin mediated proteolysis	3	258	0.908197	0.990703	ko04120	Unigene0020586(UBC11);Unigene0034274(GIP);Unigene0066916(GIP)	K06689+K03358+K03358
Genetic Information Processing	Folding, sorting and degradation	RNA degradation	2	194	0.915216	0.990703	ko03018	Unigene0002551(At3g25430);Unigene0062722(At1g08370)	K01148+K12611
Genetic Information Processing	Folding, sorting and degradation	Proteasome	1	124	0.92731	0.990703	ko03050	Unigene0013959(RPN9B)	K03039
Cellular Processes	Transport and catabolism	Phagosome	2	207	0.932318	0.990703	ko04145	Unigene0007818(TUBB1);Unigene0060254(RAC13)	K07375+K04392
Cellular Processes	Transport and catabolism	Endocytosis	4	352	0.938755	0.990703	ko04144	Unigene0000732(HSP70);Unigene0017110(HSP70);Unigene0042595(RAB11A);Unigene0064830(PIP5K6)	K03283+K03283+K07904+K00889
Metabolism	Lipid metabolism	Glycerophospholipid metabolism	1	154	0.961666	0.990703	ko00564	Unigene0000159(--)	K01114
Cellular Processes	Transport and catabolism	Peroxisome	1	163	0.968375	0.990703	ko04146	Unigene0057564(--)	K13348
Genetic Information Processing	Translation	Ribosome biogenesis in eukaryotes	1	179	0.977547	0.990703	ko03008	Unigene0015043(--)	K14545
Genetic Information Processing	Translation	RNA transport	3	348	0.977982	0.990703	ko03013	Unigene0013973(ELAC);Unigene0026050(GOS2);Unigene0052081(TEF1)	K00784+K03113+K03231
Genetic Information Processing	Transcription	Spliceosome	4	425	0.979316	0.990703	ko03040	Unigene0000732(HSP70);Unigene0017110(HSP70);Unigene0018788(YLS8);Unigene0050152(RS2Z32)	K03283+K03283+K12859+K12896
Genetic Information Processing	Translation	Ribosome	2	903	1	1	ko03010	Unigene0008912(RPS20A);Unigene0025746(RPL39C)	K02969+K02924

## Sheet: HN1-vs-SX1
KEGG_A_class	KEGG_B_class	Pathway	all (466)	All (8905)	Pvalue	Qvalue	Pathway ID	Genes	K_IDs
Metabolism	Biosynthesis of other secondary metabolites	Phenylpropanoid biosynthesis	25	174	3.67266e-06	0.000429701	ko00940	Unigene0001853(SAT);Unigene0005159(PALG2B);Unigene0009312(PER25);Unigene0010515(SAT);Unigene0014634(CYP98A2);Unigene0014641(4CLL7);Unigene0020101(4CLL6);Unigene0020846(PER55);Unigene0021296(SAT);Unigene0027991(gluA);Unigene0029140(PER51);Unigene0029141(PER16);Unigene0029268(CAD1);Unigene0033279(ACT-2);Unigene0034036(SAT);Unigene0035114(pod);Unigene0039052(HCT1);Unigene0048494(BGLU40);Unigene00597…	K13065+K10775+K00430+K13065+K09754+K01904+K01904+K00430+K13065+K05349+K00430+K00430+K00083+K13065+K13065+K00430+K13065+K01188+K13066+K00430+K05350+K00430+K00588+K00430+K00430
Organismal Systems	Environmental adaptation	Plant-pathogen interaction	44	446	3.14965e-05	0.00184254	ko04626	Unigene0000354(--);Unigene0000996(At1g59620);Unigene0001071(--);Unigene0002131(At3g47110);Unigene0003209(CNGC19);Unigene0003668(XA21);Unigene0003674(XA21);Unigene0003688(XA21);Unigene0003689(--);Unigene0003693(--);Unigene0003710(--);Unigene0003824(CML46);Unigene0004470(KCS20);Unigene0004472(KCS20);Unigene0005862(XA21);Unigene0006005(At3g47570);Unigene0008024(--);Unigene0010256(CPK19);Unigene00114…	K13457+K13457+K13457+K13420+K05391+K13420+K13420+K13420+K13420+K13420+K13420+K02183+K15397+K15397+K13420+K13420+K13420+K13412+K13420+K13459+K02183+K13420+K13420+K13457+K13420+K13420+K13412+K02183+K13457+K15397+K13457+K13457+K15397+K13457+K13459+K04079+K05391+K15397+K15397+K13412+K13416+K13457+K13420+K13420
Metabolism	Energy metabolism	Photosynthesis	18	120	4.73934e-05	0.00184834	ko00195	Unigene0004888(GIP);Unigene0005249(PSAE-1);Unigene0008083(PSAH);Unigene0009547(PSBS);Unigene0009931(PSAG);Unigene0011718(psaD);Unigene0012479(PSBQ2);Unigene0014374(ATPC);Unigene0034302(AP1);Unigene0034460(PETH);Unigene0034461(PETH);Unigene0038384(PSAN);Unigene0039586(PSAO);Unigene0042363(PSBY);Unigene0058260(PSAL);Unigene0058707(psbW);Unigene0068161(PSAK);Unigene0069933(PSB27-1)	K02111+K02693+K02695+K03542+K08905+K02692+K08901+K02115+K02639+K02641+K02641+K02701+K14332+K02723+K02699+K02721+K02698+K08902
Environmental Information Processing	Signal transduction	MAPK signaling pathway - plant	34	321	6.38867e-05	0.00186869	ko04016	Unigene0002131(At3g47110);Unigene0003668(XA21);Unigene0003674(XA21);Unigene0003688(XA21);Unigene0003689(--);Unigene0003693(--);Unigene0003710(--);Unigene0003824(CML46);Unigene0005367(ERF1B);Unigene0005549(AIP1);Unigene0005862(XA21);Unigene0006005(At3g47570);Unigene0008024(--);Unigene0009465(MPK9);Unigene0009716(HMA5);Unigene0011425(At3g47570);Unigene0014207(CP1);Unigene0015193(ERL1);Unigene001523…	K13420+K13420+K13420+K13420+K13420+K13420+K13420+K02183+K14516+K14497+K13420+K13420+K13420+K20538+K17686+K13420+K02183+K20718+K13420+K13420+K13420+K13420+K14516+K14509+K02183+K20604+K14497+K20772+K20772+K20714+K13416+K14497+K13420+K13420
Metabolism	Biosynthesis of other secondary metabolites	Flavonoid biosynthesis	13	75	0.000120049	0.00280914	ko00941	Unigene0001853(SAT);Unigene0010238(FL);Unigene0010239(FLS);Unigene0010515(SAT);Unigene0014634(CYP98A2);Unigene0021296(SAT);Unigene0024427(UGT88B1);Unigene0024521(CHS);Unigene0033279(ACT-2);Unigene0034036(SAT);Unigene0039052(HCT1);Unigene0061075(--);Unigene0069127(FAOMT)	K13065+K05278+K05278+K13065+K09754+K13065+K22845+K00660+K13065+K13065+K13065+K22845+K00588
Metabolism	Carbohydrate metabolism	Galactose metabolism	12	83	0.00119338	0.0232709	ko00052	Unigene0002432(--);Unigene0007250(--);Unigene0009362(INV*DC4);Unigene0015862(AGAL1);Unigene0017541(CWINV1);Unigene0021518(RFS2);Unigene0021520(RFS2);Unigene0023815(Os06g0675700);Unigene0043842(AGAL2);Unigene0049915(PFK3);Unigene0052223(RE1);Unigene0055075(At4g37840)	K12309+K01187+K01193+K07407+K01193+K06617+K06617+K01187+K07407+K00850+K12447+K00844
Environmental Information Processing	Signal transduction	Plant hormone signal transduction	26	266	0.00152911	0.025558	ko04075	Unigene0005071(ARG7);Unigene0005367(ERF1B);Unigene0005549(AIP1);Unigene0005890(TGA1);Unigene0006901(AUX1);Unigene0007210(AUX22D);Unigene0013820(ARR4);Unigene0017708(ERF1B);Unigene0018608(SAUR32);Unigene0020038(CYCD3-3);Unigene0022006(ERS1);Unigene0031021(TIFY7);Unigene0032942(SAUR23);Unigene0036821(--);Unigene0036958(IAA14);Unigene0040016(IAA18);Unigene0040120(--);Unigene0042359(PP2CA);Unigene005…	K14488+K14516+K14497+K14431+K13946+K14484+K14492+K14516+K14488+K14505+K14509+K13464+K14488+K14505+K14484+K14484+K14488+K14497+K14488+K14492+K14492+K13416+K14497+K14490+K14488+K14488
Metabolism	Global and overview maps	Biosynthesis of secondary metabolites	126	1941	0.0034592	0.0505908	ko01110	Unigene0000730(RBCS);Unigene0001738(GLY1);Unigene0001853(SAT);Unigene0002092(OVA3);Unigene0004470(KCS20);Unigene0004472(KCS20);Unigene0005048(IBR3);Unigene0005079(PLR_Fi1);Unigene0005159(PALG2B);Unigene0005621(RPI1);Unigene0006063(DPE2);Unigene0006197(At5g58770);Unigene0006370(PDC1);Unigene0006429(GPAT1);Unigene0006602(BAM2);Unigene0007062(GLO1);Unigene0007250(--);Unigene0007330(SCS);Unigene00085…	K01602+K00006+K13065+K01885+K15397+K15397+K00249+K21568+K10775+K01807+K00705+K11778+K01568+K13508+K01177+K11517+K01187+K04121+K10717+K00422+K00430+K01193+K00121+K13496+K05278+K05278+K00830+K13065+K00695+K03809+K13519+K13034+K00901+K09754+K01904+K00276+K20659+K17744+K01853+K06444+K01193+K01638+K09840+K01858+K00218+K01904+K00422+K00208+K00286+K00430+K00620+K13065+K13679+K19269+K00939+K00873+K13789+…
Metabolism	Biosynthesis of other secondary metabolites	Stilbenoid, diarylheptanoid and gingerol biosynthesis	9	61	0.00416489	0.0541436	ko00945	Unigene0001853(SAT);Unigene0010515(SAT);Unigene0014634(CYP98A2);Unigene0018692(OMT2);Unigene0021296(SAT);Unigene0033279(ACT-2);Unigene0034036(SAT);Unigene0039052(HCT1);Unigene0069127(FAOMT)	K13065+K13065+K09754+K16040+K13065+K13065+K13065+K13065+K00588
Metabolism	Metabolism of terpenoids and polyketides	Zeatin biosynthesis	6	33	0.0065895	0.0770971	ko00908	Unigene0008551(CYP735A2);Unigene0009913(UGT73C3);Unigene0017368(ZOG1);Unigene0023256(CKX1);Unigene0057676(CKX4);Unigene0064148(IPT3)	K10717+K13496+K13495+K00279+K00279+K10760
Metabolism	Energy metabolism	Photosynthesis - antenna proteins	7	46	0.00933453	0.0992855	ko00196	Unigene0005162(CAB37);Unigene0014430(CAB21);Unigene0022960(LHCB5);Unigene0029428(CAP10A);Unigene0033080(lhcA-P4);Unigene0046595(CAB7);Unigene0063467(LHCA1)	K08913+K08912+K08916+K08917+K08910+K08908+K08907
Metabolism	Metabolism of cofactors and vitamins	Porphyrin and chlorophyll metabolism	8	71	0.0312892	0.297683	ko00860	Unigene0002092(OVA3);Unigene0019123(POR1);Unigene0027039(CHLD);Unigene0034557(CLH2);Unigene0046664(CHLM);Unigene0051800(CHLH);Unigene0055100(PORA);Unigene0065944(CRD1)	K01885+K00218+K03404+K08099+K03428+K03403+K00218+K04035
Metabolism	Lipid metabolism	Linoleic acid metabolism	3	14	0.033669	0.297683	ko00591	Unigene0006029(LOX1.4);Unigene0066387(ppoA);Unigene0068458(LOXA)	K15718+K17862+K00454
Metabolism	Metabolism of terpenoids and polyketides	Monoterpenoid biosynthesis	2	6	0.0356202	0.297683	ko00902	Unigene0027101(10HGO);Unigene0050202(MNR1)	K23232+K15095
Metabolism	Metabolism of other amino acids	Glutathione metabolism	15	182	0.0540811	0.417987	ko00480	Unigene0001336(GSTU8);Unigene0002615(GSTU17);Unigene0003717(APX1);Unigene0011462(GSTU17);Unigene0024928(GPX8);Unigene0030176(GGT3);Unigene0036068(GSTT1);Unigene0036070(GSTT1);Unigene0036370(PARC);Unigene0038423(Os08g0562700);Unigene0039727(GSTF8);Unigene0064741(ligF);Unigene0068251(APIC);Unigene0068276(PGD2);Unigene0070339(Mgst3)	K00799+K00799+K00434+K00799+K00432+K18592+K00799+K00799+K00799+K01256+K00799+K21888+K00799+K00033+K00799
Metabolism	Lipid metabolism	Fatty acid elongation	6	53	0.0571606	0.417987	ko00062	Unigene0004470(KCS20);Unigene0004472(KCS20);Unigene0031302(KCS19);Unigene0044058(KCS4);Unigene0052585(KCS4);Unigene0052586(KCS7)	K15397+K15397+K15397+K15397+K15397+K15397
Metabolism	Energy metabolism	Sulfur metabolism	6	57	0.0761227	0.481325	ko00920	Unigene0005035(SBP1);Unigene0009197(STR1);Unigene0013862(CAS1);Unigene0060597(HINT4);Unigene0062944(SBP2);Unigene0067381(APK3)	K17285+K01011+K13034+K22966+K17285+K00860
Metabolism	Global and overview maps	Metabolic pathways	220	3911	0.0776482	0.481325	ko01100	Unigene0000730(RBCS);Unigene0001336(GSTU8);Unigene0001678(BCA4);Unigene0001853(SAT);Unigene0001854(PPE1);Unigene0002033(CNX1);Unigene0002092(OVA3);Unigene0002405(Cht5);Unigene0002432(--);Unigene0002441(CHIA);Unigene0002615(GSTU17);Unigene0003717(APX1);Unigene0004470(KCS20);Unigene0004472(KCS20);Unigene0004888(GIP);Unigene0005035(SBP1);Unigene0005048(IBR3);Unigene0005159(PALG2B);Unigene0005162(CAB…	K01602+K00799+K01673+K13065+K01051+K15376+K01885+K01183+K12309+K01183+K00799+K00434+K15397+K15397+K02111+K17285+K00249+K10775+K08913+K02693+K09659+K19893+K01807+K00705+K01568+K13508+K03715+K01177+K11517+K01187+K04121+K03965+K10536+K03861+K10717+K07541+K00951+K01011+K00422+K00430+K01193+K00121+K01519+K00856+K01493+K05278+K05278+K00830+K13065+K00889+K02136+K00695+K01051+K01051+K01051+K00799+K00029+…
Metabolism	Metabolism of terpenoids and polyketides	Carotenoid biosynthesis	5	44	0.0781639	0.481325	ko00906	Unigene0017457(CRTL-E-1);Unigene0018176(CCD4);Unigene0026760(CRTL-E-1);Unigene0031601(CYP707A2);Unigene0060451(NCED1)	K06444+K09840+K06444+K09843+K09840
Metabolism	Metabolism of terpenoids and polyketides	Sesquiterpenoid and triterpenoid biosynthesis	3	22	0.104981	0.614136	ko00909	Unigene0014868(--);Unigene0018008(CDS);Unigene0029860(OSCBPY)	K20659+K15803+K15813
Metabolism	Lipid metabolism	Cutin, suberine and wax biosynthesis	4	36	0.116976	0.651723	ko00073	Unigene0002689(FAR2);Unigene0012110(PHT1);Unigene0021954(--);Unigene0070215(SOP1)	K13356+K15400+K15400+K17991
Metabolism	Glycan biosynthesis and metabolism	Glycosphingolipid biosynthesis - globo and isoglobo series	3	24	0.127995	0.656914	ko00603	Unigene0015862(AGAL1);Unigene0029544(HEXO2);Unigene0043842(AGAL2)	K07407+K12373+K07407
Metabolism	Carbohydrate metabolism	Starch and sucrose metabolism	15	208	0.129137	0.656914	ko00500	Unigene0005417(At4g31140);Unigene0006063(DPE2);Unigene0006602(BAM2);Unigene0007250(--);Unigene0009362(INV*DC4);Unigene0011372(SUS6);Unigene0017541(CWINV1);Unigene0021478(WAXY);Unigene0023815(Os06g0675700);Unigene0027991(gluA);Unigene0041154(KOR);Unigene0048494(BGLU40);Unigene0051425(At1g48930);Unigene0055075(At4g37840);Unigene0067449(BGLU16)	K19893+K00705+K01177+K01187+K01193+K00695+K01193+K13679+K01187+K05349+K01179+K01188+K01179+K00844+K05350
Genetic Information Processing	Transcription	RNA polymerase	7	82	0.136659	0.666211	ko03020	Unigene0000562(GIP);Unigene0002532(--);Unigene0005927(NRPB6A);Unigene0023690(NRPB12);Unigene0025439(polr1d);Unigene0050495(NRPB5A);Unigene0050957(GIP)	K03006+K03046+K03014+K03009+K03020+K03013+K03006
Metabolism	Lipid metabolism	Glycerolipid metabolism	10	130	0.142815	0.668376	ko00561	Unigene0006429(GPAT1);Unigene0006533(MGD);Unigene0012753(LPLAT1);Unigene0013928(DGK2);Unigene0015862(AGAL1);Unigene0034922(CSE);Unigene0043842(AGAL2);Unigene0048678(ALDH3F1);Unigene0065611(CSE);Unigene0068486(GPAT5)	K13508+K03715+K13519+K00901+K07407+K01054+K07407+K00128+K01054+K13508
Metabolism	Metabolism of other amino acids	Cyanoamino acid metabolism	6	70	0.158744	0.713028	ko00460	Unigene0013862(CAS1);Unigene0027991(gluA);Unigene0030176(GGT3);Unigene0048494(BGLU40);Unigene0050815(SHM3);Unigene0067449(BGLU16)	K13034+K05349+K18592+K01188+K00600+K05350
Metabolism	Carbohydrate metabolism	Pentose and glucuronate interconversions	9	118	0.164545	0.713028	ko00040	Unigene0001854(PPE1);Unigene0011387(PECS-1.1);Unigene0011389(PME59);Unigene0011390(PME17);Unigene0012557(At5g48900);Unigene0015083(AT59);Unigene0030002(XYLA);Unigene0052223(RE1);Unigene0067227(PME54)	K01051+K01051+K01051+K01051+K01728+K01728+K01805+K12447+K01051
Metabolism	Biosynthesis of other secondary metabolites	Biosynthesis of various secondary metabolites - part 2	1	4	0.193486	0.808494	ko00998	Unigene0005079(PLR_Fi1)	K21568
Metabolism	Glycan biosynthesis and metabolism	Glycosaminoglycan degradation	3	31	0.219454	0.885383	ko00531	Unigene0002432(--);Unigene0029544(HEXO2);Unigene0044887(--)	K12309+K12373+K10532
Metabolism	Carbohydrate metabolism	Ascorbate and aldarate metabolism	6	83	0.26697	0.999996	ko00053	Unigene0003717(APX1);Unigene0014987(LGALDH);Unigene0019095(MIOX4);Unigene0048678(ALDH3F1);Unigene0052223(RE1);Unigene0064741(ligF)	K00434+K17744+K00469+K00128+K12447+K21888
Metabolism	Biosynthesis of other secondary metabolites	Isoquinoline alkaloid biosynthesis	5	68	0.282926	0.999996	ko00950	Unigene0009263(AS1);Unigene0014703(maoI);Unigene0020106(co-2);Unigene0032456(At1g62810);Unigene0056962(ustQ)	K00422+K00276+K00422+K00276+K00505
Metabolism	Lipid metabolism	Fatty acid degradation	8	119	0.284018	0.999996	ko00071	Unigene0002644(ECI1);Unigene0005048(IBR3);Unigene0009708(At5g42250);Unigene0010488(ECI1);Unigene0021090(ECI2);Unigene0047058(LACS4);Unigene0047278(ECHIA);Unigene0048678(ALDH3F1)	K07517+K00249+K00121+K07517+K07517+K01897+K01692+K00128
Metabolism	Glycan biosynthesis and metabolism	Glycosphingolipid biosynthesis - ganglio series	2	21	0.301507	0.999996	ko00604	Unigene0002432(--);Unigene0029544(HEXO2)	K12309+K12373
Metabolism	Metabolism of cofactors and vitamins	Riboflavin metabolism	2	22	0.32116	0.999996	ko00740	Unigene0036597(PAP4);Unigene0052651(rib5)	K14379+K00793
Metabolism	Metabolism of terpenoids and polyketides	Limonene and pinene degradation	2	22	0.32116	0.999996	ko00903	Unigene0047278(ECHIA);Unigene0048678(ALDH3F1)	K01692+K00128
Metabolism	Metabolism of terpenoids and polyketides	Diterpenoid biosynthesis	2	22	0.32116	0.999996	ko00904	Unigene0007330(SCS);Unigene0009184(CYP82G1)	K04121+K17961
Metabolism	Carbohydrate metabolism	Glyoxylate and dicarboxylate metabolism	11	179	0.335296	0.999996	ko00630	Unigene0000730(RBCS);Unigene0007062(GLO1);Unigene0010338(AGT1);Unigene0014333(AAE3);Unigene0017984(MLS);Unigene0022602(PGLP2);Unigene0027311(rbcL);Unigene0033099(CSY2);Unigene0050815(SHM3);Unigene0058269(HPR);Unigene0066401(acuE)	K01602+K11517+K00830+K22133+K01638+K19269+K01601+K01647+K00600+K15893+K01638
Metabolism	Metabolism of cofactors and vitamins	Ubiquinone and other terpenoid-quinone biosynthesis	5	74	0.34538	0.999996	ko00130	Unigene0008622(HST);Unigene0011812(At5g58800);Unigene0014641(4CLL7);Unigene0020101(4CLL6);Unigene0042788(MENB)	K12501+K03809+K01904+K01904+K01661
Metabolism	Glycan biosynthesis and metabolism	Other glycan degradation	3	45	0.421148	0.999996	ko00511	Unigene0002432(--);Unigene0006852(--);Unigene0029544(HEXO2)	K12309+K01191+K12373
Metabolism	Glycan biosynthesis and metabolism	Glycosylphosphatidylinositol(GPI)-anchor biosynthesis	3	46	0.435252	0.999996	ko00563	Unigene0008278(At1g61280);Unigene0008576(--);Unigene0012793(--)	K03861+K07541+K05293
Genetic Information Processing	Folding, sorting and degradation	SNARE interactions in vesicular transport	4	65	0.444591	0.999996	ko04130	Unigene0018115(SYP31);Unigene0025261(SYP132);Unigene0041397(SYP125);Unigene0053290(--)	K08490+K08486+K08486+K08490
Genetic Information Processing	Translation	RNA transport	19	348	0.458296	0.999996	ko03013	Unigene0000761(NUP98A);Unigene0001005(--);Unigene0004235(XPO1);Unigene0013973(ELAC);Unigene0020427(--);Unigene0023617(TEF);Unigene0026050(GOS2);Unigene0028153(--);Unigene0029589(SCE1);Unigene0032261(Os02g0146600);Unigene0045712(NUP98A);Unigene0046790(NUP96);Unigene0046791(NUP96);Unigene0052807(--);Unigene0055476(TIF3F1);Unigene0057753(--);Unigene0058265(SUMO2);Unigene0062851(--);Unigene0069334(NU…	K14297+K03257+K14290+K00784+K14293+K03231+K03113+K12876+K10577+K03257+K14297+K14297+K14297+K14291+K03249+K12880+K12160+K03538+K14305
Metabolism	Lipid metabolism	Fatty acid biosynthesis	5	85	0.460669	0.999996	ko00061	Unigene0020362(MOD1);Unigene0047058(LACS4);Unigene0055454(KAS2);Unigene0058741(FATB);Unigene0064141(OsI_04666)	K00208+K01897+K09458+K10781+K03921
Metabolism	Metabolism of terpenoids and polyketides	Brassinosteroid biosynthesis	2	30	0.470585	0.999996	ko00905	Unigene0063838(CYP734A1);Unigene0064436(CYP724B1)	K15639+K12639
Metabolism	Energy metabolism	Nitrogen metabolism	5	87	0.481146	0.999996	ko00910	Unigene0001678(BCA4);Unigene0004400(NRT2.5);Unigene0009625(NRT2.1);Unigene0009626(NRT2.6);Unigene0012065(ACA7)	K01673+K02575+K02575+K02575+K01674
Environmental Information Processing	Membrane transport	ABC transporters	5	87	0.481146	0.999996	ko02010	Unigene0018807(ABCB11);Unigene0036042(bfr1);Unigene0044572(ABCB1);Unigene0063667(ABCB18);Unigene0064958(ABCB14)	K05658+K08712+K05658+K05658+K05658
Metabolism	Metabolism of cofactors and vitamins	Biotin metabolism	2	31	0.487905	0.999996	ko00780	Unigene0020362(MOD1);Unigene0055454(KAS2)	K00208+K09458
Metabolism	Biosynthesis of other secondary metabolites	Betalain biosynthesis	1	13	0.503028	0.999996	ko00965	Unigene0056962(ustQ)	K00505
Metabolism	Amino acid metabolism	Glycine, serine and threonine metabolism	7	129	0.516418	0.999996	ko00260	Unigene0010338(AGT1);Unigene0014703(maoI);Unigene0032456(At1g62810);Unigene0044715(HTH);Unigene0050815(SHM3);Unigene0058269(HPR);Unigene0064103(trpB2)	K00830+K00276+K00276+K00108+K00600+K15893+K06001
Metabolism	Metabolism of other amino acids	beta-Alanine metabolism	5	91	0.521253	0.999996	ko00410	Unigene0014703(maoI);Unigene0021216(PAO5);Unigene0032456(At1g62810);Unigene0047278(ECHIA);Unigene0048678(ALDH3F1)	K00276+K12259+K00276+K01692+K00128
Metabolism	Biosynthesis of other secondary metabolites	Anthocyanin biosynthesis	1	14	0.529073	0.999996	ko00942	Unigene0057130(5MAT1)	K21383
Metabolism	Amino acid metabolism	Tyrosine metabolism	6	113	0.545226	0.999996	ko00350	Unigene0009263(AS1);Unigene0009708(At5g42250);Unigene0014703(maoI);Unigene0020106(co-2);Unigene0032456(At1g62810);Unigene0056962(ustQ)	K00422+K00121+K00276+K00422+K00276+K00505
Metabolism	Metabolism of other amino acids	Taurine and hypotaurine metabolism	1	15	0.553755	0.999996	ko00430	Unigene0030176(GGT3)	K18592
Genetic Information Processing	Replication and repair	Non-homologous end-joining	1	15	0.553755	0.999996	ko03450	Unigene0068069(KU80)	K10885
Genetic Information Processing	Replication and repair	Mismatch repair	3	55	0.555084	0.999996	ko03430	Unigene0007561(At4g11060);Unigene0012323(RFC3);Unigene0068958(MSH7)	K03111+K10756+K08737
Metabolism	Carbohydrate metabolism	Fructose and mannose metabolism	6	115	0.56263	0.999996	ko00051	Unigene0021202(MAN6);Unigene0030002(XYLA);Unigene0049915(PFK3);Unigene0054074(gmppA);Unigene0055075(At4g37840);Unigene0062899(MAN2)	K19355+K01805+K00850+K00966+K00844+K19355
Metabolism	Metabolism of terpenoids and polyketides	Terpenoid backbone biosynthesis	5	96	0.569417	0.999996	ko00900	Unigene0006197(At5g58770);Unigene0023767(GGR);Unigene0052610(ICMTA);Unigene0054560(HMGR2);Unigene0058617(IPK)	K11778+K13789+K00587+K00021+K06981
Metabolism	Lipid metabolism	Sphingolipid metabolism	3	57	0.579602	0.999996	ko00600	Unigene0002432(--);Unigene0015862(AGAL1);Unigene0043842(AGAL2)	K12309+K07407+K07407
Environmental Information Processing	Signal transduction	Phosphatidylinositol signaling system	7	137	0.58106	0.999996	ko04070	Unigene0003824(CML46);Unigene0010746(PIP5K7);Unigene0013928(DGK2);Unigene0014207(CP1);Unigene0022039(CML46);Unigene0024055(SAC7);Unigene0053298(PLC2)	K02183+K00889+K00901+K02183+K02183+K21797+K05857
Metabolism	Amino acid metabolism	Arginine and proline metabolism	6	118	0.588128	0.999996	ko00330	Unigene0007741(AIH);Unigene0020473(PROC1);Unigene0021216(PAO5);Unigene0035801(ADC2);Unigene0048678(ALDH3F1);Unigene0049044(CPA)	K10536+K00286+K12259+K01583+K00128+K12251
Metabolism	Lipid metabolism	alpha-Linolenic acid metabolism	3	58	0.591537	0.999996	ko00592	Unigene0004121(DOX1);Unigene0035940(AOS3);Unigene0068458(LOXA)	K10529+K01723+K00454
Metabolism	Amino acid metabolism	Phenylalanine metabolism	4	80	0.608992	0.999996	ko00360	Unigene0005159(PALG2B);Unigene0014703(maoI);Unigene0032456(At1g62810);Unigene0047278(ECHIA)	K10775+K00276+K00276+K01692
Genetic Information Processing	Folding, sorting and degradation	Sulfur relay system	1	18	0.620323	0.999996	ko04122	Unigene0009197(STR1)	K01011
Genetic Information Processing	Translation	Aminoacyl-tRNA biosynthesis	6	122	0.62089	0.999996	ko00970	Unigene0002092(OVA3);Unigene0002951(IBI1);Unigene0003709(IBI1);Unigene0009170(RE2);Unigene0023438(At3g11710);Unigene0044391(IBI1)	K01885+K22503+K22503+K01873+K04567+K22503
Metabolism	Nucleotide metabolism	Purine metabolism	9	188	0.656685	0.999996	ko00230	Unigene0008695(CRSH);Unigene0009853(At4g13720);Unigene0009973(ADK2);Unigene0012918(APT5);Unigene0023596(At3g01820);Unigene0023644(At4g26390);Unigene0033084(ASE2);Unigene0060479(--);Unigene0067381(APK3)	K00951+K01519+K00856+K00759+K00939+K00873+K00764+K00951+K00860
Metabolism	Lipid metabolism	Arachidonic acid metabolism	2	44	0.678501	0.999996	ko00590	Unigene0024928(GPX8);Unigene0030176(GGT3)	K00432+K18592
Metabolism	Biosynthesis of other secondary metabolites	Tropane, piperidine and pyridine alkaloid biosynthesis	2	46	0.702071	0.999996	ko00960	Unigene0014703(maoI);Unigene0032456(At1g62810)	K00276+K00276
Metabolism	Carbohydrate metabolism	Inositol phosphate metabolism	5	112	0.704548	0.999996	ko00562	Unigene0010746(PIP5K7);Unigene0019075(MIPS);Unigene0019095(MIOX4);Unigene0024055(SAC7);Unigene0053298(PLC2)	K00889+K01858+K00469+K21797+K05857
Genetic Information Processing	Translation	Ribosome biogenesis in eukaryotes	8	179	0.726718	0.999996	ko03008	Unigene0002705(--);Unigene0004235(XPO1);Unigene0004656(NUG2);Unigene0009099(At1g10490);Unigene0026163(MPHOSPH10);Unigene0056419(--);Unigene0062851(--);Unigene0062942(At3g57940)	K14546+K14290+K14537+K14521+K14559+K14571+K03538+K14521
Organismal Systems	Environmental adaptation	Circadian rhythm - plant	2	49	0.734719	0.999996	ko04712	Unigene0018004(HD3A);Unigene0024521(CHS)	K16223+K00660
Metabolism	Carbohydrate metabolism	Amino sugar and nucleotide sugar metabolism	10	224	0.742546	0.999996	ko00520	Unigene0002405(Cht5);Unigene0002441(CHIA);Unigene0015729(UXS2);Unigene0029544(HEXO2);Unigene0052223(RE1);Unigene0054074(gmppA);Unigene0055075(At4g37840);Unigene0061658(UXS2);Unigene0067268(CHIA);Unigene0068400(Cht6)	K01183+K01183+K08678+K12373+K12447+K00966+K00844+K08678+K01183+K01183
Genetic Information Processing	Replication and repair	DNA replication	3	73	0.743319	0.999996	ko03030	Unigene0007561(At4g11060);Unigene0007690(POL2A);Unigene0012323(RFC3)	K03111+K02324+K10756
Genetic Information Processing	Folding, sorting and degradation	Protein export	4	97	0.75459	0.999996	ko03060	Unigene0005348(--);Unigene0006914(OXA1);Unigene0049832(immp1l);Unigene0051835(SRP9)	K03070+K03217+K09647+K03109
Genetic Information Processing	Replication and repair	Nucleotide excision repair	4	102	0.788458	0.999996	ko03420	Unigene0007690(POL2A);Unigene0012323(RFC3);Unigene0017364(mnat1);Unigene0052310(CHR8)	K02324+K10756+K10842+K10841
Genetic Information Processing	Transcription	Basal transcription factors	3	80	0.79703	0.999996	ko03022	Unigene0000602(--);Unigene0017364(mnat1);Unigene0031694(--)	K03137+K10842+K03139
Genetic Information Processing	Folding, sorting and degradation	Ubiquitin mediated proteolysis	11	258	0.799875	0.999996	ko04120	Unigene0003319(GIP);Unigene0003484(GIP);Unigene0007307(APC11);Unigene0012096(--);Unigene0019331(UBC20);Unigene0029589(SCE1);Unigene0036439(--);Unigene0057904(--);Unigene0063331(SKP1B);Unigene0066967(--);Unigene0068578(UBC5A)	K03358+K03358+K03358+K03872+K06688+K10577+K03358+K03358+K03094+K04506+K06689
Genetic Information Processing	Folding, sorting and degradation	RNA degradation	8	194	0.803382	0.999996	ko03018	Unigene0002551(At3g25430);Unigene0003948(LSM1B);Unigene0027285(LSM3B);Unigene0035427(LSM6B);Unigene0049915(PFK3);Unigene0064349(--);Unigene0066539(PGH1);Unigene0066906(EXOSC8)	K01148+K12620+K12622+K12625+K00850+K12604+K01689+K12586
Metabolism	Lipid metabolism	Glycerophospholipid metabolism	6	154	0.823774	0.999996	ko00564	Unigene0001738(GLY1);Unigene0006429(GPAT1);Unigene0012753(LPLAT1);Unigene0013928(DGK2);Unigene0036039(GDPD1);Unigene0068486(GPAT5)	K00006+K13508+K13519+K00901+K18696+K13508
Metabolism	Global and overview maps	Fatty acid metabolism	7	178	0.830341	0.999996	ko01212	Unigene0005048(IBR3);Unigene0020362(MOD1);Unigene0047058(LACS4);Unigene0047278(ECHIA);Unigene0055454(KAS2);Unigene0058741(FATB);Unigene0064141(OsI_04666)	K00249+K00208+K01897+K01692+K09458+K10781+K03921
Genetic Information Processing	Replication and repair	Homologous recombination	2	64	0.855581	0.999996	ko03440	Unigene0004180(CLSY3);Unigene0007561(At4g11060)	K10875+K03111
Metabolism	Metabolism of cofactors and vitamins	One carbon pool by folate	1	36	0.856136	0.999996	ko00670	Unigene0050815(SHM3)	K00600
Metabolism	Metabolism of cofactors and vitamins	Folate biosynthesis	1	36	0.856136	0.999996	ko00790	Unigene0002033(CNX1)	K15376
Cellular Processes	Transport and catabolism	Peroxisome	6	163	0.861988	0.999996	ko04146	Unigene0002689(FAR2);Unigene0007062(GLO1);Unigene0010338(AGT1);Unigene0011625(PEX12);Unigene0029461(NUDT22);Unigene0047058(LACS4)	K13356+K11517+K00830+K13345+K17879+K01897
Metabolism	Amino acid metabolism	Histidine metabolism	1	37	0.863695	0.999996	ko00340	Unigene0048678(ALDH3F1)	K00128
Metabolism	Amino acid metabolism	Valine, leucine and isoleucine degradation	5	142	0.871708	0.999996	ko00280	Unigene0005048(IBR3);Unigene0013725(At1g71180);Unigene0021919(At1g71180);Unigene0047278(ECHIA);Unigene0048678(ALDH3F1)	K00249+K00020+K00020+K01692+K00128
Metabolism	Amino acid metabolism	Lysine degradation	2	69	0.883069	0.999996	ko00310	Unigene0047278(ECHIA);Unigene0048678(ALDH3F1)	K01692+K00128
Metabolism	Metabolism of cofactors and vitamins	Thiamine metabolism	1	40	0.884075	0.999996	ko00730	Unigene0023596(At3g01820)	K00939
Metabolism	Amino acid metabolism	Phenylalanine, tyrosine and tryptophan biosynthesis	2	72	0.897154	0.999996	ko00400	Unigene0028600(CS1);Unigene0064103(trpB2)	K01736+K06001
Metabolism	Amino acid metabolism	Tryptophan metabolism	3	103	0.911767	0.999996	ko00380	Unigene0025092(SNAT2);Unigene0047278(ECHIA);Unigene0048678(ALDH3F1)	K22450+K01692+K00128
Metabolism	Energy metabolism	Carbon fixation in photosynthetic organisms	7	204	0.91537	0.999996	ko00710	Unigene0000730(RBCS);Unigene0005621(RPI1);Unigene0011560(ME1);Unigene0027311(rbcL);Unigene0045620(GPD);Unigene0062399(GAPB);Unigene0063324(PPD)	K01602+K01807+K00029+K01601+K00134+K05298+K01006
Metabolism	Lipid metabolism	Steroid biosynthesis	1	46	0.916165	0.999996	ko00100	Unigene0016174(CASBPX1)	K01853
Metabolism	Nucleotide metabolism	Pyrimidine metabolism	3	105	0.91824	0.999996	ko00240	Unigene0010012(DCTD);Unigene0022286(--);Unigene0056034(UKL3)	K01493+K09903+K00876
Metabolism	Glycan biosynthesis and metabolism	Various types of N-glycan biosynthesis	2	78	0.920712	0.999996	ko00513	Unigene0029544(HEXO2);Unigene0070203(GNTI)	K12373+K00726
Metabolism	Amino acid metabolism	Arginine biosynthesis	2	79	0.924107	0.999996	ko00220	Unigene0021229(POPTRDRAFT_746969);Unigene0055160(At2g19940)	K00620+K00145
Metabolism	Global and overview maps	2-Oxocarboxylic acid metabolism	3	107	0.924278	0.999996	ko01210	Unigene0021229(POPTRDRAFT_746969);Unigene0033099(CSY2);Unigene0055160(At2g19940)	K00620+K01647+K00145
Metabolism	Carbohydrate metabolism	Butanoate metabolism	1	54	0.945598	0.999996	ko00650	Unigene0047278(ECHIA)	K01692
Metabolism	Lipid metabolism	Ether lipid metabolism	1	55	0.948463	0.999996	ko00565	Unigene0012753(LPLAT1)	K13519
Genetic Information Processing	Replication and repair	Base excision repair	1	56	0.951176	0.999996	ko03410	Unigene0007690(POL2A)	K02324
Metabolism	Carbohydrate metabolism	Pyruvate metabolism	6	199	0.953138	0.999996	ko00620	Unigene0011560(ME1);Unigene0017984(MLS);Unigene0023644(At4g26390);Unigene0048678(ALDH3F1);Unigene0063324(PPD);Unigene0066401(acuE)	K00029+K01638+K00873+K00128+K01006+K01638
Metabolism	Carbohydrate metabolism	Pentose phosphate pathway	3	129	0.968418	0.999996	ko00030	Unigene0005621(RPI1);Unigene0049915(PFK3);Unigene0068276(PGD2)	K01807+K00850+K00033
Metabolism	Glycan biosynthesis and metabolism	N-Glycan biosynthesis	2	99	0.969036	0.999996	ko00510	Unigene0005260(DPMS3);Unigene0070203(GNTI)	K09659+K00726
Metabolism	Lipid metabolism	Biosynthesis of unsaturated fatty acids	1	69	0.975846	0.999996	ko01040	Unigene0064141(OsI_04666)	K03921
Metabolism	Amino acid metabolism	Cysteine and methionine metabolism	6	224	0.979577	0.999996	ko00270	Unigene0009197(STR1);Unigene0013267(CMT3);Unigene0013862(CAS1);Unigene0043968(ACS1);Unigene0043969(ACS1);Unigene0063305(HMT-1)	K01011+K00558+K13034+K20772+K20772+K00547
Metabolism	Carbohydrate metabolism	Glycolysis / Gluconeogenesis	9	303	0.980413	0.999996	ko00010	Unigene0006370(PDC1);Unigene0009708(At5g42250);Unigene0023644(At4g26390);Unigene0045620(GPD);Unigene0048678(ALDH3F1);Unigene0049915(PFK3);Unigene0051439(PDC1);Unigene0055075(At4g37840);Unigene0066539(PGH1)	K01568+K00121+K00873+K00134+K00128+K00850+K01568+K00844+K01689
Metabolism	Global and overview maps	Carbon metabolism	22	612	0.980541	0.999996	ko01200	Unigene0000730(RBCS);Unigene0005621(RPI1);Unigene0007062(GLO1);Unigene0009708(At5g42250);Unigene0010338(AGT1);Unigene0011560(ME1);Unigene0013862(CAS1);Unigene0017984(MLS);Unigene0022602(PGLP2);Unigene0023644(At4g26390);Unigene0027311(rbcL);Unigene0033099(CSY2);Unigene0045620(GPD);Unigene0049915(PFK3);Unigene0050815(SHM3);Unigene0055075(At4g37840);Unigene0058269(HPR);Unigene0062399(GAPB);Unigene00…	K01602+K01807+K11517+K00121+K00830+K00029+K13034+K01638+K19269+K00873+K01601+K01647+K00134+K00850+K00600+K00844+K15893+K05298+K01006+K01638+K01689+K00033
Metabolism	Amino acid metabolism	Alanine, aspartate and glutamate metabolism	2	119	0.987766	0.999996	ko00250	Unigene0010338(AGT1);Unigene0033084(ASE2)	K00830+K00764
Genetic Information Processing	Transcription	Spliceosome	13	425	0.989791	0.999996	ko03040	Unigene0003760(RZ1A);Unigene0007000(SRL1);Unigene0009159(crn);Unigene0017111(HSP70);Unigene0018788(YLS8);Unigene0027285(LSM3B);Unigene0028153(--);Unigene0035427(LSM6B);Unigene0040583(HSP70);Unigene0052729(VIT_07s0104g01170);Unigene0053246(RID1);Unigene0057753(--);Unigene0068376(RS31)	K12885+K12850+K12869+K03283+K12859+K12622+K12876+K12625+K03283+K11095+K12818+K12880+K12893
Metabolism	Carbohydrate metabolism	Propanoate metabolism	1	100	0.99551	0.999996	ko00640	Unigene0047278(ECHIA)	K01692
Cellular Processes	Transport and catabolism	Phagosome	4	207	0.995581	0.999996	ko04145	Unigene0021873(ARAC1);Unigene0028995(RAC2);Unigene0059509(RHO1);Unigene0060254(RAC13)	K04392+K04392+K04392+K04392
Cellular Processes	Transport and catabolism	Endocytosis	9	352	0.995941	0.999996	ko04144	Unigene0008920(VPS32.2);Unigene0010746(PIP5K7);Unigene0012897(GN);Unigene0017111(HSP70);Unigene0040583(HSP70);Unigene0042325(ELC);Unigene0042595(RAB11A);Unigene0044454(VPS60-1);Unigene0052547(RE1)	K12194+K00889+K18443+K03283+K03283+K12183+K07904+K12198+K01528
Metabolism	Global and overview maps	Biosynthesis of amino acids	13	475	0.997715	0.999996	ko01230	Unigene0005621(RPI1);Unigene0013862(CAS1);Unigene0020473(PROC1);Unigene0021229(POPTRDRAFT_746969);Unigene0023644(At4g26390);Unigene0028600(CS1);Unigene0033099(CSY2);Unigene0045620(GPD);Unigene0049915(PFK3);Unigene0050815(SHM3);Unigene0055160(At2g19940);Unigene0064103(trpB2);Unigene0066539(PGH1)	K01807+K13034+K00286+K00620+K00873+K01736+K01647+K00134+K00850+K00600+K00145+K06001+K01689
Genetic Information Processing	Folding, sorting and degradation	Proteasome	1	124	0.998784	0.999996	ko03050	Unigene0047034(PBF1)	K02732
Metabolism	Carbohydrate metabolism	Citrate cycle (TCA cycle)	1	135	0.999333	0.999996	ko00020	Unigene0033099(CSY2)	K01647
Metabolism	Energy metabolism	Oxidative phosphorylation	9	412	0.999516	0.999996	ko00190	Unigene0004888(GIP);Unigene0007366(CIB22);Unigene0010797(ATPC);Unigene0014374(ATPC);Unigene0014702(ND5);Unigene0045469(PPA4);Unigene0059268(CIB22);Unigene0060562(ndhB2);Unigene0061210(PPA1)	K02111+K03965+K02136+K02115+K03883+K01507+K03965+K05573+K01507
Genetic Information Processing	Translation	mRNA surveillance pathway	3	233	0.99969	0.999996	ko03015	Unigene0013283(Os03g0268000);Unigene0028153(--);Unigene0065992(erf3)	K06269+K12876+K03267
Genetic Information Processing	Folding, sorting and degradation	Protein processing in endoplasmic reticulum	11	502	0.999856	0.999996	ko04141	Unigene0001550(HSP18.1);Unigene0017111(HSP70);Unigene0025968(OTU2);Unigene0026980(HSP17.4A);Unigene0027939(--);Unigene0029107(HSP16.9C);Unigene0040583(HSP70);Unigene0045233(DNAJA2);Unigene0050055(MOD-E);Unigene0063331(SKP1B);Unigene0068578(UBC5A)	K13993+K03283+K13719+K13993+K09580+K13993+K03283+K09503+K04079+K03094+K06689
Genetic Information Processing	Translation	Ribosome	22	903	0.999996	0.999996	ko03010	Unigene0000946(ARP2);Unigene0001136(RPS15AB);Unigene0001302(RPL23);Unigene0001633(rplQ);Unigene0001858(RPS3C);Unigene0003723(rplT);Unigene0004640(RPS25);Unigene0007450(RPS14A);Unigene0007999(RPL37A);Unigene0009605(RPL38A);Unigene0018804(RPS30A);Unigene0025746(RPL39C);Unigene0028672(RPS8);Unigene0031575(RPL11);Unigene0032466(RPS17);Unigene0046738(Os01g0679700);Unigene0047413(RPS6);Unigene0055959(R…	K02925+K02957+K02894+K02879+K02985+K02887+K02975+K02955+K02922+K02923+K02983+K02924+K02995+K02868+K02961+K02921+K02990+K02915+K02903+K02934+K02887+K02978

## Sheet: HN1-vs-YN1
KEGG_A_class	KEGG_B_class	Pathway	all (466)	All (8905)	Pvalue	Qvalue	Pathway ID	Genes	K_IDs
Metabolism	Biosynthesis of other secondary metabolites	Phenylpropanoid biosynthesis	25	174	3.67266e-06	0.000429701	ko00940	Unigene0001853(SAT);Unigene0005159(PALG2B);Unigene0009312(PER25);Unigene0010515(SAT);Unigene0014634(CYP98A2);Unigene0014641(4CLL7);Unigene0020101(4CLL6);Unigene0020846(PER55);Unigene0021296(SAT);Unigene0027991(gluA);Unigene0029140(PER51);Unigene0029141(PER16);Unigene0029268(CAD1);Unigene0033279(ACT-2);Unigene0034036(SAT);Unigene0035114(pod);Unigene0039052(HCT1);Unigene0048494(BGLU40);Unigene00597…	K13065+K10775+K00430+K13065+K09754+K01904+K01904+K00430+K13065+K05349+K00430+K00430+K00083+K13065+K13065+K00430+K13065+K01188+K13066+K00430+K05350+K00430+K00588+K00430+K00430
Organismal Systems	Environmental adaptation	Plant-pathogen interaction	44	446	3.14965e-05	0.00184254	ko04626	Unigene0000354(--);Unigene0000996(At1g59620);Unigene0001071(--);Unigene0002131(At3g47110);Unigene0003209(CNGC19);Unigene0003668(XA21);Unigene0003674(XA21);Unigene0003688(XA21);Unigene0003689(--);Unigene0003693(--);Unigene0003710(--);Unigene0003824(CML46);Unigene0004470(KCS20);Unigene0004472(KCS20);Unigene0005862(XA21);Unigene0006005(At3g47570);Unigene0008024(--);Unigene0010256(CPK19);Unigene00114…	K13457+K13457+K13457+K13420+K05391+K13420+K13420+K13420+K13420+K13420+K13420+K02183+K15397+K15397+K13420+K13420+K13420+K13412+K13420+K13459+K02183+K13420+K13420+K13457+K13420+K13420+K13412+K02183+K13457+K15397+K13457+K13457+K15397+K13457+K13459+K04079+K05391+K15397+K15397+K13412+K13416+K13457+K13420+K13420
Metabolism	Energy metabolism	Photosynthesis	18	120	4.73934e-05	0.00184834	ko00195	Unigene0004888(GIP);Unigene0005249(PSAE-1);Unigene0008083(PSAH);Unigene0009547(PSBS);Unigene0009931(PSAG);Unigene0011718(psaD);Unigene0012479(PSBQ2);Unigene0014374(ATPC);Unigene0034302(AP1);Unigene0034460(PETH);Unigene0034461(PETH);Unigene0038384(PSAN);Unigene0039586(PSAO);Unigene0042363(PSBY);Unigene0058260(PSAL);Unigene0058707(psbW);Unigene0068161(PSAK);Unigene0069933(PSB27-1)	K02111+K02693+K02695+K03542+K08905+K02692+K08901+K02115+K02639+K02641+K02641+K02701+K14332+K02723+K02699+K02721+K02698+K08902
Environmental Information Processing	Signal transduction	MAPK signaling pathway - plant	34	321	6.38867e-05	0.00186869	ko04016	Unigene0002131(At3g47110);Unigene0003668(XA21);Unigene0003674(XA21);Unigene0003688(XA21);Unigene0003689(--);Unigene0003693(--);Unigene0003710(--);Unigene0003824(CML46);Unigene0005367(ERF1B);Unigene0005549(AIP1);Unigene0005862(XA21);Unigene0006005(At3g47570);Unigene0008024(--);Unigene0009465(MPK9);Unigene0009716(HMA5);Unigene0011425(At3g47570);Unigene0014207(CP1);Unigene0015193(ERL1);Unigene001523…	K13420+K13420+K13420+K13420+K13420+K13420+K13420+K02183+K14516+K14497+K13420+K13420+K13420+K20538+K17686+K13420+K02183+K20718+K13420+K13420+K13420+K13420+K14516+K14509+K02183+K20604+K14497+K20772+K20772+K20714+K13416+K14497+K13420+K13420
Metabolism	Biosynthesis of other secondary metabolites	Flavonoid biosynthesis	13	75	0.000120049	0.00280914	ko00941	Unigene0001853(SAT);Unigene0010238(FL);Unigene0010239(FLS);Unigene0010515(SAT);Unigene0014634(CYP98A2);Unigene0021296(SAT);Unigene0024427(UGT88B1);Unigene0024521(CHS);Unigene0033279(ACT-2);Unigene0034036(SAT);Unigene0039052(HCT1);Unigene0061075(--);Unigene0069127(FAOMT)	K13065+K05278+K05278+K13065+K09754+K13065+K22845+K00660+K13065+K13065+K13065+K22845+K00588
Metabolism	Carbohydrate metabolism	Galactose metabolism	12	83	0.00119338	0.0232709	ko00052	Unigene0002432(--);Unigene0007250(--);Unigene0009362(INV*DC4);Unigene0015862(AGAL1);Unigene0017541(CWINV1);Unigene0021518(RFS2);Unigene0021520(RFS2);Unigene0023815(Os06g0675700);Unigene0043842(AGAL2);Unigene0049915(PFK3);Unigene0052223(RE1);Unigene0055075(At4g37840)	K12309+K01187+K01193+K07407+K01193+K06617+K06617+K01187+K07407+K00850+K12447+K00844
Environmental Information Processing	Signal transduction	Plant hormone signal transduction	26	266	0.00152911	0.025558	ko04075	Unigene0005071(ARG7);Unigene0005367(ERF1B);Unigene0005549(AIP1);Unigene0005890(TGA1);Unigene0006901(AUX1);Unigene0007210(AUX22D);Unigene0013820(ARR4);Unigene0017708(ERF1B);Unigene0018608(SAUR32);Unigene0020038(CYCD3-3);Unigene0022006(ERS1);Unigene0031021(TIFY7);Unigene0032942(SAUR23);Unigene0036821(--);Unigene0036958(IAA14);Unigene0040016(IAA18);Unigene0040120(--);Unigene0042359(PP2CA);Unigene005…	K14488+K14516+K14497+K14431+K13946+K14484+K14492+K14516+K14488+K14505+K14509+K13464+K14488+K14505+K14484+K14484+K14488+K14497+K14488+K14492+K14492+K13416+K14497+K14490+K14488+K14488
Metabolism	Global and overview maps	Biosynthesis of secondary metabolites	126	1941	0.0034592	0.0505908	ko01110	Unigene0000730(RBCS);Unigene0001738(GLY1);Unigene0001853(SAT);Unigene0002092(OVA3);Unigene0004470(KCS20);Unigene0004472(KCS20);Unigene0005048(IBR3);Unigene0005079(PLR_Fi1);Unigene0005159(PALG2B);Unigene0005621(RPI1);Unigene0006063(DPE2);Unigene0006197(At5g58770);Unigene0006370(PDC1);Unigene0006429(GPAT1);Unigene0006602(BAM2);Unigene0007062(GLO1);Unigene0007250(--);Unigene0007330(SCS);Unigene00085…	K01602+K00006+K13065+K01885+K15397+K15397+K00249+K21568+K10775+K01807+K00705+K11778+K01568+K13508+K01177+K11517+K01187+K04121+K10717+K00422+K00430+K01193+K00121+K13496+K05278+K05278+K00830+K13065+K00695+K03809+K13519+K13034+K00901+K09754+K01904+K00276+K20659+K17744+K01853+K06444+K01193+K01638+K09840+K01858+K00218+K01904+K00422+K00208+K00286+K00430+K00620+K13065+K13679+K19269+K00939+K00873+K13789+…
Metabolism	Biosynthesis of other secondary metabolites	Stilbenoid, diarylheptanoid and gingerol biosynthesis	9	61	0.00416489	0.0541436	ko00945	Unigene0001853(SAT);Unigene0010515(SAT);Unigene0014634(CYP98A2);Unigene0018692(OMT2);Unigene0021296(SAT);Unigene0033279(ACT-2);Unigene0034036(SAT);Unigene0039052(HCT1);Unigene0069127(FAOMT)	K13065+K13065+K09754+K16040+K13065+K13065+K13065+K13065+K00588
Metabolism	Metabolism of terpenoids and polyketides	Zeatin biosynthesis	6	33	0.0065895	0.0770971	ko00908	Unigene0008551(CYP735A2);Unigene0009913(UGT73C3);Unigene0017368(ZOG1);Unigene0023256(CKX1);Unigene0057676(CKX4);Unigene0064148(IPT3)	K10717+K13496+K13495+K00279+K00279+K10760
Metabolism	Energy metabolism	Photosynthesis - antenna proteins	7	46	0.00933453	0.0992855	ko00196	Unigene0005162(CAB37);Unigene0014430(CAB21);Unigene0022960(LHCB5);Unigene0029428(CAP10A);Unigene0033080(lhcA-P4);Unigene0046595(CAB7);Unigene0063467(LHCA1)	K08913+K08912+K08916+K08917+K08910+K08908+K08907
Metabolism	Metabolism of cofactors and vitamins	Porphyrin and chlorophyll metabolism	8	71	0.0312892	0.297683	ko00860	Unigene0002092(OVA3);Unigene0019123(POR1);Unigene0027039(CHLD);Unigene0034557(CLH2);Unigene0046664(CHLM);Unigene0051800(CHLH);Unigene0055100(PORA);Unigene0065944(CRD1)	K01885+K00218+K03404+K08099+K03428+K03403+K00218+K04035
Metabolism	Lipid metabolism	Linoleic acid metabolism	3	14	0.033669	0.297683	ko00591	Unigene0006029(LOX1.4);Unigene0066387(ppoA);Unigene0068458(LOXA)	K15718+K17862+K00454
Metabolism	Metabolism of terpenoids and polyketides	Monoterpenoid biosynthesis	2	6	0.0356202	0.297683	ko00902	Unigene0027101(10HGO);Unigene0050202(MNR1)	K23232+K15095
Metabolism	Metabolism of other amino acids	Glutathione metabolism	15	182	0.0540811	0.417987	ko00480	Unigene0001336(GSTU8);Unigene0002615(GSTU17);Unigene0003717(APX1);Unigene0011462(GSTU17);Unigene0024928(GPX8);Unigene0030176(GGT3);Unigene0036068(GSTT1);Unigene0036070(GSTT1);Unigene0036370(PARC);Unigene0038423(Os08g0562700);Unigene0039727(GSTF8);Unigene0064741(ligF);Unigene0068251(APIC);Unigene0068276(PGD2);Unigene0070339(Mgst3)	K00799+K00799+K00434+K00799+K00432+K18592+K00799+K00799+K00799+K01256+K00799+K21888+K00799+K00033+K00799
Metabolism	Lipid metabolism	Fatty acid elongation	6	53	0.0571606	0.417987	ko00062	Unigene0004470(KCS20);Unigene0004472(KCS20);Unigene0031302(KCS19);Unigene0044058(KCS4);Unigene0052585(KCS4);Unigene0052586(KCS7)	K15397+K15397+K15397+K15397+K15397+K15397
Metabolism	Energy metabolism	Sulfur metabolism	6	57	0.0761227	0.481325	ko00920	Unigene0005035(SBP1);Unigene0009197(STR1);Unigene0013862(CAS1);Unigene0060597(HINT4);Unigene0062944(SBP2);Unigene0067381(APK3)	K17285+K01011+K13034+K22966+K17285+K00860
Metabolism	Global and overview maps	Metabolic pathways	220	3911	0.0776482	0.481325	ko01100	Unigene0000730(RBCS);Unigene0001336(GSTU8);Unigene0001678(BCA4);Unigene0001853(SAT);Unigene0001854(PPE1);Unigene0002033(CNX1);Unigene0002092(OVA3);Unigene0002405(Cht5);Unigene0002432(--);Unigene0002441(CHIA);Unigene0002615(GSTU17);Unigene0003717(APX1);Unigene0004470(KCS20);Unigene0004472(KCS20);Unigene0004888(GIP);Unigene0005035(SBP1);Unigene0005048(IBR3);Unigene0005159(PALG2B);Unigene0005162(CAB…	K01602+K00799+K01673+K13065+K01051+K15376+K01885+K01183+K12309+K01183+K00799+K00434+K15397+K15397+K02111+K17285+K00249+K10775+K08913+K02693+K09659+K19893+K01807+K00705+K01568+K13508+K03715+K01177+K11517+K01187+K04121+K03965+K10536+K03861+K10717+K07541+K00951+K01011+K00422+K00430+K01193+K00121+K01519+K00856+K01493+K05278+K05278+K00830+K13065+K00889+K02136+K00695+K01051+K01051+K01051+K00799+K00029+…
Metabolism	Metabolism of terpenoids and polyketides	Carotenoid biosynthesis	5	44	0.0781639	0.481325	ko00906	Unigene0017457(CRTL-E-1);Unigene0018176(CCD4);Unigene0026760(CRTL-E-1);Unigene0031601(CYP707A2);Unigene0060451(NCED1)	K06444+K09840+K06444+K09843+K09840
Metabolism	Metabolism of terpenoids and polyketides	Sesquiterpenoid and triterpenoid biosynthesis	3	22	0.104981	0.614136	ko00909	Unigene0014868(--);Unigene0018008(CDS);Unigene0029860(OSCBPY)	K20659+K15803+K15813
Metabolism	Lipid metabolism	Cutin, suberine and wax biosynthesis	4	36	0.116976	0.651723	ko00073	Unigene0002689(FAR2);Unigene0012110(PHT1);Unigene0021954(--);Unigene0070215(SOP1)	K13356+K15400+K15400+K17991
Metabolism	Glycan biosynthesis and metabolism	Glycosphingolipid biosynthesis - globo and isoglobo series	3	24	0.127995	0.656914	ko00603	Unigene0015862(AGAL1);Unigene0029544(HEXO2);Unigene0043842(AGAL2)	K07407+K12373+K07407
Metabolism	Carbohydrate metabolism	Starch and sucrose metabolism	15	208	0.129137	0.656914	ko00500	Unigene0005417(At4g31140);Unigene0006063(DPE2);Unigene0006602(BAM2);Unigene0007250(--);Unigene0009362(INV*DC4);Unigene0011372(SUS6);Unigene0017541(CWINV1);Unigene0021478(WAXY);Unigene0023815(Os06g0675700);Unigene0027991(gluA);Unigene0041154(KOR);Unigene0048494(BGLU40);Unigene0051425(At1g48930);Unigene0055075(At4g37840);Unigene0067449(BGLU16)	K19893+K00705+K01177+K01187+K01193+K00695+K01193+K13679+K01187+K05349+K01179+K01188+K01179+K00844+K05350
Genetic Information Processing	Transcription	RNA polymerase	7	82	0.136659	0.666211	ko03020	Unigene0000562(GIP);Unigene0002532(--);Unigene0005927(NRPB6A);Unigene0023690(NRPB12);Unigene0025439(polr1d);Unigene0050495(NRPB5A);Unigene0050957(GIP)	K03006+K03046+K03014+K03009+K03020+K03013+K03006
Metabolism	Lipid metabolism	Glycerolipid metabolism	10	130	0.142815	0.668376	ko00561	Unigene0006429(GPAT1);Unigene0006533(MGD);Unigene0012753(LPLAT1);Unigene0013928(DGK2);Unigene0015862(AGAL1);Unigene0034922(CSE);Unigene0043842(AGAL2);Unigene0048678(ALDH3F1);Unigene0065611(CSE);Unigene0068486(GPAT5)	K13508+K03715+K13519+K00901+K07407+K01054+K07407+K00128+K01054+K13508
Metabolism	Metabolism of other amino acids	Cyanoamino acid metabolism	6	70	0.158744	0.713028	ko00460	Unigene0013862(CAS1);Unigene0027991(gluA);Unigene0030176(GGT3);Unigene0048494(BGLU40);Unigene0050815(SHM3);Unigene0067449(BGLU16)	K13034+K05349+K18592+K01188+K00600+K05350
Metabolism	Carbohydrate metabolism	Pentose and glucuronate interconversions	9	118	0.164545	0.713028	ko00040	Unigene0001854(PPE1);Unigene0011387(PECS-1.1);Unigene0011389(PME59);Unigene0011390(PME17);Unigene0012557(At5g48900);Unigene0015083(AT59);Unigene0030002(XYLA);Unigene0052223(RE1);Unigene0067227(PME54)	K01051+K01051+K01051+K01051+K01728+K01728+K01805+K12447+K01051
Metabolism	Biosynthesis of other secondary metabolites	Biosynthesis of various secondary metabolites - part 2	1	4	0.193486	0.808494	ko00998	Unigene0005079(PLR_Fi1)	K21568
Metabolism	Glycan biosynthesis and metabolism	Glycosaminoglycan degradation	3	31	0.219454	0.885383	ko00531	Unigene0002432(--);Unigene0029544(HEXO2);Unigene0044887(--)	K12309+K12373+K10532
Metabolism	Carbohydrate metabolism	Ascorbate and aldarate metabolism	6	83	0.26697	0.999996	ko00053	Unigene0003717(APX1);Unigene0014987(LGALDH);Unigene0019095(MIOX4);Unigene0048678(ALDH3F1);Unigene0052223(RE1);Unigene0064741(ligF)	K00434+K17744+K00469+K00128+K12447+K21888
Metabolism	Biosynthesis of other secondary metabolites	Isoquinoline alkaloid biosynthesis	5	68	0.282926	0.999996	ko00950	Unigene0009263(AS1);Unigene0014703(maoI);Unigene0020106(co-2);Unigene0032456(At1g62810);Unigene0056962(ustQ)	K00422+K00276+K00422+K00276+K00505
Metabolism	Lipid metabolism	Fatty acid degradation	8	119	0.284018	0.999996	ko00071	Unigene0002644(ECI1);Unigene0005048(IBR3);Unigene0009708(At5g42250);Unigene0010488(ECI1);Unigene0021090(ECI2);Unigene0047058(LACS4);Unigene0047278(ECHIA);Unigene0048678(ALDH3F1)	K07517+K00249+K00121+K07517+K07517+K01897+K01692+K00128
Metabolism	Glycan biosynthesis and metabolism	Glycosphingolipid biosynthesis - ganglio series	2	21	0.301507	0.999996	ko00604	Unigene0002432(--);Unigene0029544(HEXO2)	K12309+K12373
Metabolism	Metabolism of cofactors and vitamins	Riboflavin metabolism	2	22	0.32116	0.999996	ko00740	Unigene0036597(PAP4);Unigene0052651(rib5)	K14379+K00793
Metabolism	Metabolism of terpenoids and polyketides	Limonene and pinene degradation	2	22	0.32116	0.999996	ko00903	Unigene0047278(ECHIA);Unigene0048678(ALDH3F1)	K01692+K00128
Metabolism	Metabolism of terpenoids and polyketides	Diterpenoid biosynthesis	2	22	0.32116	0.999996	ko00904	Unigene0007330(SCS);Unigene0009184(CYP82G1)	K04121+K17961
Metabolism	Carbohydrate metabolism	Glyoxylate and dicarboxylate metabolism	11	179	0.335296	0.999996	ko00630	Unigene0000730(RBCS);Unigene0007062(GLO1);Unigene0010338(AGT1);Unigene0014333(AAE3);Unigene0017984(MLS);Unigene0022602(PGLP2);Unigene0027311(rbcL);Unigene0033099(CSY2);Unigene0050815(SHM3);Unigene0058269(HPR);Unigene0066401(acuE)	K01602+K11517+K00830+K22133+K01638+K19269+K01601+K01647+K00600+K15893+K01638
Metabolism	Metabolism of cofactors and vitamins	Ubiquinone and other terpenoid-quinone biosynthesis	5	74	0.34538	0.999996	ko00130	Unigene0008622(HST);Unigene0011812(At5g58800);Unigene0014641(4CLL7);Unigene0020101(4CLL6);Unigene0042788(MENB)	K12501+K03809+K01904+K01904+K01661
Metabolism	Glycan biosynthesis and metabolism	Other glycan degradation	3	45	0.421148	0.999996	ko00511	Unigene0002432(--);Unigene0006852(--);Unigene0029544(HEXO2)	K12309+K01191+K12373
Metabolism	Glycan biosynthesis and metabolism	Glycosylphosphatidylinositol(GPI)-anchor biosynthesis	3	46	0.435252	0.999996	ko00563	Unigene0008278(At1g61280);Unigene0008576(--);Unigene0012793(--)	K03861+K07541+K05293
Genetic Information Processing	Folding, sorting and degradation	SNARE interactions in vesicular transport	4	65	0.444591	0.999996	ko04130	Unigene0018115(SYP31);Unigene0025261(SYP132);Unigene0041397(SYP125);Unigene0053290(--)	K08490+K08486+K08486+K08490
Genetic Information Processing	Translation	RNA transport	19	348	0.458296	0.999996	ko03013	Unigene0000761(NUP98A);Unigene0001005(--);Unigene0004235(XPO1);Unigene0013973(ELAC);Unigene0020427(--);Unigene0023617(TEF);Unigene0026050(GOS2);Unigene0028153(--);Unigene0029589(SCE1);Unigene0032261(Os02g0146600);Unigene0045712(NUP98A);Unigene0046790(NUP96);Unigene0046791(NUP96);Unigene0052807(--);Unigene0055476(TIF3F1);Unigene0057753(--);Unigene0058265(SUMO2);Unigene0062851(--);Unigene0069334(NU…	K14297+K03257+K14290+K00784+K14293+K03231+K03113+K12876+K10577+K03257+K14297+K14297+K14297+K14291+K03249+K12880+K12160+K03538+K14305
Metabolism	Lipid metabolism	Fatty acid biosynthesis	5	85	0.460669	0.999996	ko00061	Unigene0020362(MOD1);Unigene0047058(LACS4);Unigene0055454(KAS2);Unigene0058741(FATB);Unigene0064141(OsI_04666)	K00208+K01897+K09458+K10781+K03921
Metabolism	Metabolism of terpenoids and polyketides	Brassinosteroid biosynthesis	2	30	0.470585	0.999996	ko00905	Unigene0063838(CYP734A1);Unigene0064436(CYP724B1)	K15639+K12639
Metabolism	Energy metabolism	Nitrogen metabolism	5	87	0.481146	0.999996	ko00910	Unigene0001678(BCA4);Unigene0004400(NRT2.5);Unigene0009625(NRT2.1);Unigene0009626(NRT2.6);Unigene0012065(ACA7)	K01673+K02575+K02575+K02575+K01674
Environmental Information Processing	Membrane transport	ABC transporters	5	87	0.481146	0.999996	ko02010	Unigene0018807(ABCB11);Unigene0036042(bfr1);Unigene0044572(ABCB1);Unigene0063667(ABCB18);Unigene0064958(ABCB14)	K05658+K08712+K05658+K05658+K05658
Metabolism	Metabolism of cofactors and vitamins	Biotin metabolism	2	31	0.487905	0.999996	ko00780	Unigene0020362(MOD1);Unigene0055454(KAS2)	K00208+K09458
Metabolism	Biosynthesis of other secondary metabolites	Betalain biosynthesis	1	13	0.503028	0.999996	ko00965	Unigene0056962(ustQ)	K00505
Metabolism	Amino acid metabolism	Glycine, serine and threonine metabolism	7	129	0.516418	0.999996	ko00260	Unigene0010338(AGT1);Unigene0014703(maoI);Unigene0032456(At1g62810);Unigene0044715(HTH);Unigene0050815(SHM3);Unigene0058269(HPR);Unigene0064103(trpB2)	K00830+K00276+K00276+K00108+K00600+K15893+K06001
Metabolism	Metabolism of other amino acids	beta-Alanine metabolism	5	91	0.521253	0.999996	ko00410	Unigene0014703(maoI);Unigene0021216(PAO5);Unigene0032456(At1g62810);Unigene0047278(ECHIA);Unigene0048678(ALDH3F1)	K00276+K12259+K00276+K01692+K00128
Metabolism	Biosynthesis of other secondary metabolites	Anthocyanin biosynthesis	1	14	0.529073	0.999996	ko00942	Unigene0057130(5MAT1)	K21383
Metabolism	Amino acid metabolism	Tyrosine metabolism	6	113	0.545226	0.999996	ko00350	Unigene0009263(AS1);Unigene0009708(At5g42250);Unigene0014703(maoI);Unigene0020106(co-2);Unigene0032456(At1g62810);Unigene0056962(ustQ)	K00422+K00121+K00276+K00422+K00276+K00505
Metabolism	Metabolism of other amino acids	Taurine and hypotaurine metabolism	1	15	0.553755	0.999996	ko00430	Unigene0030176(GGT3)	K18592
Genetic Information Processing	Replication and repair	Non-homologous end-joining	1	15	0.553755	0.999996	ko03450	Unigene0068069(KU80)	K10885
Genetic Information Processing	Replication and repair	Mismatch repair	3	55	0.555084	0.999996	ko03430	Unigene0007561(At4g11060);Unigene0012323(RFC3);Unigene0068958(MSH7)	K03111+K10756+K08737
Metabolism	Carbohydrate metabolism	Fructose and mannose metabolism	6	115	0.56263	0.999996	ko00051	Unigene0021202(MAN6);Unigene0030002(XYLA);Unigene0049915(PFK3);Unigene0054074(gmppA);Unigene0055075(At4g37840);Unigene0062899(MAN2)	K19355+K01805+K00850+K00966+K00844+K19355
Metabolism	Metabolism of terpenoids and polyketides	Terpenoid backbone biosynthesis	5	96	0.569417	0.999996	ko00900	Unigene0006197(At5g58770);Unigene0023767(GGR);Unigene0052610(ICMTA);Unigene0054560(HMGR2);Unigene0058617(IPK)	K11778+K13789+K00587+K00021+K06981
Metabolism	Lipid metabolism	Sphingolipid metabolism	3	57	0.579602	0.999996	ko00600	Unigene0002432(--);Unigene0015862(AGAL1);Unigene0043842(AGAL2)	K12309+K07407+K07407
Environmental Information Processing	Signal transduction	Phosphatidylinositol signaling system	7	137	0.58106	0.999996	ko04070	Unigene0003824(CML46);Unigene0010746(PIP5K7);Unigene0013928(DGK2);Unigene0014207(CP1);Unigene0022039(CML46);Unigene0024055(SAC7);Unigene0053298(PLC2)	K02183+K00889+K00901+K02183+K02183+K21797+K05857
Metabolism	Amino acid metabolism	Arginine and proline metabolism	6	118	0.588128	0.999996	ko00330	Unigene0007741(AIH);Unigene0020473(PROC1);Unigene0021216(PAO5);Unigene0035801(ADC2);Unigene0048678(ALDH3F1);Unigene0049044(CPA)	K10536+K00286+K12259+K01583+K00128+K12251
Metabolism	Lipid metabolism	alpha-Linolenic acid metabolism	3	58	0.591537	0.999996	ko00592	Unigene0004121(DOX1);Unigene0035940(AOS3);Unigene0068458(LOXA)	K10529+K01723+K00454
Metabolism	Amino acid metabolism	Phenylalanine metabolism	4	80	0.608992	0.999996	ko00360	Unigene0005159(PALG2B);Unigene0014703(maoI);Unigene0032456(At1g62810);Unigene0047278(ECHIA)	K10775+K00276+K00276+K01692
Genetic Information Processing	Folding, sorting and degradation	Sulfur relay system	1	18	0.620323	0.999996	ko04122	Unigene0009197(STR1)	K01011
Genetic Information Processing	Translation	Aminoacyl-tRNA biosynthesis	6	122	0.62089	0.999996	ko00970	Unigene0002092(OVA3);Unigene0002951(IBI1);Unigene0003709(IBI1);Unigene0009170(RE2);Unigene0023438(At3g11710);Unigene0044391(IBI1)	K01885+K22503+K22503+K01873+K04567+K22503
Metabolism	Nucleotide metabolism	Purine metabolism	9	188	0.656685	0.999996	ko00230	Unigene0008695(CRSH);Unigene0009853(At4g13720);Unigene0009973(ADK2);Unigene0012918(APT5);Unigene0023596(At3g01820);Unigene0023644(At4g26390);Unigene0033084(ASE2);Unigene0060479(--);Unigene0067381(APK3)	K00951+K01519+K00856+K00759+K00939+K00873+K00764+K00951+K00860
Metabolism	Lipid metabolism	Arachidonic acid metabolism	2	44	0.678501	0.999996	ko00590	Unigene0024928(GPX8);Unigene0030176(GGT3)	K00432+K18592
Metabolism	Biosynthesis of other secondary metabolites	Tropane, piperidine and pyridine alkaloid biosynthesis	2	46	0.702071	0.999996	ko00960	Unigene0014703(maoI);Unigene0032456(At1g62810)	K00276+K00276
Metabolism	Carbohydrate metabolism	Inositol phosphate metabolism	5	112	0.704548	0.999996	ko00562	Unigene0010746(PIP5K7);Unigene0019075(MIPS);Unigene0019095(MIOX4);Unigene0024055(SAC7);Unigene0053298(PLC2)	K00889+K01858+K00469+K21797+K05857
Genetic Information Processing	Translation	Ribosome biogenesis in eukaryotes	8	179	0.726718	0.999996	ko03008	Unigene0002705(--);Unigene0004235(XPO1);Unigene0004656(NUG2);Unigene0009099(At1g10490);Unigene0026163(MPHOSPH10);Unigene0056419(--);Unigene0062851(--);Unigene0062942(At3g57940)	K14546+K14290+K14537+K14521+K14559+K14571+K03538+K14521
Organismal Systems	Environmental adaptation	Circadian rhythm - plant	2	49	0.734719	0.999996	ko04712	Unigene0018004(HD3A);Unigene0024521(CHS)	K16223+K00660
Metabolism	Carbohydrate metabolism	Amino sugar and nucleotide sugar metabolism	10	224	0.742546	0.999996	ko00520	Unigene0002405(Cht5);Unigene0002441(CHIA);Unigene0015729(UXS2);Unigene0029544(HEXO2);Unigene0052223(RE1);Unigene0054074(gmppA);Unigene0055075(At4g37840);Unigene0061658(UXS2);Unigene0067268(CHIA);Unigene0068400(Cht6)	K01183+K01183+K08678+K12373+K12447+K00966+K00844+K08678+K01183+K01183
Genetic Information Processing	Replication and repair	DNA replication	3	73	0.743319	0.999996	ko03030	Unigene0007561(At4g11060);Unigene0007690(POL2A);Unigene0012323(RFC3)	K03111+K02324+K10756
Genetic Information Processing	Folding, sorting and degradation	Protein export	4	97	0.75459	0.999996	ko03060	Unigene0005348(--);Unigene0006914(OXA1);Unigene0049832(immp1l);Unigene0051835(SRP9)	K03070+K03217+K09647+K03109
Genetic Information Processing	Replication and repair	Nucleotide excision repair	4	102	0.788458	0.999996	ko03420	Unigene0007690(POL2A);Unigene0012323(RFC3);Unigene0017364(mnat1);Unigene0052310(CHR8)	K02324+K10756+K10842+K10841
Genetic Information Processing	Transcription	Basal transcription factors	3	80	0.79703	0.999996	ko03022	Unigene0000602(--);Unigene0017364(mnat1);Unigene0031694(--)	K03137+K10842+K03139
Genetic Information Processing	Folding, sorting and degradation	Ubiquitin mediated proteolysis	11	258	0.799875	0.999996	ko04120	Unigene0003319(GIP);Unigene0003484(GIP);Unigene0007307(APC11);Unigene0012096(--);Unigene0019331(UBC20);Unigene0029589(SCE1);Unigene0036439(--);Unigene0057904(--);Unigene0063331(SKP1B);Unigene0066967(--);Unigene0068578(UBC5A)	K03358+K03358+K03358+K03872+K06688+K10577+K03358+K03358+K03094+K04506+K06689
Genetic Information Processing	Folding, sorting and degradation	RNA degradation	8	194	0.803382	0.999996	ko03018	Unigene0002551(At3g25430);Unigene0003948(LSM1B);Unigene0027285(LSM3B);Unigene0035427(LSM6B);Unigene0049915(PFK3);Unigene0064349(--);Unigene0066539(PGH1);Unigene0066906(EXOSC8)	K01148+K12620+K12622+K12625+K00850+K12604+K01689+K12586
Metabolism	Lipid metabolism	Glycerophospholipid metabolism	6	154	0.823774	0.999996	ko00564	Unigene0001738(GLY1);Unigene0006429(GPAT1);Unigene0012753(LPLAT1);Unigene0013928(DGK2);Unigene0036039(GDPD1);Unigene0068486(GPAT5)	K00006+K13508+K13519+K00901+K18696+K13508
Metabolism	Global and overview maps	Fatty acid metabolism	7	178	0.830341	0.999996	ko01212	Unigene0005048(IBR3);Unigene0020362(MOD1);Unigene0047058(LACS4);Unigene0047278(ECHIA);Unigene0055454(KAS2);Unigene0058741(FATB);Unigene0064141(OsI_04666)	K00249+K00208+K01897+K01692+K09458+K10781+K03921
Genetic Information Processing	Replication and repair	Homologous recombination	2	64	0.855581	0.999996	ko03440	Unigene0004180(CLSY3);Unigene0007561(At4g11060)	K10875+K03111
Metabolism	Metabolism of cofactors and vitamins	One carbon pool by folate	1	36	0.856136	0.999996	ko00670	Unigene0050815(SHM3)	K00600
Metabolism	Metabolism of cofactors and vitamins	Folate biosynthesis	1	36	0.856136	0.999996	ko00790	Unigene0002033(CNX1)	K15376
Cellular Processes	Transport and catabolism	Peroxisome	6	163	0.861988	0.999996	ko04146	Unigene0002689(FAR2);Unigene0007062(GLO1);Unigene0010338(AGT1);Unigene0011625(PEX12);Unigene0029461(NUDT22);Unigene0047058(LACS4)	K13356+K11517+K00830+K13345+K17879+K01897
Metabolism	Amino acid metabolism	Histidine metabolism	1	37	0.863695	0.999996	ko00340	Unigene0048678(ALDH3F1)	K00128
Metabolism	Amino acid metabolism	Valine, leucine and isoleucine degradation	5	142	0.871708	0.999996	ko00280	Unigene0005048(IBR3);Unigene0013725(At1g71180);Unigene0021919(At1g71180);Unigene0047278(ECHIA);Unigene0048678(ALDH3F1)	K00249+K00020+K00020+K01692+K00128
Metabolism	Amino acid metabolism	Lysine degradation	2	69	0.883069	0.999996	ko00310	Unigene0047278(ECHIA);Unigene0048678(ALDH3F1)	K01692+K00128
Metabolism	Metabolism of cofactors and vitamins	Thiamine metabolism	1	40	0.884075	0.999996	ko00730	Unigene0023596(At3g01820)	K00939
Metabolism	Amino acid metabolism	Phenylalanine, tyrosine and tryptophan biosynthesis	2	72	0.897154	0.999996	ko00400	Unigene0028600(CS1);Unigene0064103(trpB2)	K01736+K06001
Metabolism	Amino acid metabolism	Tryptophan metabolism	3	103	0.911767	0.999996	ko00380	Unigene0025092(SNAT2);Unigene0047278(ECHIA);Unigene0048678(ALDH3F1)	K22450+K01692+K00128
Metabolism	Energy metabolism	Carbon fixation in photosynthetic organisms	7	204	0.91537	0.999996	ko00710	Unigene0000730(RBCS);Unigene0005621(RPI1);Unigene0011560(ME1);Unigene0027311(rbcL);Unigene0045620(GPD);Unigene0062399(GAPB);Unigene0063324(PPD)	K01602+K01807+K00029+K01601+K00134+K05298+K01006
Metabolism	Lipid metabolism	Steroid biosynthesis	1	46	0.916165	0.999996	ko00100	Unigene0016174(CASBPX1)	K01853
Metabolism	Nucleotide metabolism	Pyrimidine metabolism	3	105	0.91824	0.999996	ko00240	Unigene0010012(DCTD);Unigene0022286(--);Unigene0056034(UKL3)	K01493+K09903+K00876
Metabolism	Glycan biosynthesis and metabolism	Various types of N-glycan biosynthesis	2	78	0.920712	0.999996	ko00513	Unigene0029544(HEXO2);Unigene0070203(GNTI)	K12373+K00726
Metabolism	Amino acid metabolism	Arginine biosynthesis	2	79	0.924107	0.999996	ko00220	Unigene0021229(POPTRDRAFT_746969);Unigene0055160(At2g19940)	K00620+K00145
Metabolism	Global and overview maps	2-Oxocarboxylic acid metabolism	3	107	0.924278	0.999996	ko01210	Unigene0021229(POPTRDRAFT_746969);Unigene0033099(CSY2);Unigene0055160(At2g19940)	K00620+K01647+K00145
Metabolism	Carbohydrate metabolism	Butanoate metabolism	1	54	0.945598	0.999996	ko00650	Unigene0047278(ECHIA)	K01692
Metabolism	Lipid metabolism	Ether lipid metabolism	1	55	0.948463	0.999996	ko00565	Unigene0012753(LPLAT1)	K13519
Genetic Information Processing	Replication and repair	Base excision repair	1	56	0.951176	0.999996	ko03410	Unigene0007690(POL2A)	K02324
Metabolism	Carbohydrate metabolism	Pyruvate metabolism	6	199	0.953138	0.999996	ko00620	Unigene0011560(ME1);Unigene0017984(MLS);Unigene0023644(At4g26390);Unigene0048678(ALDH3F1);Unigene0063324(PPD);Unigene0066401(acuE)	K00029+K01638+K00873+K00128+K01006+K01638
Metabolism	Carbohydrate metabolism	Pentose phosphate pathway	3	129	0.968418	0.999996	ko00030	Unigene0005621(RPI1);Unigene0049915(PFK3);Unigene0068276(PGD2)	K01807+K00850+K00033
Metabolism	Glycan biosynthesis and metabolism	N-Glycan biosynthesis	2	99	0.969036	0.999996	ko00510	Unigene0005260(DPMS3);Unigene0070203(GNTI)	K09659+K00726
Metabolism	Lipid metabolism	Biosynthesis of unsaturated fatty acids	1	69	0.975846	0.999996	ko01040	Unigene0064141(OsI_04666)	K03921
Metabolism	Amino acid metabolism	Cysteine and methionine metabolism	6	224	0.979577	0.999996	ko00270	Unigene0009197(STR1);Unigene0013267(CMT3);Unigene0013862(CAS1);Unigene0043968(ACS1);Unigene0043969(ACS1);Unigene0063305(HMT-1)	K01011+K00558+K13034+K20772+K20772+K00547
Metabolism	Carbohydrate metabolism	Glycolysis / Gluconeogenesis	9	303	0.980413	0.999996	ko00010	Unigene0006370(PDC1);Unigene0009708(At5g42250);Unigene0023644(At4g26390);Unigene0045620(GPD);Unigene0048678(ALDH3F1);Unigene0049915(PFK3);Unigene0051439(PDC1);Unigene0055075(At4g37840);Unigene0066539(PGH1)	K01568+K00121+K00873+K00134+K00128+K00850+K01568+K00844+K01689
Metabolism	Global and overview maps	Carbon metabolism	22	612	0.980541	0.999996	ko01200	Unigene0000730(RBCS);Unigene0005621(RPI1);Unigene0007062(GLO1);Unigene0009708(At5g42250);Unigene0010338(AGT1);Unigene0011560(ME1);Unigene0013862(CAS1);Unigene0017984(MLS);Unigene0022602(PGLP2);Unigene0023644(At4g26390);Unigene0027311(rbcL);Unigene0033099(CSY2);Unigene0045620(GPD);Unigene0049915(PFK3);Unigene0050815(SHM3);Unigene0055075(At4g37840);Unigene0058269(HPR);Unigene0062399(GAPB);Unigene00…	K01602+K01807+K11517+K00121+K00830+K00029+K13034+K01638+K19269+K00873+K01601+K01647+K00134+K00850+K00600+K00844+K15893+K05298+K01006+K01638+K01689+K00033
Metabolism	Amino acid metabolism	Alanine, aspartate and glutamate metabolism	2	119	0.987766	0.999996	ko00250	Unigene0010338(AGT1);Unigene0033084(ASE2)	K00830+K00764
Genetic Information Processing	Transcription	Spliceosome	13	425	0.989791	0.999996	ko03040	Unigene0003760(RZ1A);Unigene0007000(SRL1);Unigene0009159(crn);Unigene0017111(HSP70);Unigene0018788(YLS8);Unigene0027285(LSM3B);Unigene0028153(--);Unigene0035427(LSM6B);Unigene0040583(HSP70);Unigene0052729(VIT_07s0104g01170);Unigene0053246(RID1);Unigene0057753(--);Unigene0068376(RS31)	K12885+K12850+K12869+K03283+K12859+K12622+K12876+K12625+K03283+K11095+K12818+K12880+K12893
Metabolism	Carbohydrate metabolism	Propanoate metabolism	1	100	0.99551	0.999996	ko00640	Unigene0047278(ECHIA)	K01692
Cellular Processes	Transport and catabolism	Phagosome	4	207	0.995581	0.999996	ko04145	Unigene0021873(ARAC1);Unigene0028995(RAC2);Unigene0059509(RHO1);Unigene0060254(RAC13)	K04392+K04392+K04392+K04392
Cellular Processes	Transport and catabolism	Endocytosis	9	352	0.995941	0.999996	ko04144	Unigene0008920(VPS32.2);Unigene0010746(PIP5K7);Unigene0012897(GN);Unigene0017111(HSP70);Unigene0040583(HSP70);Unigene0042325(ELC);Unigene0042595(RAB11A);Unigene0044454(VPS60-1);Unigene0052547(RE1)	K12194+K00889+K18443+K03283+K03283+K12183+K07904+K12198+K01528
Metabolism	Global and overview maps	Biosynthesis of amino acids	13	475	0.997715	0.999996	ko01230	Unigene0005621(RPI1);Unigene0013862(CAS1);Unigene0020473(PROC1);Unigene0021229(POPTRDRAFT_746969);Unigene0023644(At4g26390);Unigene0028600(CS1);Unigene0033099(CSY2);Unigene0045620(GPD);Unigene0049915(PFK3);Unigene0050815(SHM3);Unigene0055160(At2g19940);Unigene0064103(trpB2);Unigene0066539(PGH1)	K01807+K13034+K00286+K00620+K00873+K01736+K01647+K00134+K00850+K00600+K00145+K06001+K01689
Genetic Information Processing	Folding, sorting and degradation	Proteasome	1	124	0.998784	0.999996	ko03050	Unigene0047034(PBF1)	K02732
Metabolism	Carbohydrate metabolism	Citrate cycle (TCA cycle)	1	135	0.999333	0.999996	ko00020	Unigene0033099(CSY2)	K01647
Metabolism	Energy metabolism	Oxidative phosphorylation	9	412	0.999516	0.999996	ko00190	Unigene0004888(GIP);Unigene0007366(CIB22);Unigene0010797(ATPC);Unigene0014374(ATPC);Unigene0014702(ND5);Unigene0045469(PPA4);Unigene0059268(CIB22);Unigene0060562(ndhB2);Unigene0061210(PPA1)	K02111+K03965+K02136+K02115+K03883+K01507+K03965+K05573+K01507
Genetic Information Processing	Translation	mRNA surveillance pathway	3	233	0.99969	0.999996	ko03015	Unigene0013283(Os03g0268000);Unigene0028153(--);Unigene0065992(erf3)	K06269+K12876+K03267
Genetic Information Processing	Folding, sorting and degradation	Protein processing in endoplasmic reticulum	11	502	0.999856	0.999996	ko04141	Unigene0001550(HSP18.1);Unigene0017111(HSP70);Unigene0025968(OTU2);Unigene0026980(HSP17.4A);Unigene0027939(--);Unigene0029107(HSP16.9C);Unigene0040583(HSP70);Unigene0045233(DNAJA2);Unigene0050055(MOD-E);Unigene0063331(SKP1B);Unigene0068578(UBC5A)	K13993+K03283+K13719+K13993+K09580+K13993+K03283+K09503+K04079+K03094+K06689
Genetic Information Processing	Translation	Ribosome	22	903	0.999996	0.999996	ko03010	Unigene0000946(ARP2);Unigene0001136(RPS15AB);Unigene0001302(RPL23);Unigene0001633(rplQ);Unigene0001858(RPS3C);Unigene0003723(rplT);Unigene0004640(RPS25);Unigene0007450(RPS14A);Unigene0007999(RPL37A);Unigene0009605(RPL38A);Unigene0018804(RPS30A);Unigene0025746(RPL39C);Unigene0028672(RPS8);Unigene0031575(RPL11);Unigene0032466(RPS17);Unigene0046738(Os01g0679700);Unigene0047413(RPS6);Unigene0055959(R…	K02925+K02957+K02894+K02879+K02985+K02887+K02975+K02955+K02922+K02923+K02983+K02924+K02995+K02868+K02961+K02921+K02990+K02915+K02903+K02934+K02887+K02978

## Sheet: SX1-vs-SC1
KEGG_A_class	KEGG_B_class	Pathway	SX1-vs-SC1 (699)	All (8905)	Pvalue	Qvalue	Pathway ID	Genes	K_IDs
Metabolism	Energy metabolism	Photosynthesis	28	120	1.14e-07	7.29e-06	ko00195	Unigene0005249(PSAE-1);Unigene0008083(PSAH);Unigene0008263(OsI_025465);Unigene0009547(PSBS);Unigene0009931(PSAG);Unigene0011718(psaD);Unigene0012479(PSBQ2);Unigene0013533(PSBR);Unigene0014374(ATPC);Unigene0021719(PSAF);Unigene0024245(PSAO);Unigene0031019(FDC2);Unigene0033490(PSAN);Unigene0034460(PETH);Unigene0034461(PETH);Unigene0035945(PSBO);Unigene0038384(PSAN);Unigene0039586(PSAO);Unigene00395…	K02693+K02695+K08901+K03542+K08905+K02692+K08901+K03541+K02115+K02694+K14332+K02639+K02701+K02641+K02641+K02716+K02701+K14332+K02638+K02723+K02717+K03541+K02699+K02721+K02693+K02699+K02698+K08902
Organismal Systems	Environmental adaptation	Plant-pathogen interaction	67	446	1.2e-07	7.29e-06	ko04626	Unigene0000119(At3g11320);Unigene0001046(--);Unigene0001071(--);Unigene0001105(BAK1);Unigene0001440(--);Unigene0002131(At3g47110);Unigene0002262(CNGC20);Unigene0002372(CML28);Unigene0002677(WRKY24);Unigene0003710(--);Unigene0003824(CML46);Unigene0004164(MMK2);Unigene0004444(--);Unigene0006094(BAK1);Unigene0006677(RIN4);Unigene0007547(GSO2);Unigene0007982(--);Unigene0008024(--);Unigene0008802(--);…	K13459+K13457+K13457+K13416+K13420+K13420+K05391+K13448+K13424+K13420+K02183+K20600+K13420+K13416+K13456+K13420+K13448+K13420+K13459+K02183+K13412+K13420+K13459+K02183+K13449+K13420+K13457+K13459+K13412+K13412+K05391+K15397+K02183+K13412+K13425+K13430+K05391+K05391+K02183+K13448+K13412+K05391+K15397+K15397+K20536+K13412+K13459+K13457+K18875+K04079+K13448+K13420+K13448+K13448+K04079+K13412+K15397+…
Metabolism	Global and overview maps	Biosynthesis of secondary metabolites	204	1941	1.11e-06	4.46e-05	ko01110	Unigene0000022(AAPT2);Unigene0000895(--);Unigene0000992(TTS1);Unigene0001230(icl-1);Unigene0001412(PLDZETA1);Unigene0001466(KPHMT1);Unigene0001588(METE);Unigene0001853(SAT);Unigene0001876(Ugt2b);Unigene0002092(OVA3);Unigene0003017(CHI);Unigene0003402(At3g57050);Unigene0003604(Os06g0675700);Unigene0004248(RIBA1);Unigene0004532(AKR4C9);Unigene0004786(co-2);Unigene0004787(co-2);Unigene0005079(PLR_Fi…	K00993+K01068+K15813+K01638+K01115+K00606+K00549+K13065+K00699+K01885+K01859+K01760+K01187+K14652+K00002+K00422+K00422+K21568+K01610+K00939+K04125+K01807+K00789+K00789+K00134+K11778+K01568+K01723+K01177+K12626+K11517+K13035+K01187+K04121+K00021+K14455+K14455+K00627+K01850+K00873+K10717+K10526+K00318+K00422+K01193+K00454+K13496+K13496+K05278+K05278+K13065+K14455+K10525+K00222+K00901+K02492+K13065+…
Metabolism	Energy metabolism	Photosynthesis - antenna proteins	12	46	0.000160468	0.00397	ko00196	Unigene0005162(CAB37);Unigene0014430(CAB21);Unigene0015176(CAB-151);Unigene0015177(CAB21);Unigene0022960(LHCB5);Unigene0029428(CAP10A);Unigene0033079(lhcA-P4);Unigene0033080(lhcA-P4);Unigene0041495(LHCB4.1);Unigene0049841(CAB1);Unigene0063467(LHCA1);Unigene0065511(OsI_012078)	K08913+K08912+K08913+K08912+K08916+K08917+K08910+K08910+K08915+K08912+K08907+K08913
Metabolism	Metabolism of terpenoids and polyketides	Sesquiterpenoid and triterpenoid biosynthesis	8	22	0.000164098	0.00397	ko00909	Unigene0000992(TTS1);Unigene0002959(STPS2);Unigene0011118(TPS13);Unigene0033739(SQE1);Unigene0036974(SQE1);Unigene0049149(OSCPNY1);Unigene0055980(STPS2);Unigene0061648(STPS2)	K15813+K15803+K14175+K00511+K00511+K15813+K15803+K15803
Metabolism	Global and overview maps	Metabolic pathways	351	3911	0.000287576	0.0058	ko01100	Unigene0000022(AAPT2);Unigene0000895(--);Unigene0001230(icl-1);Unigene0001292(ASD1);Unigene0001336(GSTU8);Unigene0001412(PLDZETA1);Unigene0001466(KPHMT1);Unigene0001588(METE);Unigene0001678(BCA4);Unigene0001790(Alg14);Unigene0001853(SAT);Unigene0001854(PPE1);Unigene0001876(Ugt2b);Unigene0001903(EP3);Unigene0002033(CNX1);Unigene0002092(OVA3);Unigene0002198(ndhJ);Unigene0002432(--);Unigene0003017(C…	K00993+K01068+K01638+K01209+K00799+K01115+K00606+K00549+K01673+K07441+K13065+K01051+K00699+K01183+K15376+K01885+K05581+K12309+K01859+K08678+K01760+K01187+K00434+K09458+K14652+K00799+K00002+K00422+K00422+K01610+K08913+K06041+K02693+K01674+K00939+K12449+K01051+K01807+K00789+K00789+K00134+K01568+K01723+K03715+K01177+K16871+K11517+K13035+K01183+K01187+K04121+K00021+K00012+K14455+K14455+K00627+K00995+…
Metabolism	Biosynthesis of other secondary metabolites	Flavonoid biosynthesis	15	75	0.000609076	0.00999	ko00941	Unigene0001853(SAT);Unigene0003017(CHI);Unigene0010238(FL);Unigene0010239(FLS);Unigene0010515(SAT);Unigene0012569(RAS);Unigene0013291(FAOMT);Unigene0014634(CYP98A2);Unigene0014636(CYP98A2);Unigene0015793(SAT);Unigene0024425(UGT88F1);Unigene0028955(CHS);Unigene0039052(HCT1);Unigene0061075(--);Unigene0068999(RAS)	K13065+K01859+K05278+K05278+K13065+K13065+K00588+K09754+K09754+K13065+K22845+K00660+K13065+K22845+K13065
Environmental Information Processing	Signal transduction	MAPK signaling pathway - plant	42	321	0.000660588	0.00999	ko04016	Unigene0001105(BAK1);Unigene0001440(--);Unigene0002131(At3g47110);Unigene0002677(WRKY24);Unigene0003710(--);Unigene0003824(CML46);Unigene0004164(MMK2);Unigene0004444(--);Unigene0005367(ERF1B);Unigene0005549(AIP1);Unigene0006094(BAK1);Unigene0007547(GSO2);Unigene0008024(--);Unigene0009560(CML46);Unigene0011425(At3g47570);Unigene0014207(CP1);Unigene0014700(PR1B1);Unigene0015193(ERL1);Unigene0015234…	K13416+K13420+K13420+K13424+K13420+K02183+K20600+K13420+K14516+K14497+K13416+K13420+K13420+K02183+K13420+K02183+K13449+K20718+K13420+K20558+K02183+K20603+K13425+K02183+K20536+K17686+K20716+K20717+K14497+K13420+K20772+K20772+K20772+K20772+K13416+K14498+K20714+K14497+K20600+K02183+K14497+K02183
Metabolism	Energy metabolism	Nitrogen metabolism	16	87	0.00106223	0.0143	ko00910	Unigene0001678(BCA4);Unigene0004400(NRT2.5);Unigene0005257(RZFP34);Unigene0009625(NRT2.1);Unigene0009626(NRT2.6);Unigene0012065(ACA7);Unigene0013393(CYN);Unigene0019154(GLT1);Unigene0023568(Glud1);Unigene0036114(BCA2);Unigene0037392(BCA1);Unigene0042280(BCA4);Unigene0050382(ACA4);Unigene0051168(GLN2);Unigene0061852(BCA4);Unigene0062651(GDHA)	K01673+K02575+K01674+K02575+K02575+K01674+K01725+K00264+K00261+K01673+K01673+K01673+K01674+K01915+K01673+K00261
Metabolism	Biosynthesis of other secondary metabolites	Isoquinoline alkaloid biosynthesis	13	68	0.00212474	0.0247	ko00950	Unigene0004786(co-2);Unigene0004787(co-2);Unigene0007870(--);Unigene0007871(--);Unigene0009263(AS1);Unigene0010782(ASP1);Unigene0014703(maoI);Unigene0020106(co-2);Unigene0021545(--);Unigene0029576(At5g53970);Unigene0032456(At1g62810);Unigene0040376(At1g31672);Unigene0060203(co-2)	K00422+K00422+K14455+K14455+K00422+K14455+K00276+K00422+K14455+K00815+K00276+K00276+K00422
Metabolism	Biosynthesis of other secondary metabolites	Phenylpropanoid biosynthesis	25	174	0.00224165	0.0247	ko00940	Unigene0001853(SAT);Unigene0010515(SAT);Unigene0012569(RAS);Unigene0013291(FAOMT);Unigene0013385(BACOVA_02659);Unigene0013861(PER47);Unigene0014634(CYP98A2);Unigene0014636(CYP98A2);Unigene0014641(4CLL7);Unigene0015793(SAT);Unigene0020101(4CLL6);Unigene0021912(PER3);Unigene0022619(4CL3);Unigene0023110(At5g44380);Unigene0027991(gluA);Unigene0035114(pod);Unigene0039052(HCT1);Unigene0039439(BGLU10);U…	K13065+K13065+K13065+K00588+K05349+K00430+K09754+K09754+K01904+K13065+K01904+K00430+K01904+K22395+K05349+K00430+K13065+K01188+K00430+K00430+K00083+K00430+K10775+K13065+K05349
Metabolism	Metabolism of terpenoids and polyketides	Zeatin biosynthesis	8	33	0.0032913	0.0332	ko00908	Unigene0000513(ZOX1);Unigene0008551(CYP735A2);Unigene0009913(UGT73C3);Unigene0009915(UGT73C6);Unigene0017366(ZOX1);Unigene0017368(ZOG1);Unigene0047561(ZOX1);Unigene0057676(CKX4)	K13495+K10717+K13496+K13496+K13495+K13495+K13495+K00279
Metabolism	Amino acid metabolism	Phenylalanine, tyrosine and tryptophan biosynthesis	13	72	0.00359379	0.0334	ko00400	Unigene0007870(--);Unigene0007871(--);Unigene0008403(CM2);Unigene0010782(ASP1);Unigene0015204(EMB3004);Unigene0020524(ADT3);Unigene0021545(--);Unigene0025688(ADT6);Unigene0028600(CS1);Unigene0029576(At5g53970);Unigene0055947(EMB3004);Unigene0064103(trpB2);Unigene0069076(TYRAAT2)	K14455+K14455+K01850+K14455+K13832+K05359+K14455+K05359+K01736+K00815+K13832+K06001+K15227
Metabolism	Metabolism of terpenoids and polyketides	Carotenoid biosynthesis	9	44	0.00628575	0.0543	ko00906	Unigene0016318(VDE1);Unigene0018176(CCD4);Unigene0023646(CCD4);Unigene0026760(CRTL-E-1);Unigene0028841(AAO2);Unigene0031601(CYP707A2);Unigene0060451(NCED1);Unigene0064748(PSY);Unigene0067094(CA2)	K09839+K09840+K09840+K06444+K09842+K09843+K09840+K02291+K15746
Metabolism	Amino acid metabolism	Tyrosine metabolism	17	113	0.00678157	0.0545	ko00350	Unigene0004786(co-2);Unigene0004787(co-2);Unigene0007870(--);Unigene0007871(--);Unigene0009263(AS1);Unigene0010782(ASP1);Unigene0014703(maoI);Unigene0020106(co-2);Unigene0021545(--);Unigene0029576(At5g53970);Unigene0032456(At1g62810);Unigene0035324(ADH2);Unigene0040376(At1g31672);Unigene0040808(B23G1.170);Unigene0042577(At5g42250);Unigene0059552(At1g32780);Unigene0060203(co-2)	K00422+K00422+K14455+K14455+K00422+K14455+K00276+K00422+K14455+K00815+K00276+K18857+K00276+K00457+K00121+K00001+K00422
Metabolism	Biosynthesis of other secondary metabolites	Stilbenoid, diarylheptanoid and gingerol biosynthesis	11	61	0.00720208	0.0545	ko00945	Unigene0001853(SAT);Unigene0005302(OMT2);Unigene0005303(OMT2);Unigene0010515(SAT);Unigene0012569(RAS);Unigene0013291(FAOMT);Unigene0014634(CYP98A2);Unigene0014636(CYP98A2);Unigene0015793(SAT);Unigene0039052(HCT1);Unigene0068999(RAS)	K13065+K16040+K16040+K13065+K13065+K00588+K09754+K09754+K13065+K13065+K13065
Metabolism	Metabolism of cofactors and vitamins	Porphyrin and chlorophyll metabolism	12	71	0.00866523	0.0617	ko00860	Unigene0001876(Ugt2b);Unigene0002092(OVA3);Unigene0011945(HEMA1);Unigene0019123(POR1);Unigene0027039(CHLD);Unigene0034557(CLH2);Unigene0044873(ugt-48);Unigene0046664(CHLM);Unigene0051800(CHLH);Unigene0055100(PORA);Unigene0065944(CRD1);Unigene0069405(CHLI)	K00699+K01885+K02492+K00218+K03404+K08099+K00699+K03428+K03403+K00218+K04035+K03405
Metabolism	Carbohydrate metabolism	Galactose metabolism	13	83	0.0121233	0.0815	ko00052	Unigene0002432(--);Unigene0003604(Os06g0675700);Unigene0007250(--);Unigene0009362(INV*DC4);Unigene0014233(RFS1);Unigene0015862(AGAL1);Unigene0017541(CWINV1);Unigene0021520(RFS2);Unigene0023815(Os06g0675700);Unigene0043842(AGAL2);Unigene0045755(CWINV1);Unigene0049915(PFK3);Unigene0055075(At4g37840)	K12309+K01187+K01187+K01193+K06617+K07407+K01193+K06617+K01187+K07407+K01193+K00850+K00844
Metabolism	Lipid metabolism	alpha-Linolenic acid metabolism	10	58	0.0138686	0.0883	ko00592	Unigene0004121(DOX1);Unigene0006424(AOS1);Unigene0008894(4CLL5);Unigene0009507(LOX3.1);Unigene0010979(AOC);Unigene0022431(PED1);Unigene0033323(OPR1);Unigene0035324(ADH2);Unigene0035940(AOS3);Unigene0055515(AOC)	K10529+K01723+K10526+K00454+K10525+K07513+K05894+K18857+K01723+K10525
Metabolism	Biosynthesis of other secondary metabolites	Tropane, piperidine and pyridine alkaloid biosynthesis	8	46	0.0251631	0.145	ko00960	Unigene0007870(--);Unigene0007871(--);Unigene0010782(ASP1);Unigene0014703(maoI);Unigene0021545(--);Unigene0029576(At5g53970);Unigene0032456(At1g62810);Unigene0040376(At1g31672)	K14455+K14455+K14455+K00276+K14455+K00815+K00276+K00276
Metabolism	Metabolism of terpenoids and polyketides	Diterpenoid biosynthesis	5	22	0.0251937	0.145	ko00904	Unigene0005534(GA2OX4);Unigene0007330(SCS);Unigene0009184(CYP82G1);Unigene0067296(LE);Unigene0069759(GA20ox1B)	K04125+K04121+K17961+K04124+K05282
Environmental Information Processing	Signal transduction	Plant hormone signal transduction	30	266	0.0274515	0.151	ko04075	Unigene0001105(BAK1);Unigene0005152(PIF4);Unigene0005367(ERF1B);Unigene0005549(AIP1);Unigene0005882(SAUR32);Unigene0005890(TGA1);Unigene0006094(BAK1);Unigene0007210(AUX22D);Unigene0009255(GH3.5);Unigene0009256(GH3.6);Unigene0009257(GH3.1);Unigene0014700(PR1B1);Unigene0015846(ARG7);Unigene0018608(SAUR32);Unigene0024758(GID2);Unigene0041142(PAN);Unigene0041621(CURL3);Unigene0042359(PP2CA);Unigene00…	K13416+K16189+K14516+K14497+K14488+K14431+K13416+K14484+K14487+K14487+K14487+K13449+K14488+K14488+K14495+K14431+K13415+K14497+K13415+K14503+K14487+K14492+K13416+K14498+K14492+K14497+K13464+K14497+K14490+K14488
Environmental Information Processing	Membrane transport	ABC transporters	12	87	0.0384361	0.202	ko02010	Unigene0002715(ABCB11);Unigene0005617(ABCB11);Unigene0012499(ABCC10);Unigene0012645(ABCB11);Unigene0019898(ABCB15);Unigene0026104(Os02g0190300);Unigene0026105(ABCB15);Unigene0028037(Os02g0190300);Unigene0043597(ABCB10);Unigene0044572(ABCB1);Unigene0063667(ABCB18);Unigene0066815(ABCB11)	K05658+K05658+K05666+K05658+K05658+K05658+K05658+K05658+K05658+K05658+K05658+K05658
Metabolism	Metabolism of terpenoids and polyketides	Terpenoid backbone biosynthesis	12	96	0.0718638	0.362	ko00900	Unigene0006197(At5g58770);Unigene0007503(HMG3);Unigene0023767(GGR);Unigene0032814(At5g58770);Unigene0050470(--);Unigene0051470(--);Unigene0052610(ICMTA);Unigene0054559(HMG1);Unigene0054560(HMGR2);Unigene0057660(HMGS);Unigene0058617(IPK);Unigene0060248(HMGR2)	K11778+K00021+K13789+K11778+K11778+K11778+K00587+K00021+K00021+K01641+K06981+K00021
Metabolism	Carbohydrate metabolism	Pentose and glucuronate interconversions	14	118	0.0779042	0.377	ko00040	Unigene0001854(PPE1);Unigene0001876(Ugt2b);Unigene0004532(AKR4C9);Unigene0005620(PME53);Unigene0007767(UGD1);Unigene0011387(PECS-1.1);Unigene0011390(PME17);Unigene0011391(PME17);Unigene0015956(PME58);Unigene0022766(PME54);Unigene0027721(PME53);Unigene0039739(PMR6);Unigene0044873(ugt-48);Unigene0062292(PME44)	K01051+K00699+K00002+K01051+K00012+K01051+K01051+K01051+K01051+K01051+K01051+K01728+K00699+K01051
Metabolism	Lipid metabolism	Linoleic acid metabolism	3	14	0.0915227	0.425	ko00591	Unigene0006029(LOX1.4);Unigene0009507(LOX3.1);Unigene0051162(Os03g0700700)	K15718+K00454+K15718
Metabolism	Amino acid metabolism	Phenylalanine metabolism	10	80	0.0947843	0.425	ko00360	Unigene0007870(--);Unigene0007871(--);Unigene0010782(ASP1);Unigene0014703(maoI);Unigene0021545(--);Unigene0029576(At5g53970);Unigene0032456(At1g62810);Unigene0040376(At1g31672);Unigene0040808(B23G1.170);Unigene0068585(TPA1)	K14455+K14455+K14455+K00276+K14455+K00815+K00276+K00276+K00457+K10775
Metabolism	Carbohydrate metabolism	Starch and sucrose metabolism	21	208	0.139032	0.601	ko00500	Unigene0003604(Os06g0675700);Unigene0006602(BAM2);Unigene0007250(--);Unigene0009362(INV*DC4);Unigene0013385(BACOVA_02659);Unigene0013960(TPPA);Unigene0017541(CWINV1);Unigene0019098(CEL1);Unigene0023815(Os06g0675700);Unigene0024875(AGPS2);Unigene0027991(gluA);Unigene0028116(AMY1.1);Unigene0028117(AMY1.1);Unigene0031611(SUS7);Unigene0039439(BGLU10);Unigene0041154(KOR);Unigene0045755(CWINV1);Unigene…	K01187+K01177+K01187+K01193+K05349+K01087+K01193+K01179+K01187+K00975+K05349+K01176+K01176+K00695+K01188+K01179+K01193+K01087+K00844+K01087+K05349
Metabolism	Amino acid metabolism	Cysteine and methionine metabolism	22	224	0.16155	0.674	ko00270	Unigene0001588(METE);Unigene0003402(At3g57050);Unigene0005737(SAMS3);Unigene0005738(SAM3);Unigene0007870(--);Unigene0007871(--);Unigene0010782(ASP1);Unigene0013902(LDHA);Unigene0021545(--);Unigene0025076(ACO1);Unigene0029576(At5g53970);Unigene0041519(At3g57050);Unigene0043373(SAT3);Unigene0043968(ACS1);Unigene0043969(ACS1);Unigene0043970(ACS2);Unigene0043971(ACS1);Unigene0058342(ACO3);Unigene0060…	K00549+K01760+K00789+K00789+K14455+K14455+K14455+K00016+K14455+K05933+K00815+K01760+K00640+K20772+K20772+K20772+K20772+K05933+K01611+K00547+K21456+K00789
Metabolism	Energy metabolism	Carbon fixation in photosynthetic organisms	20	204	0.177456	0.705	ko00710	Unigene0005141(PCKA);Unigene0005621(RPI1);Unigene0005944(GAPC2);Unigene0007870(--);Unigene0007871(--);Unigene0010782(ASP1);Unigene0011560(ME1);Unigene0014161(GAPC2);Unigene0014423(RBCS);Unigene0021545(--);Unigene0021746(ALDP);Unigene0026875(FBA5);Unigene0040438(GGAT2);Unigene0045620(GPD);Unigene0058732(TKT3);Unigene0062398(GAPA);Unigene0062401(GAPB);Unigene0066410(GPD-1);Unigene0066464(aldo-2);Un…	K01610+K01807+K00134+K14455+K14455+K14455+K00029+K00134+K01602+K14455+K01623+K01623+K14272+K00134+K00615+K05298+K05298+K00134+K01623+K01602
Organismal Systems	Environmental adaptation	Circadian rhythm - plant	6	49	0.183527	0.705	ko04712	Unigene0024987(ADO3);Unigene0027962(CDF2);Unigene0028955(CHS);Unigene0036334(GI);Unigene0050862(APRR5);Unigene0062790(APRR5)	K12116+K16222+K00660+K12124+K12130+K12130
Environmental Information Processing	Signal transduction	Phosphatidylinositol signaling system	14	137	0.18657	0.705	ko04070	Unigene0003824(CML46);Unigene0009560(CML46);Unigene0011547(DGK5);Unigene0013928(DGK2);Unigene0014207(CP1);Unigene0022039(CML46);Unigene0024055(SAC7);Unigene0028431(ITPK3);Unigene0028512(shn-1);Unigene0043640(PLC6);Unigene0064496(tnc-2);Unigene0064830(PIP5K6);Unigene0067724(CML46);Unigene0067727(DGK5)	K02183+K02183+K00901+K00901+K02183+K02183+K21797+K00913+K02183+K05857+K02183+K00889+K02183+K00901
Metabolism	Metabolism of terpenoids and polyketides	Brassinosteroid biosynthesis	4	30	0.205941	0.749	ko00905	Unigene0007011(CYP72A154);Unigene0019580(CYP90A1);Unigene0026256(CYP92C6);Unigene0041482(CYP72A67)	K15639+K09588+K20623+K15639
Metabolism	Glycan biosynthesis and metabolism	Glycosphingolipid biosynthesis - lacto and neolacto series	1	3	0.217507	0.749	ko00601	Unigene0060907(At4g19900)	K01988
Metabolism	Amino acid metabolism	Alanine, aspartate and glutamate metabolism	12	119	0.2228	0.749	ko00250	Unigene0006844(GABA-TP3);Unigene0007870(--);Unigene0007871(--);Unigene0010782(ASP1);Unigene0019154(GLT1);Unigene0021545(--);Unigene0023568(Glud1);Unigene0040438(GGAT2);Unigene0051168(GLN2);Unigene0062651(GDHA);Unigene0062841(GAD);Unigene0068290(ASE2)	K16871+K14455+K14455+K14455+K00264+K14455+K00261+K14272+K01915+K00261+K01580+K00764
Metabolism	Metabolism of cofactors and vitamins	Biotin metabolism	4	31	0.222912	0.749	ko00780	Unigene0003827(KAS1);Unigene0020362(MOD1);Unigene0050795(CLKR27);Unigene0055454(KAS2)	K09458+K00208+K00059+K09458
Metabolism	Lipid metabolism	Fatty acid elongation	6	53	0.23416	0.766	ko00062	Unigene0000895(--);Unigene0021106(KCS11);Unigene0031301(KCS19);Unigene0031302(KCS19);Unigene0052586(KCS7);Unigene0067974(KCR1)	K01068+K15397+K15397+K15397+K15397+K10251
Metabolism	Metabolism of cofactors and vitamins	Riboflavin metabolism	3	22	0.24658	0.785	ko00740	Unigene0004248(RIBA1);Unigene0036597(PAP4);Unigene0052651(rib5)	K14652+K14379+K00793
Metabolism	Lipid metabolism	Ether lipid metabolism	6	55	0.26095	0.788	ko00565	Unigene0000022(AAPT2);Unigene0001412(PLDZETA1);Unigene0012753(LPLAT1);Unigene0022143(PLDALPHA4);Unigene0056875(NPC4);Unigene0069682(PLD1)	K00993+K01115+K13519+K01115+K01114+K01115
Metabolism	Amino acid metabolism	Arginine biosynthesis	8	79	0.278759	0.788	ko00220	Unigene0007870(--);Unigene0007871(--);Unigene0010782(ASP1);Unigene0021545(--);Unigene0023568(Glud1);Unigene0040438(GGAT2);Unigene0051168(GLN2);Unigene0062651(GDHA)	K14455+K14455+K14455+K14455+K00261+K14272+K01915+K00261
Metabolism	Biosynthesis of other secondary metabolites	Biosynthesis of various secondary metabolites - part 2	1	4	0.27895	0.788	ko00998	Unigene0005079(PLR_Fi1)	K21568
Metabolism	Glycan biosynthesis and metabolism	Glycosphingolipid biosynthesis - globo and isoglobo series	3	24	0.29039	0.788	ko00603	Unigene0015862(AGAL1);Unigene0043842(AGAL2);Unigene0060907(At4g19900)	K07407+K07407+K01988
Metabolism	Lipid metabolism	Steroid biosynthesis	5	46	0.292157	0.788	ko00100	Unigene0011484(FK);Unigene0012844(At1g20050);Unigene0032131(3BETAHSD/D2);Unigene0033739(SQE1);Unigene0036974(SQE1)	K00222+K01824+K23558+K00511+K00511
Metabolism	Biosynthesis of other secondary metabolites	Anthocyanin biosynthesis	2	14	0.301912	0.788	ko00942	Unigene0047288(5MAT1);Unigene0054344(A3G2XYLT)	K21383+K17193
Metabolism	Carbohydrate metabolism	Amino sugar and nucleotide sugar metabolism	20	224	0.305741	0.788	ko00520	Unigene0001292(ASD1);Unigene0001903(EP3);Unigene0003295(UXS2);Unigene0005574(AXS2);Unigene0007242(EP3);Unigene0007767(UGD1);Unigene0009511(Cht5);Unigene0010472(SE2);Unigene0012300(UXS4);Unigene0014261(EP3);Unigene0015729(UXS2);Unigene0024875(AGPS2);Unigene0026412(GAE1);Unigene0032086(ARA1);Unigene0048921(ASD1);Unigene0049043(GAUT5);Unigene0053532(RHM1);Unigene0055075(At4g37840);Unigene0059855(--)…	K01209+K01183+K08678+K12449+K01183+K00012+K01183+K01183+K08678+K01183+K08678+K00975+K08679+K12446+K01209+K13648+K12450+K00844+K15920+K01183
Metabolism	Metabolism of other amino acids	Cyanoamino acid metabolism	7	70	0.309345	0.788	ko00460	Unigene0007067(NIT4B);Unigene0013385(BACOVA_02659);Unigene0027991(gluA);Unigene0039439(BGLU10);Unigene0042413(SHM3);Unigene0050815(SHM3);Unigene0069160(gluA)	K13035+K05349+K05349+K01188+K00600+K00600+K05349
Metabolism	Lipid metabolism	Cutin, suberine and wax biosynthesis	4	36	0.311943	0.788	ko00073	Unigene0002689(FAR2);Unigene0012110(PHT1);Unigene0068465(CYP86A22);Unigene0068466(CYP86A22)	K13356+K15400+K15398+K15398
Metabolism	Amino acid metabolism	Glycine, serine and threonine metabolism	12	129	0.312533	0.788	ko00260	Unigene0014703(maoI);Unigene0017282(--);Unigene0032456(At1g62810);Unigene0040376(At1g31672);Unigene0040438(GGAT2);Unigene0042413(SHM3);Unigene0044260(HPR3);Unigene0046699(GDCSP);Unigene0047873(HPR3);Unigene0050815(SHM3);Unigene0058269(HPR);Unigene0064103(trpB2)	K00276+K14085+K00276+K00276+K14272+K00600+K15919+K00281+K15919+K00600+K15893+K06001
Metabolism	Lipid metabolism	Glycerolipid metabolism	12	130	0.322004	0.795	ko00561	Unigene0004532(AKR4C9);Unigene0006533(MGD);Unigene0011547(DGK5);Unigene0012753(LPLAT1);Unigene0013928(DGK2);Unigene0015862(AGAL1);Unigene0017282(--);Unigene0017444(DGAT2);Unigene0031439(--);Unigene0043842(AGAL2);Unigene0065611(CSE);Unigene0067727(DGK5)	K00002+K03715+K00901+K13519+K00901+K07407+K14085+K22848+K01054+K07407+K01054+K00901
Metabolism	Metabolism of terpenoids and polyketides	Monoterpenoid biosynthesis	1	6	0.387758	0.938	ko00902	Unigene0050202(MNR1)	K15095
Metabolism	Global and overview maps	Biosynthesis of amino acids	39	475	0.407515	0.967	ko01230	Unigene0001588(METE);Unigene0003402(At3g57050);Unigene0005621(RPI1);Unigene0005737(SAMS3);Unigene0005738(SAM3);Unigene0005944(GAPC2);Unigene0007870(--);Unigene0007871(--);Unigene0008403(CM2);Unigene0008508(pkm);Unigene0010782(ASP1);Unigene0014161(GAPC2);Unigene0015204(EMB3004);Unigene0019154(GLT1);Unigene0020473(PROC1);Unigene0020524(ADT3);Unigene0021545(--);Unigene0021746(ALDP);Unigene0025688(AD…	K00549+K01760+K01807+K00789+K00789+K00134+K14455+K14455+K01850+K00873+K14455+K00134+K13832+K00264+K00286+K05359+K14455+K01623+K05359+K01623+K01736+K00815+K01958+K01647+K14272+K01760+K00600+K00640+K00134+K00850+K00600+K01915+K13832+K00615+K06001+K00134+K01623+K15227+K00789
Metabolism	Lipid metabolism	Glycerophospholipid metabolism	13	154	0.434494	0.987	ko00564	Unigene0000022(AAPT2);Unigene0001412(PLDZETA1);Unigene0008062(PGPS1);Unigene0011547(DGK5);Unigene0012753(LPLAT1);Unigene0013928(DGK2);Unigene0018741(NMT1);Unigene0022143(PLDALPHA4);Unigene0036039(GDPD1);Unigene0056875(NPC4);Unigene0064423(GPDH);Unigene0067727(DGK5);Unigene0069682(PLD1)	K00993+K01115+K00995+K00901+K13519+K00901+K05929+K01115+K18696+K01114+K00006+K00901+K01115
Metabolism	Carbohydrate metabolism	Glyoxylate and dicarboxylate metabolism	15	179	0.435062	0.987	ko00630	Unigene0001230(icl-1);Unigene0007062(GLO1);Unigene0014333(AAE3);Unigene0014423(RBCS);Unigene0018940(AAE3);Unigene0033099(CSY2);Unigene0040438(GGAT2);Unigene0042413(SHM3);Unigene0044260(HPR3);Unigene0046699(GDCSP);Unigene0047873(HPR3);Unigene0050815(SHM3);Unigene0051168(GLN2);Unigene0058269(HPR);Unigene0068491(RBCS)	K01638+K11517+K22133+K01602+K22133+K01647+K14272+K00600+K15919+K00281+K15919+K00600+K01915+K15893+K01602
Metabolism	Glycan biosynthesis and metabolism	Glycosaminoglycan degradation	3	31	0.443714	0.987	ko00531	Unigene0002432(--);Unigene0058954(At5g34940);Unigene0066897(At5g07830)	K12309+K07964+K07964
Metabolism	Amino acid metabolism	Arginine and proline metabolism	10	118	0.448658	0.987	ko00330	Unigene0007870(--);Unigene0007871(--);Unigene0008911(POX1);Unigene0010782(ASP1);Unigene0017282(--);Unigene0020473(PROC1);Unigene0021545(--);Unigene0029893(PAO1);Unigene0035801(ADC2);Unigene0060033(SAMDC)	K14455+K14455+K00318+K14455+K14085+K00286+K14455+K13366+K01583+K01611
Metabolism	Lipid metabolism	Sphingolipid metabolism	5	57	0.466915	1	ko00600	Unigene0002432(--);Unigene0015862(AGAL1);Unigene0043205(NCER2);Unigene0043842(AGAL2);Unigene0052029(NCER2)	K12309+K07407+K12349+K07407+K12349
Metabolism	Glycan biosynthesis and metabolism	Glycosylphosphatidylinositol(GPI)-anchor biosynthesis	4	46	0.492667	1	ko00563	Unigene0008278(At1g61280);Unigene0008576(--);Unigene0012793(--);Unigene0049422(PIGM)	K03861+K07541+K05293+K05284
Metabolism	Metabolism of cofactors and vitamins	Ubiquinone and other terpenoid-quinone biosynthesis	6	74	0.529125	1	ko00130	Unigene0014641(4CLL7);Unigene0014891(VTE4);Unigene0020101(4CLL6);Unigene0022619(4CL3);Unigene0029576(At5g53970);Unigene0040808(B23G1.170)	K01904+K05928+K01904+K01904+K00815+K00457
Metabolism	Metabolism of other amino acids	Selenocompound metabolism	3	39	0.600438	1	ko00450	Unigene0001588(METE);Unigene0003402(At3g57050);Unigene0041519(At3g57050)	K00549+K01760+K01760
Metabolism	Metabolism of cofactors and vitamins	Thiamine metabolism	3	40	0.617883	1	ko00730	Unigene0005430(Os03g0130400);Unigene0024250(NTPCR);Unigene0039280(THIM)	K00939+K06928+K00878
Metabolism	Carbohydrate metabolism	Ascorbate and aldarate metabolism	6	83	0.643175	1	ko00053	Unigene0001876(Ugt2b);Unigene0003717(APX1);Unigene0007767(UGD1);Unigene0017282(--);Unigene0044873(ugt-48);Unigene0064741(ligF)	K00699+K00434+K00012+K14085+K00699+K21888
Metabolism	Biosynthesis of other secondary metabolites	Betalain biosynthesis	1	13	0.654742	1	ko00965	Unigene0016249(DODA)	K15777
Metabolism	Metabolism of other amino acids	Glutathione metabolism	13	182	0.680201	1	ko00480	Unigene0001336(GSTU8);Unigene0003717(APX1);Unigene0004376(PRP1);Unigene0012674(HSP26-A);Unigene0013679(APIC);Unigene0016265(GSTU8);Unigene0016266(PRP1);Unigene0036370(PARC);Unigene0044413(GSTU19);Unigene0055139(PARC);Unigene0064741(ligF);Unigene0065387(GSH2);Unigene0070058(GSTU19)	K00799+K00434+K00799+K00799+K00799+K00799+K00799+K00799+K00799+K00799+K21888+K21456+K00799
Metabolism	Metabolism of other amino acids	Phosphonate and phosphinate metabolism	1	14	0.681882	1	ko00440	Unigene0000022(AAPT2)	K00993
Metabolism	Glycan biosynthesis and metabolism	Other glycan degradation	3	45	0.697185	1	ko00511	Unigene0002432(--);Unigene0024719(FUC95A);Unigene0042241(ENGASE1)	K12309+K15923+K01227
Metabolism	Metabolism of other amino acids	Taurine and hypotaurine metabolism	1	15	0.706892	1	ko00430	Unigene0062841(GAD)	K01580
Metabolism	Metabolism of other amino acids	beta-Alanine metabolism	6	91	0.729257	1	ko00410	Unigene0014703(maoI);Unigene0017282(--);Unigene0029893(PAO1);Unigene0032456(At1g62810);Unigene0040376(At1g31672);Unigene0062841(GAD)	K00276+K14085+K13366+K00276+K00276+K01580
Metabolism	Metabolism of cofactors and vitamins	Nicotinate and nicotinamide metabolism	2	33	0.74384	1	ko00760	Unigene0038622(URH1);Unigene0062802(QS)	K01240+K03517
Metabolism	Carbohydrate metabolism	Glycolysis / Gluconeogenesis	21	303	0.757924	1	ko00010	Unigene0004532(AKR4C9);Unigene0005141(PCKA);Unigene0005944(GAPC2);Unigene0006369(PDC1);Unigene0007974(At3g13930);Unigene0008508(pkm);Unigene0013902(LDHA);Unigene0014161(GAPC2);Unigene0017282(--);Unigene0021746(ALDP);Unigene0026875(FBA5);Unigene0035324(ADH2);Unigene0042577(At5g42250);Unigene0045620(GPD);Unigene0045804(PDC4);Unigene0049915(PFK3);Unigene0051439(PDC1);Unigene0055075(At4g37840);Unigen…	K00002+K01610+K00134+K01568+K00627+K00873+K00016+K00134+K14085+K01623+K01623+K18857+K00121+K00134+K01568+K00850+K01568+K00844+K00001+K00134+K01623
Genetic Information Processing	Folding, sorting and degradation	SNARE interactions in vesicular transport	4	65	0.76157	1	ko04130	Unigene0005077(SYP121);Unigene0019427(SYP21);Unigene0067303(VAMP714);Unigene0069148(VTI13)	K08486+K08488+K08515+K08493
Genetic Information Processing	Transcription	RNA polymerase	5	82	0.781779	1	ko03020	Unigene0000146(GIP);Unigene0000562(GIP);Unigene0033883(RE1);Unigene0050957(GIP);Unigene0056716(NRPB8A)	K03006+K03006+K03006+K03006+K03016
Metabolism	Metabolism of cofactors and vitamins	One carbon pool by folate	2	36	0.786246	1	ko00670	Unigene0042413(SHM3);Unigene0050815(SHM3)	K00600+K00600
Metabolism	Metabolism of cofactors and vitamins	Folate biosynthesis	2	36	0.786246	1	ko00790	Unigene0002033(CNX1);Unigene0004248(RIBA1)	K15376+K14652
Metabolism	Lipid metabolism	Biosynthesis of unsaturated fatty acids	4	69	0.801231	1	ko01040	Unigene0000895(--);Unigene0022431(PED1);Unigene0064376(fat-6);Unigene0067974(KCR1)	K01068+K07513+K00507+K10251
Metabolism	Carbohydrate metabolism	Butanoate metabolism	3	54	0.80743	1	ko00650	Unigene0006844(GABA-TP3);Unigene0057660(HMGS);Unigene0062841(GAD)	K16871+K01641+K01580
Metabolism	Lipid metabolism	Fatty acid biosynthesis	5	85	0.807585	1	ko00061	Unigene0003827(KAS1);Unigene0020362(MOD1);Unigene0047058(LACS4);Unigene0050795(CLKR27);Unigene0055454(KAS2)	K09458+K00208+K01897+K00059+K09458
Metabolism	Carbohydrate metabolism	Fructose and mannose metabolism	7	115	0.808515	1	ko00051	Unigene0021202(MAN6);Unigene0021746(ALDP);Unigene0026875(FBA5);Unigene0049915(PFK3);Unigene0055075(At4g37840);Unigene0062899(MAN2);Unigene0066464(aldo-2)	K19355+K01623+K01623+K00850+K00844+K19355+K01623
Metabolism	Glycan biosynthesis and metabolism	Glycosphingolipid biosynthesis - ganglio series	1	21	0.820702	1	ko00604	Unigene0002432(--)	K12309
Metabolism	Metabolism of cofactors and vitamins	Vitamin B6 metabolism	1	21	0.820702	1	ko00750	Unigene0041151(PLR1)	K05275
Metabolism	Lipid metabolism	Fatty acid degradation	7	119	0.83527	1	ko00071	Unigene0002644(ECI1);Unigene0017282(--);Unigene0022431(PED1);Unigene0035324(ADH2);Unigene0042577(At5g42250);Unigene0047058(LACS4);Unigene0059552(At1g32780)	K07517+K14085+K07513+K18857+K00121+K01897+K00001
Metabolism	Energy metabolism	Sulfur metabolism	3	57	0.835761	1	ko00920	Unigene0043373(SAT3);Unigene0060597(HINT4);Unigene0067065(APR3)	K00640+K22966+K05907
Cellular Processes	Transport and catabolism	Phagosome	13	207	0.836559	1	ko04145	Unigene0007818(TUBB1);Unigene0010909(At2g45070);Unigene0010929(ARAC9);Unigene0015877(TUBB);Unigene0019427(SYP21);Unigene0028433(TUBB5);Unigene0028995(RAC2);Unigene0053406(mec-12);Unigene0059509(RHO1);Unigene0060254(RAC13);Unigene0063041(VATP-P1);Unigene0066931(crt-1);Unigene0068461(CRT3)	K07375+K09481+K04392+K07375+K08488+K07375+K04392+K07374+K04392+K04392+K02155+K08057+K08057
Cellular Processes	Transport and catabolism	Endocytosis	23	352	0.850985	1	ko04144	Unigene0000732(HSP70);Unigene0001412(PLDZETA1);Unigene0002202(ERD7);Unigene0004818(ERD7);Unigene0006782(VP22-1);Unigene0008920(VPS32.2);Unigene0009702(hsps-1);Unigene0010750(--);Unigene0014165(DDB_G0289029);Unigene0022143(PLDALPHA4);Unigene0026662(VPS2.3);Unigene0027425(HSP70);Unigene0027777(RE1);Unigene0040381(AGD12);Unigene0040583(HSP70);Unigene0042325(ELC);Unigene0042595(RAB11A);Unigene0044454…	K03283+K01115+K19366+K19366+K12188+K12194+K03283+K19476+K19476+K01115+K12192+K03283+K01528+K12486+K03283+K12183+K07904+K12198+K07904+K01528+K00889+K01115+K05758
Genetic Information Processing	Translation	Aminoacyl-tRNA biosynthesis	7	122	0.853324	1	ko00970	Unigene0002092(OVA3);Unigene0003709(IBI1);Unigene0009170(RE2);Unigene0044135(EMB1027);Unigene0044391(IBI1);Unigene0053918(At4g26870);Unigene0058604(At1g29880)	K01885+K22503+K01873+K01887+K22503+K22503+K01880
Metabolism	Global and overview maps	2-Oxocarboxylic acid metabolism	6	107	0.854962	1	ko01210	Unigene0007870(--);Unigene0007871(--);Unigene0010782(ASP1);Unigene0021545(--);Unigene0033099(CSY2);Unigene0040438(GGAT2)	K14455+K14455+K14455+K14455+K01647+K14272
Metabolism	Lipid metabolism	Synthesis and degradation of ketone bodies	1	24	0.859785	1	ko00072	Unigene0057660(HMGS)	K01641
Genetic Information Processing	Folding, sorting and degradation	Protein export	5	97	0.887356	1	ko03060	Unigene0001310(BIP5);Unigene0005348(--);Unigene0009715(FFC);Unigene0010909(At2g45070);Unigene0062312(--)	K09490+K03070+K03106+K09481+K03217
Metabolism	Energy metabolism	Oxidative phosphorylation	25	412	0.933597	1	ko00190	Unigene0002198(ndhJ);Unigene0010861(Mtco1);Unigene0014374(ATPC);Unigene0014702(ND5);Unigene0029802(Mtco2);Unigene0031381(AHA11);Unigene0031382(LHA1);Unigene0032344(PPA1);Unigene0035800(FES1);Unigene0040403(MTACP2);Unigene0045469(PPA4);Unigene0048337(Mtnd1);Unigene0056848(Mtco3);Unigene0059268(CIB22);Unigene0060562(ndhB2);Unigene0061005(Mtnd5);Unigene0061210(PPA1);Unigene0063041(VATP-P1);Unigene00…	K05581+K02256+K02115+K03883+K02261+K01535+K01535+K01507+K00411+K03955+K01507+K03878+K02262+K03965+K05573+K03883+K01507+K02155+K03879+K00412+K03881+K02126+K01535+K01535+K02258
Genetic Information Processing	Replication and repair	Mismatch repair	2	55	0.937156	1	ko03430	Unigene0012323(RFC3);Unigene0068958(MSH7)	K10756+K08737
Genetic Information Processing	Replication and repair	Base excision repair	2	56	0.941245	1	ko03410	Unigene0024305(PARP2);Unigene0047750(At3g47830)	K10798+K10773
Metabolism	Carbohydrate metabolism	Inositol phosphate metabolism	5	112	0.945781	1	ko00562	Unigene0024055(SAC7);Unigene0028431(ITPK3);Unigene0043640(PLC6);Unigene0056875(NPC4);Unigene0064830(PIP5K6)	K21797+K00913+K05857+K01114+K00889
Metabolism	Carbohydrate metabolism	Pentose phosphate pathway	6	129	0.94593	1	ko00030	Unigene0005621(RPI1);Unigene0021746(ALDP);Unigene0026875(FBA5);Unigene0049915(PFK3);Unigene0058732(TKT3);Unigene0066464(aldo-2)	K01807+K01623+K01623+K00850+K00615+K01623
Metabolism	Amino acid metabolism	Histidine metabolism	1	37	0.951735	1	ko00340	Unigene0017282(--)	K14085
Metabolism	Global and overview maps	Carbon metabolism	38	612	0.953312	1	ko01200	Unigene0001230(icl-1);Unigene0005141(PCKA);Unigene0005621(RPI1);Unigene0005944(GAPC2);Unigene0007062(GLO1);Unigene0007870(--);Unigene0007871(--);Unigene0007974(At3g13930);Unigene0008508(pkm);Unigene0010782(ASP1);Unigene0011560(ME1);Unigene0014161(GAPC2);Unigene0014423(RBCS);Unigene0021545(--);Unigene0021746(ALDP);Unigene0023568(Glud1);Unigene0026875(FBA5);Unigene0032573(pyc-1);Unigene0033099(CSY2…	K01638+K01610+K01807+K00134+K11517+K14455+K14455+K00627+K00873+K14455+K00029+K00134+K01602+K14455+K01623+K00261+K01623+K01958+K01647+K14272+K00600+K00121+K00640+K15919+K00134+K00281+K15919+K00850+K00600+K00844+K15893+K00615+K05298+K05298+K00261+K00134+K01623+K01602
Metabolism	Glycan biosynthesis and metabolism	N-Glycan biosynthesis	4	99	0.957537	1	ko00510	Unigene0001790(Alg14);Unigene0014725(--);Unigene0014726(--);Unigene0059721(STT3A)	K07441+K00737+K00737+K07151
Genetic Information Processing	Replication and repair	Nucleotide excision repair	4	102	0.964112	1	ko03420	Unigene0012323(RFC3);Unigene0049050(KIC);Unigene0052310(CHR8);Unigene0059044(TFB5)	K10756+K10840+K10841+K10845
Metabolism	Nucleotide metabolism	Purine metabolism	9	188	0.964708	1	ko00230	Unigene0005430(Os03g0130400);Unigene0008508(pkm);Unigene0008695(CRSH);Unigene0013543(FHIT);Unigene0024250(NTPCR);Unigene0049779(GK-2);Unigene0060479(--);Unigene0067846(APT5);Unigene0068290(ASE2)	K00939+K00873+K00951+K01522+K06928+K00942+K00951+K00759+K00764
Genetic Information Processing	Replication and repair	Homologous recombination	2	64	0.965965	1	ko03440	Unigene0005056(PLA1);Unigene0029225(ATM)	K11864+K04728
Cellular Processes	Transport and catabolism	Autophagy - other eukaryotes	2	65	0.968238	1	ko04136	Unigene0024838(ATG18B);Unigene0047062(ATG5)	K17908+K08339
Genetic Information Processing	Translation	RNA transport	19	348	0.968772	1	ko03013	Unigene0000761(NUP98A);Unigene0001005(--);Unigene0001265(THO1);Unigene0005918(EIF2B);Unigene0007902(THO1);Unigene0023617(TEF);Unigene0028011(RAN1A);Unigene0028153(--);Unigene0029589(SCE1);Unigene0031542(STRAP);Unigene0032261(Os02g0146600);Unigene0045712(NUP98A);Unigene0052807(--);Unigene0053888(At5g62290);Unigene0055476(TIF3F1);Unigene0057753(--);Unigene0058265(SUMO2);Unigene0069334(NUP43);Unigen…	K14297+K03257+K12878+K03238+K12878+K03231+K07936+K12876+K10577+K13137+K03257+K14297+K14291+K05019+K03249+K12880+K12160+K14305+K03240
Metabolism	Nucleotide metabolism	Pyrimidine metabolism	4	105	0.969731	1	ko00240	Unigene0010012(DCTD);Unigene0030579(ctps);Unigene0038622(URH1);Unigene0056034(UKL3)	K01493+K01937+K01240+K00876
Genetic Information Processing	Folding, sorting and degradation	Ubiquitin mediated proteolysis	13	258	0.972025	1	ko04120	Unigene0002574(GIP);Unigene0003431(GIP);Unigene0003484(GIP);Unigene0014718(APC7);Unigene0019331(UBC20);Unigene0020903(GIP);Unigene0029589(SCE1);Unigene0032272(UBC1);Unigene0034274(GIP);Unigene0036439(--);Unigene0066916(GIP);Unigene0068578(UBC5A);Unigene0069317(DIS1)	K03358+K03358+K03358+K03354+K06688+K03358+K10577+K06689+K03358+K03358+K03358+K06689+K04506
Genetic Information Processing	Folding, sorting and degradation	Protein processing in endoplasmic reticulum	29	502	0.972852	1	ko04141	Unigene0000732(HSP70);Unigene0001310(BIP5);Unigene0001550(HSP18.1);Unigene0003727(P58IPK);Unigene0007988(AERO1);Unigene0009702(hsps-1);Unigene0010909(At2g45070);Unigene0018774(HSP17.5-E);Unigene0026335(pdi-2);Unigene0027425(HSP70);Unigene0027939(--);Unigene0029107(HSP16.9C);Unigene0032272(UBC1);Unigene0039168(HSP90);Unigene0040164(SEC31B);Unigene0040583(HSP70);Unigene0050055(MOD-E);Unigene0050596…	K03283+K09490+K13993+K09523+K10950+K03283+K09481+K13993+K09580+K03283+K09580+K13993+K06689+K04079+K14005+K03283+K04079+K13250+K14009+K07151+K14009+K13993+K13525+K09580+K08057+K14012+K08057+K06689+K13993
Metabolism	Global and overview maps	Fatty acid metabolism	8	178	0.973757	1	ko01212	Unigene0003827(KAS1);Unigene0020362(MOD1);Unigene0022431(PED1);Unigene0047058(LACS4);Unigene0050795(CLKR27);Unigene0055454(KAS2);Unigene0064376(fat-6);Unigene0067974(KCR1)	K09458+K00208+K07513+K01897+K00059+K09458+K00507+K10251
Metabolism	Amino acid metabolism	Lysine degradation	2	69	0.975953	1	ko00310	Unigene0011788(CaMKMT);Unigene0017282(--)	K18826+K14085
Cellular Processes	Transport and catabolism	Peroxisome	7	163	0.976201	1	ko04146	Unigene0002689(FAR2);Unigene0007062(GLO1);Unigene0010271(SODCC);Unigene0013212(FSD2);Unigene0022431(PED1);Unigene0047058(LACS4);Unigene0057564(--)	K13356+K11517+K04565+K04564+K07513+K01897+K13348
Metabolism	Carbohydrate metabolism	Pyruvate metabolism	9	199	0.978348	1	ko00620	Unigene0001230(icl-1);Unigene0005141(PCKA);Unigene0007974(At3g13930);Unigene0008508(pkm);Unigene0011560(ME1);Unigene0013902(LDHA);Unigene0017282(--);Unigene0029704(GLX2-1);Unigene0032573(pyc-1)	K01638+K01610+K00627+K00873+K00029+K00016+K14085+K01069+K01958
Metabolism	Metabolism of cofactors and vitamins	Pantothenate and CoA biosynthesis	1	50	0.983413	1	ko00770	Unigene0001466(KPHMT1)	K00606
Metabolism	Carbohydrate metabolism	Citrate cycle (TCA cycle)	5	135	0.984103	1	ko00020	Unigene0005141(PCKA);Unigene0007974(At3g13930);Unigene0032573(pyc-1);Unigene0033099(CSY2);Unigene0064391(acly-1)	K01610+K00627+K01958+K01647+K01648
Metabolism	Glycan biosynthesis and metabolism	Various types of N-glycan biosynthesis	2	78	0.98726	1	ko00513	Unigene0001790(Alg14);Unigene0059721(STT3A)	K07441+K07151
Genetic Information Processing	Transcription	Basal transcription factors	2	80	0.988955	1	ko03022	Unigene0000602(--);Unigene0059044(TFB5)	K03137+K10845
Metabolism	Amino acid metabolism	Tryptophan metabolism	3	103	0.989753	1	ko00380	Unigene0004604(DAO);Unigene0017282(--);Unigene0068929(DAO)	K23947+K14085+K23947
Genetic Information Processing	Folding, sorting and degradation	Proteasome	4	124	0.99013	1	ko03050	Unigene0003145(RPN9A);Unigene0013959(RPN9B);Unigene0047034(PBF1);Unigene0054250(RPN6)	K03039+K03039+K02732+K03036
Genetic Information Processing	Translation	Ribosome biogenesis in eukaryotes	6	179	0.996125	1	ko03008	Unigene0002705(--);Unigene0015043(--);Unigene0028011(RAN1A);Unigene0041430(snu13);Unigene0062941(At1g10490);Unigene0062942(At3g57940)	K14546+K14545+K07936+K12845+K14521+K14521
Metabolism	Amino acid metabolism	Valine, leucine and isoleucine degradation	4	142	0.996772	1	ko00280	Unigene0017282(--);Unigene0021919(At1g71180);Unigene0022431(PED1);Unigene0057660(HMGS)	K14085+K00020+K07513+K01641
Genetic Information Processing	Replication and repair	DNA replication	1	73	0.997503	1	ko03030	Unigene0012323(RFC3)	K10756
Genetic Information Processing	Folding, sorting and degradation	RNA degradation	6	194	0.998375	1	ko03018	Unigene0003948(LSM1B);Unigene0006905(LSM7);Unigene0014720(CAF1-11);Unigene0035427(LSM6B);Unigene0049915(PFK3);Unigene0062722(At1g08370)	K12620+K12626+K12581+K12625+K00850+K12611
Genetic Information Processing	Transcription	Spliceosome	18	425	0.999222	1	ko03040	Unigene0000732(HSP70);Unigene0000766(ISY1);Unigene0001265(THO1);Unigene0006905(LSM7);Unigene0007902(THO1);Unigene0009159(crn);Unigene0009702(hsps-1);Unigene0014907(At4g30220);Unigene0027425(HSP70);Unigene0028153(--);Unigene0035427(LSM6B);Unigene0040583(HSP70);Unigene0041430(snu13);Unigene0050152(RS2Z32);Unigene0050955(SCL33);Unigene0053246(RID1);Unigene0057753(--);Unigene0068376(RS31)	K03283+K12870+K12878+K12626+K12878+K12869+K03283+K11098+K03283+K12876+K12625+K03283+K12845+K12896+K12900+K12818+K12880+K12893
Metabolism	Carbohydrate metabolism	Propanoate metabolism	1	100	0.999731	1	ko00640	Unigene0013902(LDHA)	K00016
Genetic Information Processing	Translation	mRNA surveillance pathway	5	233	0.999965	1	ko03015	Unigene0006415(--);Unigene0013283(Os03g0268000);Unigene0028153(--);Unigene0028936(PABN3);Unigene0065992(erf3)	K14398+K06269+K12876+K14396+K03267
Genetic Information Processing	Translation	Ribosome	28	903	1	1	ko03010	Unigene0001302(RPL23);Unigene0001633(rplQ);Unigene0001858(RPS3C);Unigene0003723(rplT);Unigene0005278(rpl2);Unigene0007999(RPL37A);Unigene0008912(RPS20A);Unigene0010996(rpl20);Unigene0011115(RPL24);Unigene0018236(RPL4A);Unigene0018804(RPS30A);Unigene0018805(RPS30A);Unigene0022902(RPL21A);Unigene0023209(--);Unigene0024887(RPP3B);Unigene0033500(rla-0);Unigene0035930(RPP1A);Unigene0036697(RPS3A);Unig…	K02894+K02879+K02985+K02887+K02886+K02922+K02969+K02887+K02896+K02930+K02983+K02983+K02889+K02988+K02942+K02941+K02942+K02984+K02905+K02925+K02932+K02894+K02927+K02932+K02934+K02936+K02887+K02908

## Sheet: SX1-vs-YN1
KEGG_A_class	KEGG_B_class	Pathway	SX1-vs-YN1 (380)	All (8905)	Pvalue	Qvalue	Pathway ID	Genes	K_IDs
Organismal Systems	Environmental adaptation	Plant-pathogen interaction	37	446	7.24e-05	0.00868771	ko04626	Unigene0000119(At3g11320);Unigene0001071(--);Unigene0001105(BAK1);Unigene0001440(--);Unigene0001563(BAK1);Unigene0002372(CML28);Unigene0003209(CNGC19);Unigene0003668(XA21);Unigene0003673(--);Unigene0003674(XA21);Unigene0003688(XA21);Unigene0003710(--);Unigene0006094(BAK1);Unigene0008024(--);Unigene0009000(--);Unigene0010454(PTI6);Unigene0011425(At3g47570);Unigene0012579(RGA1);Unigene0012947(RBOHE…	K13459+K13457+K13416+K13420+K13416+K13448+K05391+K13420+K13420+K13420+K13420+K13420+K13416+K13420+K02183+K13434+K13420+K13459+K13447+K02183+K13459+K13448+K13457+K13420+K13412+K13416+K13457+K05391+K13420+K13420+K13420+K13457+K02183+K02183+K13412+K02183+K02183
Environmental Information Processing	Signal transduction	MAPK signaling pathway - plant	27	321	0.000562909	0.0337745	ko04016	Unigene0000688(ERL1);Unigene0001105(BAK1);Unigene0001440(--);Unigene0001563(BAK1);Unigene0003668(XA21);Unigene0003673(--);Unigene0003674(XA21);Unigene0003688(XA21);Unigene0003710(--);Unigene0004620(ERF1B);Unigene0006094(BAK1);Unigene0008024(--);Unigene0009000(--);Unigene0011425(At3g47570);Unigene0012947(RBOHE);Unigene0014207(CP1);Unigene0015193(ERL1);Unigene0017192(--);Unigene0030464(SERK2);Unige…	K20718+K13416+K13420+K13416+K13420+K13420+K13420+K13420+K13420+K14516+K13416+K13420+K02183+K13420+K13447+K02183+K20718+K13420+K13416+K13420+K13420+K13420+K02183+K14498+K02183+K02183+K02183
Metabolism	Glycan biosynthesis and metabolism	Glycosphingolipid biosynthesis - lacto and neolacto series	2	3	0.00529487	0.20486	ko00601	Unigene0032900(--);Unigene0060907(At4g19900)	K01988+K01988
Genetic Information Processing	Replication and repair	Base excision repair	7	56	0.00931647	0.20486	ko03410	Unigene0004360(NTH1);Unigene0007690(POL2A);Unigene0010272(PCNA);Unigene0017335(DPB2);Unigene0024305(PARP2);Unigene0028246(nth-1);Unigene0047750(At3g47830)	K10773+K02324+K04802+K02325+K10798+K10773+K10773
Environmental Information Processing	Signal transduction	Plant hormone signal transduction	20	266	0.00983078	0.20486	ko04075	Unigene0001105(BAK1);Unigene0001134(--);Unigene0001563(BAK1);Unigene0004620(ERF1B);Unigene0006094(BAK1);Unigene0009255(GH3.5);Unigene0009256(GH3.6);Unigene0010778(ASK8);Unigene0015846(ARG7);Unigene0030464(SERK2);Unigene0041050(AHP1);Unigene0043239(TGA10);Unigene0043987(CYCD3-3);Unigene0044675(CYCD3-2);Unigene0055685(SAPK7);Unigene0067105(CYCD3-1);Unigene0067611(--);Unigene0069483(AUX22B);Unigene0…	K13416+K14490+K13416+K14516+K13416+K14487+K14487+K14502+K14488+K13416+K14490+K14431+K14505+K14505+K14498+K14505+K14488+K14484+K14504+K14488
Metabolism	Energy metabolism	Sulfur metabolism	7	57	0.010243	0.20486	ko00920	Unigene0009197(STR1);Unigene0029298(RCS1);Unigene0034319(APS2);Unigene0055231(APS1);Unigene0060597(HINT4);Unigene0067381(APK3);Unigene0069114(GLY3)	K01011+K01738+K13811+K13811+K22966+K00860+K17725
Metabolism	Glycan biosynthesis and metabolism	Glycosphingolipid biosynthesis - globo and isoglobo series	4	24	0.0176164	0.296371	ko00603	Unigene0032900(--);Unigene0040895(AGAL1);Unigene0043842(AGAL2);Unigene0060907(At4g19900)	K01988+K07407+K07407+K01988
Metabolism	Lipid metabolism	Linoleic acid metabolism	3	14	0.019758	0.296371	ko00591	Unigene0049193(--);Unigene0059869(PLA2-ALPHA);Unigene0068458(LOXA)	K15718+K01047+K00454
Metabolism	Metabolism of other amino acids	Taurine and hypotaurine metabolism	3	15	0.0239319	0.319092	ko00430	Unigene0030175(GGT3);Unigene0059804(Ggt1);Unigene0062841(GAD)	K18592+K18592+K01580
Metabolism	Metabolism of other amino acids	Cyanoamino acid metabolism	7	70	0.0290819	0.348983	ko00460	Unigene0007067(NIT4B);Unigene0030175(GGT3);Unigene0039439(BGLU10);Unigene0050815(SHM3);Unigene0059804(Ggt1);Unigene0067134(SHM4);Unigene0067449(BGLU16)	K13035+K18592+K01188+K00600+K18592+K00600+K05350
Metabolism	Biosynthesis of other secondary metabolites	Phenylpropanoid biosynthesis	13	174	0.0350593	0.355062	ko00940	Unigene0002036(SAT);Unigene0002661(CAD1);Unigene0003854(PNC1);Unigene0014124(4CLL9);Unigene0015793(SAT);Unigene0021912(PER3);Unigene0035114(pod);Unigene0039439(BGLU10);Unigene0059024(TOGT1);Unigene0067449(BGLU16);Unigene0069087(At4g26220);Unigene0069778(RAS);Unigene0069801(GSVIVT00023967001)	K13065+K00083+K00430+K01904+K13065+K00430+K00430+K01188+K23260+K05350+K00588+K13065+K00430
Genetic Information Processing	Replication and repair	DNA replication	7	73	0.0355062	0.355062	ko03030	Unigene0001725(JHS1);Unigene0007690(POL2A);Unigene0010272(PCNA);Unigene0017335(DPB2);Unigene0035202(RPA2A);Unigene0058686(At4g28440);Unigene0070285(Rnaseh2a)	K10742+K02324+K04802+K02325+K10739+K07466+K10743
Metabolism	Carbohydrate metabolism	Galactose metabolism	7	83	0.0634081	0.585305	ko00052	Unigene0001883(GOLS1);Unigene0002432(--);Unigene0040895(AGAL1);Unigene0043842(AGAL2);Unigene0045755(CWINV1);Unigene0049915(PFK3);Unigene0052223(RE1)	K18819+K12309+K07407+K07407+K01193+K00850+K12447
Metabolism	Biosynthesis of other secondary metabolites	Monobactam biosynthesis	2	11	0.0774424	0.593161	ko00261	Unigene0034319(APS2);Unigene0055231(APS1)	K13811+K13811
Metabolism	Energy metabolism	Nitrogen metabolism	7	87	0.0774847	0.593161	ko00910	Unigene0004400(NRT2.5);Unigene0009626(NRT2.6);Unigene0014647(GS1-2);Unigene0020166(CA3);Unigene0029499(GLN2);Unigene0034289(NIR1);Unigene0046551(cah-5)	K02575+K02575+K01915+K01674+K01915+K00366+K01674
Metabolism	Metabolism of other amino acids	Selenocompound metabolism	4	39	0.0831952	0.593161	ko00450	Unigene0034319(APS2);Unigene0037591(At3g57050);Unigene0041519(At3g57050);Unigene0055231(APS1)	K13811+K01760+K01760+K13811
Metabolism	Lipid metabolism	Ether lipid metabolism	5	55	0.0843229	0.593161	ko00565	Unigene0000159(--);Unigene0006038(NPC6);Unigene0016020(PLD1);Unigene0059869(PLA2-ALPHA);Unigene0069682(PLD1)	K01114+K01114+K01115+K01047+K01115
Metabolism	Metabolism of other amino acids	Glutathione metabolism	12	182	0.0889741	0.593161	ko00480	Unigene0001336(GSTU8);Unigene0004376(PRP1);Unigene0011697(GPXMC1);Unigene0014073(APX1);Unigene0016265(GSTU8);Unigene0028410(LAPA2);Unigene0030175(GGT3);Unigene0052903(G6PD2);Unigene0054006(GSTF8);Unigene0055139(PARC);Unigene0059804(Ggt1);Unigene0068251(APIC)	K00799+K00799+K00432+K00434+K00799+K01255+K18592+K00036+K00799+K00799+K18592+K00799
Metabolism	Lipid metabolism	Sphingolipid metabolism	5	57	0.0948943	0.599332	ko00600	Unigene0002432(--);Unigene0008091(bre-4);Unigene0040895(AGAL1);Unigene0043205(NCER2);Unigene0043842(AGAL2)	K12309+K07553+K07407+K12349+K07407
Metabolism	Biosynthesis of other secondary metabolites	Flavonoid biosynthesis	6	75	0.100073	0.600436	ko00941	Unigene0002036(SAT);Unigene0010239(FLS);Unigene0015793(SAT);Unigene0024425(UGT88F1);Unigene0069087(At4g26220);Unigene0069778(RAS)	K13065+K05278+K13065+K22845+K00588+K13065
Metabolism	Lipid metabolism	Arachidonic acid metabolism	4	44	0.116812	0.642919	ko00590	Unigene0011697(GPXMC1);Unigene0030175(GGT3);Unigene0059804(Ggt1);Unigene0059869(PLA2-ALPHA)	K00432+K18592+K18592+K01047
Metabolism	Carbohydrate metabolism	Fructose and mannose metabolism	8	115	0.117868	0.642919	ko00051	Unigene0021202(MAN6);Unigene0026875(FBA5);Unigene0026876(FBA1);Unigene0035244(ZK632.4);Unigene0044748(gmppab);Unigene0049915(PFK3);Unigene0054074(gmppA);Unigene0068354(MAN7)	K19355+K01623+K01623+K01809+K00966+K00850+K00966+K19355
Metabolism	Lipid metabolism	Steroid biosynthesis	4	46	0.131684	0.644173	ko00100	Unigene0021763(STE1);Unigene0058104(LIP2);Unigene0059048(SMT2);Unigene0068639(SS1)	K00227+K01052+K08242+K00801
Metabolism	Metabolism of terpenoids and polyketides	Brassinosteroid biosynthesis	3	30	0.134392	0.644173	ko00905	Unigene0007011(CYP72A154);Unigene0012495(--);Unigene0041482(CYP72A67)	K15639+K15639+K15639
Genetic Information Processing	Replication and repair	Homologous recombination	5	64	0.136794	0.644173	ko03440	Unigene0005056(PLA1);Unigene0029225(ATM);Unigene0035202(RPA2A);Unigene0042645(rad51-a);Unigene0058686(At4g28440)	K11864+K04728+K10739+K04482+K07466
Metabolism	Carbohydrate metabolism	Ascorbate and aldarate metabolism	6	83	0.142686	0.644173	ko00053	Unigene0014073(APX1);Unigene0014987(LGALDH);Unigene0017446(ugt-48);Unigene0019095(MIOX4);Unigene0048678(ALDH3F1);Unigene0052223(RE1)	K00434+K17744+K00699+K00469+K00128+K12447
Genetic Information Processing	Replication and repair	Nucleotide excision repair	7	102	0.144939	0.644173	ko03420	Unigene0007690(POL2A);Unigene0010272(PCNA);Unigene0017335(DPB2);Unigene0035202(RPA2A);Unigene0047405(--);Unigene0052310(CHR8);Unigene0058686(At4g28440)	K02324+K04802+K02325+K10739+K03143+K10841+K07466
Metabolism	Metabolism of terpenoids and polyketides	Zeatin biosynthesis	3	33	0.164984	0.707074	ko00908	Unigene0009913(UGT73C3);Unigene0009915(UGT73C6);Unigene0039143(ZOX1)	K13496+K13496+K13495
Metabolism	Metabolism of cofactors and vitamins	One carbon pool by folate	3	36	0.197386	0.803783	ko00670	Unigene0046341(GDCST);Unigene0050815(SHM3);Unigene0067134(SHM4)	K00605+K00600+K00600
Genetic Information Processing	Replication and repair	Mismatch repair	4	55	0.206818	0.803783	ko03430	Unigene0010272(PCNA);Unigene0035202(RPA2A);Unigene0058686(At4g28440);Unigene0069681(MSH6)	K04802+K10739+K07466+K08737
Metabolism	Lipid metabolism	Glycerophospholipid metabolism	9	154	0.211614	0.803783	ko00564	Unigene0000159(--);Unigene0006038(NPC6);Unigene0012206(gpdh-3);Unigene0016020(PLD1);Unigene0019297(crls-1);Unigene0025668(F08C6.2);Unigene0044948(LPP3);Unigene0059869(PLA2-ALPHA);Unigene0069682(PLD1)	K01114+K01114+K00111+K01115+K08744+K00968+K18693+K01047+K01115
Metabolism	Biosynthesis of other secondary metabolites	Indole alkaloid biosynthesis	1	6	0.230285	0.803783	ko00901	Unigene0005211(tdc-1)	K01593
Metabolism	Metabolism of terpenoids and polyketides	Monoterpenoid biosynthesis	1	6	0.230285	0.803783	ko00902	Unigene0050202(MNR1)	K15095
Environmental Information Processing	Signal transduction	Phosphatidylinositol signaling system	8	137	0.230436	0.803783	ko04070	Unigene0009000(--);Unigene0014207(CP1);Unigene0019584(mtm-6);Unigene0024055(SAC7);Unigene0051087(CAM2);Unigene0057444(CAM2);Unigene0069210(CAL1);Unigene0069212(CAL1)	K02183+K02183+K18081+K21797+K02183+K02183+K02183+K02183
Metabolism	Metabolism of cofactors and vitamins	Riboflavin metabolism	2	22	0.241135	0.803783	ko00740	Unigene0018054(PAP17);Unigene0036597(PAP4)	K14379+K14379
Metabolism	Metabolism of terpenoids and polyketides	Sesquiterpenoid and triterpenoid biosynthesis	2	22	0.241135	0.803783	ko00909	Unigene0000059(CDS);Unigene0068639(SS1)	K15803+K00801
Metabolism	Carbohydrate metabolism	Amino sugar and nucleotide sugar metabolism	12	224	0.248785	0.806871	ko00520	Unigene0002384(RHM3);Unigene0002441(CHIA);Unigene0003295(UXS2);Unigene0008666(GAE3);Unigene0012929(Cht5);Unigene0017579(UXS5);Unigene0035244(ZK632.4);Unigene0044059(AGPS1);Unigene0044748(gmppab);Unigene0052223(RE1);Unigene0054074(gmppA);Unigene0068598(UPTG2)	K12450+K01183+K08678+K08679+K01183+K08678+K01809+K00975+K00966+K12447+K00966+K13379
Metabolism	Biosynthesis of other secondary metabolites	Stilbenoid, diarylheptanoid and gingerol biosynthesis	4	61	0.262378	0.828561	ko00945	Unigene0002036(SAT);Unigene0015793(SAT);Unigene0069087(At4g26220);Unigene0069778(RAS)	K13065+K13065+K00588+K13065
Genetic Information Processing	Transcription	RNA polymerase	5	82	0.271793	0.836285	ko03020	Unigene0000562(GIP);Unigene0005261(NRPB10);Unigene0005927(NRPB6A);Unigene0033883(RE1);Unigene0056716(NRPB8A)	K03006+K03007+K03014+K03006+K03016
Metabolism	Lipid metabolism	Fatty acid biosynthesis	5	85	0.296764	0.870662	ko00061	Unigene0010628(LACS6);Unigene0011882(FAB2);Unigene0018051(CLKR27);Unigene0041838(LACS9);Unigene0055905(FATB)	K01897+K03921+K00059+K01897+K10781
Metabolism	Glycan biosynthesis and metabolism	Other glycan degradation	3	45	0.301149	0.870662	ko00511	Unigene0002432(--);Unigene0015629(FUC1);Unigene0016244(Engase)	K12309+K01206+K01227
Metabolism	Amino acid metabolism	Glycine, serine and threonine metabolism	7	129	0.312337	0.870662	ko00260	Unigene0014703(maoI);Unigene0028907(TSB);Unigene0046341(GDCST);Unigene0050815(SHM3);Unigene0060062(GRHPR);Unigene0067134(SHM4);Unigene0068924(PGM1)	K00276+K01696+K00605+K00600+K00049+K00600+K15633
Environmental Information Processing	Membrane transport	ABC transporters	5	87	0.31362	0.870662	ko02010	Unigene0010339(ABCB19);Unigene0018807(ABCB11);Unigene0026039(ABCB19);Unigene0047820(ABCG5);Unigene0063667(ABCB18)	K05658+K05658+K05658+K05681+K05658
Metabolism	Lipid metabolism	Glycerolipid metabolism	7	130	0.319243	0.870662	ko00561	Unigene0002325(lipl-5);Unigene0004532(AKR4C9);Unigene0040895(AGAL1);Unigene0043842(AGAL2);Unigene0044948(LPP3);Unigene0048678(ALDH3F1);Unigene0069615(--)	K14452+K00002+K07407+K07407+K18693+K00128+K01054
Metabolism	Biosynthesis of other secondary metabolites	Isoquinoline alkaloid biosynthesis	4	68	0.33012	0.88032	ko00950	Unigene0004786(co-2);Unigene0005211(tdc-1);Unigene0014703(maoI);Unigene0057419(co-2)	K00422+K01593+K00276+K00422
Metabolism	Carbohydrate metabolism	Glyoxylate and dicarboxylate metabolism	9	179	0.355406	0.919828	ko00630	Unigene0000730(RBCS);Unigene0009636(GLO2);Unigene0014647(GS1-2);Unigene0029499(GLN2);Unigene0033099(CSY2);Unigene0046341(GDCST);Unigene0050815(SHM3);Unigene0060062(GRHPR);Unigene0067134(SHM4)	K01602+K11517+K01915+K01915+K01647+K00605+K00600+K00049+K00600
Metabolism	Metabolism of cofactors and vitamins	Pantothenate and CoA biosynthesis	3	50	0.360266	0.919828	ko00770	Unigene0001466(KPHMT1);Unigene0013394(Os08g0176100);Unigene0019972(dhp-2)	K00606+K01922+K01464
Metabolism	Glycan biosynthesis and metabolism	Glycosaminoglycan degradation	2	31	0.383889	0.955944	ko00531	Unigene0002432(--);Unigene0002939(NAGLU)	K12309+K01205
Metabolism	Carbohydrate metabolism	Pentose and glucuronate interconversions	6	118	0.390344	0.955944	ko00040	Unigene0004532(AKR4C9);Unigene0005115(PME4);Unigene0009856(At3g53190);Unigene0017446(ugt-48);Unigene0027721(PME53);Unigene0052223(RE1)	K00002+K01051+K01728+K00699+K01051+K12447
Metabolism	Global and overview maps	Biosynthesis of secondary metabolites	85	1941	0.411863	0.965098	ko01110	Unigene0000159(--);Unigene0000730(RBCS);Unigene0001466(KPHMT1);Unigene0002036(SAT);Unigene0002661(CAD1);Unigene0003854(PNC1);Unigene0004017(RCCR);Unigene0004532(AKR4C9);Unigene0004786(co-2);Unigene0005141(PCKA);Unigene0005211(tdc-1);Unigene0005430(Os03g0130400);Unigene0006038(NPC6);Unigene0007067(NIT4B);Unigene0009636(GLO2);Unigene0009913(UGT73C3);Unigene0009915(UGT73C6);Unigene0010131(At2g20420)…	K01114+K01602+K00606+K13065+K00083+K00430+K13545+K00002+K00422+K01610+K01593+K00939+K01114+K13035+K11517+K13496+K13496+K01900+K05278+K00111+K01904+K00276+K17744+K09841+K13065+K01115+K00699+K00059+K00286+K00620+K00227+K00430+K22845+K06444+K01623+K01623+K01736+K01696+K01738+K01647+K13811+K00430+K01809+K01760+K00688+K01188+K01760+K00975+K00966+K18693+K01193+K01568+K01568+K00605+K00128+K00850+K15095+…
Metabolism	Metabolism of cofactors and vitamins	Nicotinate and nicotinamide metabolism	2	33	0.414287	0.965098	ko00760	Unigene0001677(SRT2);Unigene0069686(nmat-2)	K11414+K06210
Genetic Information Processing	Translation	Aminoacyl-tRNA biosynthesis	6	122	0.421113	0.965098	ko00970	Unigene0002951(IBI1);Unigene0003709(IBI1);Unigene0008610(SYCO);Unigene0044391(IBI1);Unigene0053918(At4g26870);Unigene0058604(At1g29880)	K22503+K22503+K01883+K22503+K22503+K01880
Metabolism	Biosynthesis of other secondary metabolites	Betalain biosynthesis	1	13	0.432957	0.965098	ko00965	Unigene0005211(tdc-1)	K01593
Genetic Information Processing	Folding, sorting and degradation	RNA degradation	9	194	0.447462	0.965098	ko03018	Unigene0002803(hsp-6);Unigene0003504(CNOT2);Unigene0003948(LSM1B);Unigene0011429(Exosc7);Unigene0027285(LSM3B);Unigene0032578(dnaK);Unigene0049915(PFK3);Unigene0066906(EXOSC8);Unigene0066938(ccf-1)	K04043+K12605+K12620+K12589+K12622+K04043+K00850+K12586+K12581
Metabolism	Metabolism of other amino acids	Phosphonate and phosphinate metabolism	1	14	0.457189	0.965098	ko00440	Unigene0025668(F08C6.2)	K00968
Metabolism	Biosynthesis of other secondary metabolites	Anthocyanin biosynthesis	1	14	0.457189	0.965098	ko00942	Unigene0002993(5MAT1)	K21383
Metabolism	Lipid metabolism	Cutin, suberine and wax biosynthesis	2	36	0.458421	0.965098	ko00073	Unigene0022120(FAR1);Unigene0068464(CYP86A2)	K13356+K15398
Metabolism	Amino acid metabolism	Cysteine and methionine metabolism	10	224	0.488235	0.998482	ko00270	Unigene0009197(STR1);Unigene0013267(CMT3);Unigene0029298(RCS1);Unigene0037591(At3g57050);Unigene0041519(At3g57050);Unigene0054931(At3g26115);Unigene0060034(SAMDC1);Unigene0066940(CMT2);Unigene0069723(SAMDC);Unigene0070234(SAMS1)	K01011+K00558+K01738+K01760+K01760+K05396+K01611+K00558+K01611+K00789
Metabolism	Metabolism of cofactors and vitamins	Thiamine metabolism	2	40	0.514145	0.998482	ko00730	Unigene0005430(Os03g0130400);Unigene0024250(NTPCR)	K00939+K06928
Metabolism	Carbohydrate metabolism	Inositol phosphate metabolism	5	112	0.523953	0.998482	ko00562	Unigene0000159(--);Unigene0006038(NPC6);Unigene0019095(MIOX4);Unigene0019584(mtm-6);Unigene0024055(SAC7)	K01114+K01114+K00469+K18081+K21797
Genetic Information Processing	Folding, sorting and degradation	Sulfur relay system	1	18	0.54422	0.998482	ko04122	Unigene0009197(STR1)	K01011
Cellular Processes	Transport and catabolism	Peroxisome	7	163	0.548085	0.998482	ko04146	Unigene0008673(CRAT);Unigene0009636(GLO2);Unigene0010271(SODCC);Unigene0010628(LACS6);Unigene0022120(FAR1);Unigene0029461(NUDT22);Unigene0041838(LACS9)	K00624+K11517+K04565+K01897+K13356+K17879+K01897
Metabolism	Metabolism of other amino acids	beta-Alanine metabolism	4	91	0.548149	0.998482	ko00410	Unigene0014703(maoI);Unigene0019972(dhp-2);Unigene0048678(ALDH3F1);Unigene0062841(GAD)	K00276+K01464+K00128+K01580
Metabolism	Metabolism of terpenoids and polyketides	Carotenoid biosynthesis	2	44	0.565956	0.998482	ko00906	Unigene0015664(ABA2);Unigene0026760(CRTL-E-1)	K09841+K06444
Metabolism	Amino acid metabolism	Arginine and proline metabolism	5	118	0.570813	0.998482	ko00330	Unigene0020473(PROC1);Unigene0048678(ALDH3F1);Unigene0060034(SAMDC1);Unigene0068348(AIH);Unigene0069723(SAMDC)	K00286+K00128+K01611+K10536+K01611
Metabolism	Metabolism of cofactors and vitamins	Porphyrin and chlorophyll metabolism	3	71	0.589326	0.998482	ko00860	Unigene0004017(RCCR);Unigene0017446(ugt-48);Unigene0069453(DCUP)	K13545+K00699+K01599
Metabolism	Glycan biosynthesis and metabolism	Glycosylphosphatidylinositol(GPI)-anchor biosynthesis	2	46	0.590332	0.998482	ko00563	Unigene0003355(PIGM);Unigene0008576(--)	K05284+K07541
Metabolism	Glycan biosynthesis and metabolism	Glycosphingolipid biosynthesis - ganglio series	1	21	0.600228	0.998482	ko00604	Unigene0002432(--)	K12309
Genetic Information Processing	Folding, sorting and degradation	Proteasome	5	124	0.615183	0.998482	ko03050	Unigene0013959(RPN9B);Unigene0017441(PAB1);Unigene0020853(PAG1);Unigene0047034(PBF1);Unigene0070129(PAC1)	K03039+K02726+K02727+K02732+K02728
Metabolism	Glycan biosynthesis and metabolism	N-Glycan biosynthesis	4	99	0.615293	0.998482	ko00510	Unigene0008266(DPM1);Unigene0023208(OST48);Unigene0047864(--);Unigene0062729(wol)	K00721+K12670+K00737+K00729
Metabolism	Metabolism of terpenoids and polyketides	Limonene and pinene degradation	1	22	0.617328	0.998482	ko00903	Unigene0048678(ALDH3F1)	K00128
Cellular Processes	Transport and catabolism	Endocytosis	14	352	0.646876	0.998482	ko04144	Unigene0006782(VP22-1);Unigene0006817(cnt-2);Unigene0008878(AGD7);Unigene0010837(--);Unigene0014586(EPSIN1);Unigene0016020(PLD1);Unigene0017111(HSP70);Unigene0035418(--);Unigene0040583(HSP70);Unigene0046531(RABA4C);Unigene0052547(RE1);Unigene0066830(VPS29);Unigene0069552(dpy-23);Unigene0069682(PLD1)	K12188+K12489+K12492+K19476+K12471+K01115+K03283+K19476+K03283+K07904+K01528+K18467+K11826+K01115
Genetic Information Processing	Translation	Ribosome biogenesis in eukaryotes	7	179	0.647458	0.998482	ko03008	Unigene0001456(RAN1A);Unigene0001508(EIF6-2);Unigene0003282(REXO5);Unigene0019966(riok-3);Unigene0056419(--);Unigene0057568(At1g10490);Unigene0062941(At1g10490)	K07936+K03264+K14570+K07178+K14571+K14521+K14521
Metabolism	Nucleotide metabolism	Pyrimidine metabolism	4	105	0.661389	0.998482	ko00240	Unigene0010012(DCTD);Unigene0019972(dhp-2);Unigene0022286(--);Unigene0029104(PYR5-6)	K01493+K01464+K09903+K13421
Metabolism	Amino acid metabolism	Arginine biosynthesis	3	79	0.661674	0.998482	ko00220	Unigene0014647(GS1-2);Unigene0021229(POPTRDRAFT_746969);Unigene0029499(GLN2)	K01915+K00620+K01915
Metabolism	Glycan biosynthesis and metabolism	Other types of O-glycan biosynthesis	1	27	0.692484	0.998482	ko00514	Unigene0033214(RDN2)	K20782
Metabolism	Nucleotide metabolism	Purine metabolism	7	188	0.697335	0.998482	ko00230	Unigene0005430(Os03g0130400);Unigene0024250(NTPCR);Unigene0034319(APS2);Unigene0037039(MAPDA);Unigene0044178(RE2);Unigene0055231(APS1);Unigene0067381(APK3)	K00939+K06928+K13811+K01488+K01768+K13811+K00860
Metabolism	Lipid metabolism	alpha-Linolenic acid metabolism	2	58	0.715206	0.998482	ko00592	Unigene0059869(PLA2-ALPHA);Unigene0068458(LOXA)	K01047+K00454
Metabolism	Amino acid metabolism	Tyrosine metabolism	4	113	0.716803	0.998482	ko00350	Unigene0004786(co-2);Unigene0005211(tdc-1);Unigene0014703(maoI);Unigene0057419(co-2)	K00422+K01593+K00276+K00422
Metabolism	Metabolism of cofactors and vitamins	Biotin metabolism	1	31	0.741857	0.998482	ko00780	Unigene0018051(CLKR27)	K00059
Metabolism	Lipid metabolism	Fatty acid degradation	4	119	0.753793	0.998482	ko00071	Unigene0010628(LACS6);Unigene0021090(ECI2);Unigene0041838(LACS9);Unigene0048678(ALDH3F1)	K01897+K07517+K01897+K00128
Genetic Information Processing	Folding, sorting and degradation	SNARE interactions in vesicular transport	2	65	0.77218	0.998482	ko04130	Unigene0046028(SYP112);Unigene0059982(YKT61)	K08486+K08516
Metabolism	Global and overview maps	Fatty acid metabolism	6	178	0.777603	0.998482	ko01212	Unigene0010628(LACS6);Unigene0011882(FAB2);Unigene0018051(CLKR27);Unigene0041838(LACS9);Unigene0055905(FATB);Unigene0058917(dhs-5)	K01897+K03921+K00059+K01897+K10781+K10251
Genetic Information Processing	Folding, sorting and degradation	Ubiquitin mediated proteolysis	9	258	0.778565	0.998482	ko04120	Unigene0002574(GIP);Unigene0003319(GIP);Unigene0027749(CUL1);Unigene0036439(--);Unigene0047948(UBC22);Unigene0066806(UBC1);Unigene0066916(GIP);Unigene0067483(UBC4);Unigene0068578(UBC5A)	K03358+K03358+K03347+K03358+K10583+K10573+K03358+K10576+K06689
Metabolism	Global and overview maps	Metabolic pathways	160	3911	0.782355	0.998482	ko01100	Unigene0000159(--);Unigene0000730(RBCS);Unigene0001336(GSTU8);Unigene0001466(KPHMT1);Unigene0001677(SRT2);Unigene0001883(GOLS1);Unigene0002036(SAT);Unigene0002325(lipl-5);Unigene0002384(RHM3);Unigene0002432(--);Unigene0002441(CHIA);Unigene0002661(CAD1);Unigene0002939(NAGLU);Unigene0003295(UXS2);Unigene0003355(PIGM);Unigene0003854(PNC1);Unigene0004376(PRP1);Unigene0004532(AKR4C9);Unigene0004786(co…	K01114+K01602+K00799+K00606+K11414+K18819+K13065+K14452+K12450+K12309+K01183+K00083+K01205+K08678+K05284+K00430+K00799+K00002+K00422+K01051+K01610+K01593+K00939+K01114+K01595+K13035+K03965+K07553+K00721+K07541+K08679+K01011+K11517+K01728+K01493+K01900+K05278+K01897+K00432+K03921+K01183+K00558+K01922+K00434+K01904+K01915+K00276+K02132+K17744+K09841+K13065+K01115+K00799+K00699+K08678+K00059+K14379+…
Metabolism	Metabolism of terpenoids and polyketides	Terpenoid backbone biosynthesis	3	96	0.783625	0.998482	ko00900	Unigene0051470(--);Unigene0052610(ICMTA);Unigene0059316(ICMTA)	K11778+K00587+K00587
Metabolism	Metabolism of cofactors and vitamins	Folate biosynthesis	1	36	0.792603	0.998482	ko00790	Unigene0045273(FOLB2)	K01633
Metabolism	Lipid metabolism	Biosynthesis of unsaturated fatty acids	2	69	0.800073	0.998482	ko01040	Unigene0011882(FAB2);Unigene0058917(dhs-5)	K03921+K10251
Metabolism	Amino acid metabolism	Histidine metabolism	1	37	0.801489	0.998482	ko00340	Unigene0048678(ALDH3F1)	K00128
Metabolism	Carbohydrate metabolism	Pentose phosphate pathway	4	129	0.807028	0.998482	ko00030	Unigene0026875(FBA5);Unigene0026876(FBA1);Unigene0049915(PFK3);Unigene0052903(G6PD2)	K01623+K01623+K00850+K00036
Metabolism	Global and overview maps	Biosynthesis of amino acids	17	475	0.808649	0.998482	ko01230	Unigene0014647(GS1-2);Unigene0020473(PROC1);Unigene0021229(POPTRDRAFT_746969);Unigene0026875(FBA5);Unigene0026876(FBA1);Unigene0028600(CS1);Unigene0028907(TSB);Unigene0029298(RCS1);Unigene0029499(GLN2);Unigene0033099(CSY2);Unigene0037591(At3g57050);Unigene0041519(At3g57050);Unigene0049915(PFK3);Unigene0050815(SHM3);Unigene0067134(SHM4);Unigene0068924(PGM1);Unigene0070234(SAMS1)	K01915+K00286+K00620+K01623+K01623+K01736+K01696+K01738+K01915+K01647+K01760+K01760+K00850+K00600+K00600+K15633+K00789
Metabolism	Amino acid metabolism	Phenylalanine, tyrosine and tryptophan biosynthesis	2	72	0.818967	0.998482	ko00400	Unigene0028600(CS1);Unigene0028907(TSB)	K01736+K01696
Metabolism	Metabolism of cofactors and vitamins	Ubiquinone and other terpenoid-quinone biosynthesis	2	74	0.83066	0.998482	ko00130	Unigene0014124(4CLL9);Unigene0063226(AAE14)	K01904+K14760
Metabolism	Carbohydrate metabolism	Glycolysis / Gluconeogenesis	10	303	0.839791	0.998482	ko00010	Unigene0004532(AKR4C9);Unigene0005141(PCKA);Unigene0026875(FBA5);Unigene0026876(FBA1);Unigene0045804(PDC4);Unigene0045805(PDC1);Unigene0048678(ALDH3F1);Unigene0049915(PFK3);Unigene0051439(PDC1);Unigene0068924(PGM1)	K00002+K01610+K01623+K01623+K01568+K01568+K00128+K00850+K01568+K15633
Metabolism	Amino acid metabolism	Phenylalanine metabolism	2	80	0.861764	0.998482	ko00360	Unigene0005211(tdc-1);Unigene0014703(maoI)	K01593+K00276
Genetic Information Processing	Transcription	Basal transcription factors	2	80	0.861764	0.998482	ko03022	Unigene0005112(TAF4B);Unigene0047405(--)	K03129+K03143
Metabolism	Biosynthesis of other secondary metabolites	Tropane, piperidine and pyridine alkaloid biosynthesis	1	46	0.866179	0.998482	ko00960	Unigene0014703(maoI)	K00276
Genetic Information Processing	Translation	RNA transport	11	348	0.884243	0.998482	ko03013	Unigene0001265(THO1);Unigene0001456(RAN1A);Unigene0007902(THO1);Unigene0020427(--);Unigene0026050(GOS2);Unigene0028153(--);Unigene0038440(eif3g);Unigene0039221(eif3J);Unigene0046791(NUP96);Unigene0052807(--);Unigene0058265(SUMO2)	K12878+K07936+K12878+K14293+K03113+K12876+K03248+K03245+K14297+K14291+K12160
Metabolism	Carbohydrate metabolism	Starch and sucrose metabolism	6	208	0.8848	0.998482	ko00500	Unigene0029163(At4g39010);Unigene0037788(PHS1);Unigene0039439(BGLU10);Unigene0044059(AGPS1);Unigene0045755(CWINV1);Unigene0067449(BGLU16)	K01179+K00688+K01188+K00975+K01193+K05350
Metabolism	Amino acid metabolism	Alanine, aspartate and glutamate metabolism	3	119	0.888718	0.998482	ko00250	Unigene0014647(GS1-2);Unigene0029499(GLN2);Unigene0062841(GAD)	K01915+K01915+K01580
Metabolism	Lipid metabolism	Fatty acid elongation	1	53	0.901554	0.998482	ko00062	Unigene0058917(dhs-5)	K10251
Metabolism	Carbohydrate metabolism	Butanoate metabolism	1	54	0.90578	0.998482	ko00650	Unigene0062841(GAD)	K01580
Metabolism	Carbohydrate metabolism	Citrate cycle (TCA cycle)	3	135	0.932118	0.998482	ko00020	Unigene0005141(PCKA);Unigene0010131(At2g20420);Unigene0033099(CSY2)	K01610+K01900+K01647
Genetic Information Processing	Translation	mRNA surveillance pathway	6	233	0.93728	0.998482	ko03015	Unigene0005433(CLPS3);Unigene0006415(--);Unigene0011445(hrp-1);Unigene0022744(B'BETA);Unigene0028153(--);Unigene0036500(gsp-4)	K14399+K14398+K14411+K11584+K12876+K06269
Metabolism	Amino acid metabolism	Tryptophan metabolism	2	103	0.938409	0.998482	ko00380	Unigene0005211(tdc-1);Unigene0048678(ALDH3F1)	K01593+K00128
Metabolism	Energy metabolism	Carbon fixation in photosynthetic organisms	5	204	0.9403	0.998482	ko00710	Unigene0000730(RBCS);Unigene0005141(PCKA);Unigene0006593(PPCC);Unigene0026875(FBA5);Unigene0026876(FBA1)	K01602+K01610+K01595+K01623+K01623
Cellular Processes	Transport and catabolism	Autophagy - other eukaryotes	1	65	0.941872	0.998482	ko04136	Unigene0047062(ATG5)	K08339
Cellular Processes	Transport and catabolism	Phagosome	5	207	0.94497	0.998482	ko04145	Unigene0016081(TUBA);Unigene0028433(TUBB5);Unigene0045488(VHA-C);Unigene0063041(VATP-P1);Unigene0070137(VHA-F)	K07374+K07375+K02148+K02155+K02151
Metabolism	Global and overview maps	2-Oxocarboxylic acid metabolism	2	107	0.946706	0.998482	ko01210	Unigene0021229(POPTRDRAFT_746969);Unigene0033099(CSY2)	K00620+K01647
Metabolism	Amino acid metabolism	Lysine degradation	1	69	0.951242	0.998482	ko00310	Unigene0048678(ALDH3F1)	K00128
Metabolism	Energy metabolism	Photosynthesis	2	120	0.966929	0.998482	ko00195	Unigene0014102(PPL1);Unigene0015033(FDX3)	K02717+K02639
Metabolism	Glycan biosynthesis and metabolism	Various types of N-glycan biosynthesis	1	78	0.967179	0.998482	ko00513	Unigene0023208(OST48)	K12670
Metabolism	Carbohydrate metabolism	Pyruvate metabolism	4	199	0.973367	0.998482	ko00620	Unigene0005141(PCKA);Unigene0006593(PPCC);Unigene0048678(ALDH3F1);Unigene0060062(GRHPR)	K01610+K01595+K00128+K00049
Genetic Information Processing	Transcription	Spliceosome	11	425	0.976596	0.998482	ko03040	Unigene0001265(THO1);Unigene0001567(PRPF4);Unigene0007902(THO1);Unigene0009335(HNRNP);Unigene0014907(At4g30220);Unigene0017111(HSP70);Unigene0027285(LSM3B);Unigene0028153(--);Unigene0040583(HSP70);Unigene0052729(VIT_07s0104g01170);Unigene0068376(RS31)	K12878+K12662+K12878+K12741+K11098+K03283+K12622+K12876+K03283+K11095+K12893
Genetic Information Processing	Folding, sorting and degradation	Protein processing in endoplasmic reticulum	13	502	0.984221	0.998482	ko04141	Unigene0001550(HSP18.1);Unigene0002973(HSP17.6);Unigene0016695(HSP17.3-B);Unigene0017111(HSP70);Unigene0023208(OST48);Unigene0026980(HSP17.4A);Unigene0027749(CUL1);Unigene0031531(SAR1A);Unigene0040164(SEC31B);Unigene0040583(HSP70);Unigene0047022(--);Unigene0062734(HSP18.1);Unigene0068578(UBC5A)	K13993+K13993+K13993+K03283+K12670+K13993+K03347+K07953+K14005+K03283+K13250+K13993+K06689
Metabolism	Carbohydrate metabolism	Propanoate metabolism	1	100	0.987549	0.998482	ko00640	Unigene0010131(At2g20420)	K01900
Metabolism	Energy metabolism	Oxidative phosphorylation	9	412	0.993059	0.998482	ko00190	Unigene0007366(CIB22);Unigene0014766(ATPA);Unigene0033891(PPA1);Unigene0038677(At2g20360);Unigene0045469(PPA4);Unigene0045488(VHA-C);Unigene0059268(CIB22);Unigene0063041(VATP-P1);Unigene0070137(VHA-F)	K03965+K02132+K01507+K03953+K01507+K02148+K03965+K02155+K02151
Metabolism	Global and overview maps	Carbon metabolism	15	612	0.994992	0.998482	ko01200	Unigene0000730(RBCS);Unigene0005141(PCKA);Unigene0006593(PPCC);Unigene0009636(GLO2);Unigene0010131(At2g20420);Unigene0026875(FBA5);Unigene0026876(FBA1);Unigene0029298(RCS1);Unigene0033099(CSY2);Unigene0046341(GDCST);Unigene0049915(PFK3);Unigene0050815(SHM3);Unigene0052903(G6PD2);Unigene0067134(SHM4);Unigene0068924(PGM1)	K01602+K01610+K01595+K11517+K01900+K01623+K01623+K01738+K01647+K00605+K00850+K00600+K00036+K00600+K15633
Metabolism	Amino acid metabolism	Valine, leucine and isoleucine degradation	1	142	0.998057	0.998482	ko00280	Unigene0048678(ALDH3F1)	K00128
Genetic Information Processing	Translation	Ribosome	23	903	0.998482	0.998482	ko03010	Unigene0000542(LSF1);Unigene0000597(RPL9B);Unigene0001397(RPL22B);Unigene0003653(RPS18A);Unigene0003723(rplT);Unigene0005840(RPS19A);Unigene0007999(RPL37A);Unigene0008924(RPL38A);Unigene0013154(RPS21C);Unigene0014064(RPS27AA);Unigene0018805(RPS30A);Unigene0019438(RPL14A);Unigene0021739(RPL30);Unigene0022902(RPL21A);Unigene0023209(--);Unigene0023389(--);Unigene0025899(RPL27AC);Unigene0026310(rplD)…	K02903+K02940+K02891+K02964+K02887+K02966+K02922+K02923+K02971+K02977+K02983+K02875+K02908+K02889+K02988+K02948+K02900+K02926+K02870+K02932+K02958+K02934+K02929

## Sheet: YN1-vs-SC1
KEGG_A_class	KEGG_B_class	Pathway	YN1-vs-SC1 (460)	All (8905)	Pvalue	Qvalue	Pathway ID	Genes	K_IDs
Organismal Systems	Environmental adaptation	Plant-pathogen interaction	52	446	1.99e-08	2.23e-06	ko04626	Unigene0000119(At3g11320);Unigene0001262(--);Unigene0002372(CML28);Unigene0002677(WRKY24);Unigene0003209(CNGC19);Unigene0003668(XA21);Unigene0003674(XA21);Unigene0003679(At3g47570);Unigene0003688(XA21);Unigene0003824(CML46);Unigene0004164(MMK2);Unigene0006677(RIN4);Unigene0007982(--);Unigene0008802(--);Unigene0009000(--);Unigene0010256(CPK19);Unigene0010454(PTI6);Unigene0012947(RBOHE);Unigene0014…	K13459+K13420+K13448+K13424+K05391+K13420+K13420+K13420+K13420+K02183+K20600+K13456+K13448+K13459+K02183+K13412+K13434+K13447+K13459+K13449+K13459+K13412+K13424+K15397+K15397+K02183+K13425+K13430+K13448+K13412+K05391+K13416+K13412+K13457+K04368+K13448+K13420+K13457+K04079+K13412+K02183+K13448+K13459+K13412+K13448+K20600+K13448+K13412+K02183+K13448+K13436+K02183
Metabolism	Global and overview maps	Metabolic pathways	245	3911	2.25e-05	0.00126	ko01100	Unigene0000159(--);Unigene0000183(PLDGAMMA1);Unigene0000889(MET);Unigene0000895(--);Unigene0001677(SRT2);Unigene0001678(BCA4);Unigene0001854(PPE1);Unigene0001883(GOLS1);Unigene0001903(EP3);Unigene0002036(SAT);Unigene0002230(Xyl1);Unigene0002432(--);Unigene0003295(UXS2);Unigene0003402(At3g57050);Unigene0003854(PNC1);Unigene0004222(GDH2);Unigene0004248(RIBA1);Unigene0004376(PRP1);Unigene0004786(co-…	K01114+K01115+K00549+K01068+K11414+K01673+K01051+K18819+K01183+K13065+K15920+K12309+K08678+K01760+K00430+K02437+K14652+K00799+K00422+K01610+K08913+K06041+K01674+K00430+K01051+K01807+K05605+K00134+K01114+K01568+K15633+K03715+K01850+K16871+K01183+K00021+K00021+K08911+K01535+K00012+K00012+K01961+K13648+K00995+K00856+K19891+K06611+K01850+K00951+K00318+K00422+K01193+K00297+K01728+K04123+K01900+K02138+…
Environmental Information Processing	Signal transduction	MAPK signaling pathway - plant	32	321	0.000254481	0.00845	ko04016	Unigene0001262(--);Unigene0002677(WRKY24);Unigene0003668(XA21);Unigene0003674(XA21);Unigene0003679(At3g47570);Unigene0003688(XA21);Unigene0003824(CML46);Unigene0004164(MMK2);Unigene0004620(ERF1B);Unigene0005549(AIP1);Unigene0009000(--);Unigene0012947(RBOHE);Unigene0014700(PR1B1);Unigene0019306(WRKY33);Unigene0020252(ETR2);Unigene0022039(CML46);Unigene0022492(MKK2);Unigene0023187(WRKY29);Unigene00…	K13420+K13424+K13420+K13420+K13420+K13420+K02183+K20600+K14516+K14497+K02183+K13447+K13449+K13424+K14509+K02183+K20603+K13425+K13416+K17686+K20605+K20716+K20717+K14497+K13420+K20772+K02183+K20714+K14497+K20600+K02183+K02183
Metabolism	Carbohydrate metabolism	Galactose metabolism	13	83	0.000301876	0.00845	ko00052	Unigene0001883(GOLS1);Unigene0002432(--);Unigene0008114(STS1);Unigene0009362(INV*DC4);Unigene0013519(PFK3);Unigene0014233(RFS1);Unigene0015862(AGAL1);Unigene0017541(CWINV1);Unigene0020104(GALM);Unigene0022054(HXK2);Unigene0033401(PFK4);Unigene0040895(AGAL1);Unigene0045755(CWINV1)	K18819+K12309+K06611+K01193+K00850+K06617+K07407+K01193+K01785+K00844+K00850+K07407+K01193
Metabolism	Carbohydrate metabolism	Amino sugar and nucleotide sugar metabolism	24	224	0.000534412	0.012	ko00520	Unigene0001903(EP3);Unigene0002230(Xyl1);Unigene0002261(CBR1);Unigene0003295(UXS2);Unigene0007242(EP3);Unigene0007766(UGD2);Unigene0007767(UGD1);Unigene0007959(GAUT8);Unigene0010472(SE2);Unigene0012929(Cht5);Unigene0022054(HXK2);Unigene0024242(CBR1);Unigene0024616(CSLD5);Unigene0026412(GAE1);Unigene0026413(GAE1);Unigene0032086(ARA1);Unigene0034476(GAUT4);Unigene0040524(UGD3);Unigene0044059(AGPS1)…	K01183+K15920+K00326+K08678+K01183+K00012+K00012+K13648+K01183+K01183+K00844+K00326+K00770+K08679+K08679+K12446+K13648+K00012+K00975+K18677+K08678+K01183+K13379+K13648
Metabolism	Carbohydrate metabolism	Pentose and glucuronate interconversions	14	118	0.00296647	0.0476	ko00040	Unigene0001854(PPE1);Unigene0005620(PME53);Unigene0007766(UGD2);Unigene0007767(UGD1);Unigene0009855(At3g07010);Unigene0010777(At1g80170);Unigene0011387(PECS-1.1);Unigene0012557(At5g48900);Unigene0022766(PME54);Unigene0027721(PME53);Unigene0034840(At3g53190);Unigene0040524(UGD3);Unigene0062292(PME44);Unigene0064472(At1g67750)	K01051+K01051+K00012+K00012+K01728+K01213+K01051+K01728+K01051+K01051+K01728+K00012+K01051+K01728
Metabolism	Global and overview maps	Biosynthesis of secondary metabolites	125	1941	0.00297477	0.0476	ko01110	Unigene0000159(--);Unigene0000183(PLDGAMMA1);Unigene0000889(MET);Unigene0000895(--);Unigene0002036(SAT);Unigene0003402(At3g57050);Unigene0003854(PNC1);Unigene0004222(GDH2);Unigene0004248(RIBA1);Unigene0004786(co-2);Unigene0005141(PCKA);Unigene0005618(PER11);Unigene0005621(RPI1);Unigene0005944(GAPC2);Unigene0006038(NPC6);Unigene0006369(PDC1);Unigene0006445(PGM1);Unigene0006743(CM1);Unigene0007052(…	K01114+K01115+K00549+K01068+K13065+K01760+K00430+K02437+K14652+K00422+K01610+K00430+K01807+K00134+K01114+K01568+K15633+K01850+K04125+K00021+K00021+K01961+K01850+K00318+K00422+K01193+K04123+K01900+K10525+K15849+K02492+K00627+K04125+K13519+K00588+K05349+K00850+K00016+K00901+K01087+K00134+K20659+K00927+K00026+K09839+K01193+K01623+K00218+K09588+K01785+K00422+K05917+K15397+K00227+K15397+K00844+K01904+…
Metabolism	Metabolism of terpenoids and polyketides	Diterpenoid biosynthesis	5	22	0.00456001	0.0521	ko00904	Unigene0007052(GA2OX1);Unigene0009871(KAO1);Unigene0012648(GA2OX2);Unigene0031265(TPS2);Unigene0037073(GA20OX2)	K04125+K04123+K04125+K04121+K05282
Metabolism	Metabolism of terpenoids and polyketides	Sesquiterpenoid and triterpenoid biosynthesis	5	22	0.00456001	0.0521	ko00909	Unigene0014868(--);Unigene0033739(SQE1);Unigene0036974(SQE1);Unigene0055980(STPS2);Unigene0061648(STPS2)	K20659+K00511+K00511+K15803+K15803
Metabolism	Lipid metabolism	Linoleic acid metabolism	4	14	0.00464781	0.0521	ko00591	Unigene0006029(LOX1.4);Unigene0049193(--);Unigene0059869(PLA2-ALPHA);Unigene0068458(LOXA)	K15718+K15718+K01047+K00454
Metabolism	Biosynthesis of other secondary metabolites	Phenylpropanoid biosynthesis	17	174	0.00843392	0.0814	ko00940	Unigene0002036(SAT);Unigene0003854(PNC1);Unigene0005618(PER11);Unigene0013291(FAOMT);Unigene0013385(BACOVA_02659);Unigene0022619(4CL3);Unigene0026981(CYP84A1);Unigene0027991(gluA);Unigene0035657(CCOAOMT3);Unigene0053435(CAD6);Unigene0060951(4CL);Unigene0062205(PNC1);Unigene0068999(RAS);Unigene0069160(gluA);Unigene0069778(RAS);Unigene0069801(GSVIVT00023967001);Unigene0069929(PER59)	K13065+K00430+K00430+K00588+K05349+K01904+K09755+K05349+K00588+K00083+K01904+K00430+K13065+K05349+K13065+K00430+K00430
Metabolism	Energy metabolism	Photosynthesis - antenna proteins	7	46	0.00872085	0.0814	ko00196	Unigene0005162(CAB37);Unigene0007696(LHCA5);Unigene0014430(CAB21);Unigene0022960(LHCB5);Unigene0029428(CAP10A);Unigene0033080(lhcA-P4);Unigene0063467(LHCA1)	K08913+K08911+K08912+K08916+K08917+K08910+K08907
Metabolism	Lipid metabolism	Glycerophospholipid metabolism	15	154	0.0132388	0.114	ko00564	Unigene0000159(--);Unigene0000183(PLDGAMMA1);Unigene0006038(NPC6);Unigene0008062(PGPS1);Unigene0012753(LPLAT1);Unigene0013928(DGK2);Unigene0018741(NMT1);Unigene0032051(GPAT8);Unigene0051535(PLD1);Unigene0052481(PLDDELTA);Unigene0059869(PLA2-ALPHA);Unigene0060775(Os01g0939600);Unigene0060776(Os01g0939600);Unigene0067727(DGK5);Unigene0068486(GPAT5)	K01114+K01115+K01114+K00995+K13519+K00901+K05929+K13508+K01115+K01115+K01047+K00006+K00006+K00901+K13508
Metabolism	Carbohydrate metabolism	Starch and sucrose metabolism	18	208	0.0218561	0.166	ko00500	Unigene0008113(At1g66250);Unigene0009362(INV*DC4);Unigene0013385(BACOVA_02659);Unigene0013960(TPPA);Unigene0017541(CWINV1);Unigene0022054(HXK2);Unigene0027991(gluA);Unigene0029163(At4g39010);Unigene0037788(PHS1);Unigene0040627(STP-1);Unigene0041154(KOR);Unigene0044059(AGPS1);Unigene0045755(CWINV1);Unigene0050459(TPP2);Unigene0065667(At1g64390);Unigene0067068(SS);Unigene0068935(At1g11820);Unigene0…	K19891+K01193+K05349+K01087+K01193+K00844+K05349+K01179+K00688+K00688+K01179+K00975+K01193+K01087+K01179+K00695+K19891+K05349
Metabolism	Lipid metabolism	Ether lipid metabolism	7	55	0.0222542	0.166	ko00565	Unigene0000159(--);Unigene0000183(PLDGAMMA1);Unigene0006038(NPC6);Unigene0012753(LPLAT1);Unigene0051535(PLD1);Unigene0052481(PLDDELTA);Unigene0059869(PLA2-ALPHA)	K01114+K01115+K01114+K13519+K01115+K01115+K01047
Metabolism	Carbohydrate metabolism	Glycolysis / Gluconeogenesis	23	303	0.0408748	0.286	ko00010	Unigene0005141(PCKA);Unigene0005944(GAPC2);Unigene0006369(PDC1);Unigene0006445(PGM1);Unigene0012361(LTA2);Unigene0013519(PFK3);Unigene0013902(LDHA);Unigene0014161(GAPC2);Unigene0015256(At1g56190);Unigene0017954(FBA6);Unigene0020104(GALM);Unigene0022054(HXK2);Unigene0026595(LTA2);Unigene0026875(FBA5);Unigene0026876(FBA1);Unigene0028799(PDH-E1);Unigene0031522(PFP-BETA);Unigene0033401(PFK4);Unigene0…	K01610+K00134+K01568+K15633+K00627+K00850+K00016+K00134+K00927+K01623+K01785+K00844+K00627+K01623+K01623+K00161+K00895+K00850+K00134+K01568+K00873+K00001+K00873
Environmental Information Processing	Signal transduction	Phosphatidylinositol signaling system	12	137	0.0506648	0.334	ko04070	Unigene0003824(CML46);Unigene0009000(--);Unigene0013928(DGK2);Unigene0022039(CML46);Unigene0035291(PIP5K1);Unigene0035292(PIP5K1);Unigene0043640(PLC6);Unigene0051087(CAM2);Unigene0064830(PIP5K6);Unigene0067724(CML46);Unigene0067727(DGK5);Unigene0069212(CAL1)	K02183+K02183+K00901+K02183+K00889+K00889+K05857+K02183+K00889+K02183+K00901+K02183
Environmental Information Processing	Signal transduction	Plant hormone signal transduction	20	266	0.0584156	0.356	ko04075	Unigene0001134(--);Unigene0004620(ERF1B);Unigene0005549(AIP1);Unigene0005882(SAUR32);Unigene0009255(GH3.5);Unigene0009256(GH3.6);Unigene0009257(GH3.1);Unigene0014700(PR1B1);Unigene0020252(ETR2);Unigene0030464(SERK2);Unigene0036958(IAA14);Unigene0040016(IAA18);Unigene0041142(PAN);Unigene0042359(PP2CA);Unigene0044675(CYCD3-2);Unigene0048085(BZR1);Unigene0050607(ABF2);Unigene0060481(PP2CA);Unigene00…	K14490+K14516+K14497+K14488+K14487+K14487+K14487+K13449+K14509+K13416+K14484+K14484+K14431+K14497+K14505+K14503+K14432+K14497+K14505+K14504
Metabolism	Biosynthesis of other secondary metabolites	Isoquinoline alkaloid biosynthesis	7	68	0.0604171	0.356	ko00950	Unigene0004786(co-2);Unigene0009263(AS1);Unigene0010985(AAT);Unigene0020106(co-2);Unigene0029576(At5g53970);Unigene0032504(Os01g0760600);Unigene0057419(co-2)	K00422+K00422+K15849+K00422+K00815+K14454+K00422
Metabolism	Lipid metabolism	Fatty acid biosynthesis	8	85	0.0715568	0.387	ko00061	Unigene0007881(POPTRDRAFT_831870);Unigene0011882(FAB2);Unigene0012396(fabZ);Unigene0019713(KAS1);Unigene0041838(LACS9);Unigene0047058(LACS4);Unigene0050795(CLKR27);Unigene0055905(FATB)	K01961+K03921+K02372+K09458+K01897+K01897+K00059+K10781
Metabolism	Lipid metabolism	Sphingolipid metabolism	6	57	0.0724689	0.387	ko00600	Unigene0002432(--);Unigene0012804(NCER3);Unigene0013055(TSC10B);Unigene0015862(AGAL1);Unigene0040895(AGAL1);Unigene0043205(NCER2)	K12309+K12349+K04708+K07407+K07407+K12349
Metabolism	Energy metabolism	Nitrogen metabolism	8	87	0.0796313	0.405	ko00910	Unigene0001678(BCA4);Unigene0005257(RZFP34);Unigene0009626(NRT2.6);Unigene0014647(GS1-2);Unigene0029499(GLN2);Unigene0042280(BCA4);Unigene0050382(ACA4);Unigene0062651(GDHA)	K01673+K01674+K02575+K01915+K01915+K01673+K01674+K00261
Metabolism	Lipid metabolism	Steroid biosynthesis	5	46	0.0870138	0.41	ko00100	Unigene0020181(CYP51G1);Unigene0021763(STE1);Unigene0032131(3BETAHSD/D2);Unigene0033739(SQE1);Unigene0036974(SQE1)	K05917+K00227+K23558+K00511+K00511
Metabolism	Energy metabolism	Photosynthesis	10	120	0.0912156	0.41	ko00195	Unigene0008083(PSAH);Unigene0009931(PSAG);Unigene0011718(psaD);Unigene0012479(PSBQ2);Unigene0015033(FDX3);Unigene0038384(PSAN);Unigene0039586(PSAO);Unigene0042363(PSBY);Unigene0058260(PSAL);Unigene0068161(PSAK)	K02695+K08905+K02692+K08901+K02639+K02701+K14332+K02723+K02699+K02698
Metabolism	Biosynthesis of other secondary metabolites	Flavonoid biosynthesis	7	75	0.0915711	0.41	ko00941	Unigene0002036(SAT);Unigene0013291(FAOMT);Unigene0024521(CHS);Unigene0035657(CCOAOMT3);Unigene0061075(--);Unigene0068999(RAS);Unigene0069778(RAS)	K13065+K00588+K00660+K00588+K22845+K13065+K13065
Organismal Systems	Environmental adaptation	Circadian rhythm - plant	5	49	0.107086	0.446	ko04712	Unigene0024521(CHS);Unigene0024987(ADO3);Unigene0035681(TCP7);Unigene0050862(APRR5);Unigene0062790(APRR5)	K00660+K12116+K16221+K12130+K12130
Metabolism	Biosynthesis of other secondary metabolites	Monobactam biosynthesis	2	11	0.10759	0.446	ko00261	Unigene0034319(APS2);Unigene0059071(APS1)	K13811+K13811
Metabolism	Lipid metabolism	Cutin, suberine and wax biosynthesis	4	36	0.112933	0.452	ko00073	Unigene0002689(FAR2);Unigene0013271(CYP86B1);Unigene0016614(AT10);Unigene0022120(FAR1)	K13356+K15402+K15400+K13356
Metabolism	Metabolism of other amino acids	Selenocompound metabolism	4	39	0.14025	0.542	ko00450	Unigene0000889(MET);Unigene0003402(At3g57050);Unigene0034319(APS2);Unigene0059071(APS1)	K00549+K01760+K13811+K13811
Metabolism	Metabolism of cofactors and vitamins	Porphyrin and chlorophyll metabolism	6	71	0.159446	0.582	ko00860	Unigene0011945(HEMA1);Unigene0019123(POR1);Unigene0034557(CLH2);Unigene0051800(CHLH);Unigene0055100(PORA);Unigene0065944(CRD1)	K02492+K00218+K08099+K03403+K00218+K04035
Metabolism	Biosynthesis of other secondary metabolites	Anthocyanin biosynthesis	2	14	0.161087	0.582	ko00942	Unigene0002993(5MAT1);Unigene0054344(A3G2XYLT)	K21383+K17193
Metabolism	Amino acid metabolism	Phenylalanine, tyrosine and tryptophan biosynthesis	6	72	0.166915	0.584	ko00400	Unigene0006743(CM1);Unigene0008403(CM2);Unigene0010985(AAT);Unigene0025688(ADT6);Unigene0029576(At5g53970);Unigene0032504(Os01g0760600)	K01850+K01850+K15849+K05359+K00815+K14454
Metabolism	Amino acid metabolism	Cysteine and methionine metabolism	15	224	0.182515	0.619	ko00270	Unigene0000889(MET);Unigene0003402(At3g57050);Unigene0013266(CMT2);Unigene0013267(CMT3);Unigene0013902(LDHA);Unigene0015914(MMDH);Unigene0025076(ACO1);Unigene0029576(At5g53970);Unigene0032504(Os01g0760600);Unigene0043971(ACS1);Unigene0060034(SAMDC1);Unigene0063305(HMT-1);Unigene0066940(CMT2);Unigene0069723(SAMDC);Unigene0070234(SAMS1)	K00549+K01760+K00558+K00558+K00016+K00026+K05933+K00815+K14454+K20772+K01611+K00547+K00558+K01611+K00789
Metabolism	Metabolism of terpenoids and polyketides	Carotenoid biosynthesis	4	44	0.190773	0.628	ko00906	Unigene0016318(VDE1);Unigene0031601(CYP707A2);Unigene0060451(NCED1);Unigene0064748(PSY)	K09839+K09843+K09840+K02291
Metabolism	Glycan biosynthesis and metabolism	Other glycan degradation	4	45	0.201502	0.631	ko00511	Unigene0002432(--);Unigene0015629(FUC1);Unigene0024719(FUC95A);Unigene0025888(At5g13980)	K12309+K01206+K15923+K01191
Metabolism	Biosynthesis of other secondary metabolites	Stilbenoid, diarylheptanoid and gingerol biosynthesis	5	61	0.206113	0.631	ko00945	Unigene0002036(SAT);Unigene0013291(FAOMT);Unigene0035657(CCOAOMT3);Unigene0068999(RAS);Unigene0069778(RAS)	K13065+K00588+K00588+K13065+K13065
Metabolism	Glycan biosynthesis and metabolism	Glycosaminoglycan degradation	3	31	0.213938	0.631	ko00531	Unigene0002432(--);Unigene0058954(At5g34940);Unigene0066897(At5g07830)	K12309+K07964+K07964
Metabolism	Metabolism of cofactors and vitamins	Biotin metabolism	3	31	0.213938	0.631	ko00780	Unigene0012396(fabZ);Unigene0019713(KAS1);Unigene0050795(CLKR27)	K02372+K09458+K00059
Metabolism	Amino acid metabolism	Tyrosine metabolism	8	113	0.228662	0.641	ko00350	Unigene0004786(co-2);Unigene0009263(AS1);Unigene0010985(AAT);Unigene0020106(co-2);Unigene0029576(At5g53970);Unigene0032504(Os01g0760600);Unigene0057419(co-2);Unigene0059552(At1g32780)	K00422+K00422+K15849+K00422+K00815+K14454+K00422+K00001
Metabolism	Lipid metabolism	Glycerolipid metabolism	9	130	0.229057	0.641	ko00561	Unigene0006533(MGD);Unigene0012753(LPLAT1);Unigene0013928(DGK2);Unigene0015862(AGAL1);Unigene0031439(--);Unigene0032051(GPAT8);Unigene0040895(AGAL1);Unigene0067727(DGK5);Unigene0068486(GPAT5)	K03715+K13519+K00901+K07407+K01054+K13508+K07407+K00901+K13508
Metabolism	Carbohydrate metabolism	Fructose and mannose metabolism	8	115	0.242951	0.664	ko00051	Unigene0013519(PFK3);Unigene0017954(FBA6);Unigene0022054(HXK2);Unigene0026875(FBA5);Unigene0026876(FBA1);Unigene0031522(PFP-BETA);Unigene0033401(PFK4);Unigene0068354(MAN7)	K00850+K01623+K00844+K01623+K01623+K00895+K00850+K19355
Metabolism	Energy metabolism	Sulfur metabolism	4	57	0.339848	0.901	ko00920	Unigene0034319(APS2);Unigene0059071(APS1);Unigene0067065(APR3);Unigene0069114(GLY3)	K13811+K13811+K05907+K17725
Metabolism	Lipid metabolism	alpha-Linolenic acid metabolism	4	58	0.351769	0.901	ko00592	Unigene0004121(DOX1);Unigene0010979(AOC);Unigene0059869(PLA2-ALPHA);Unigene0068458(LOXA)	K10529+K10525+K01047+K00454
Metabolism	Glycan biosynthesis and metabolism	Glycosphingolipid biosynthesis - globo and isoglobo series	2	24	0.354026	0.901	ko00603	Unigene0015862(AGAL1);Unigene0040895(AGAL1)	K07407+K07407
Metabolism	Nucleotide metabolism	Purine metabolism	11	188	0.379437	0.944	ko00230	Unigene0008089(ADK2);Unigene0008695(CRSH);Unigene0013543(FHIT);Unigene0034319(APS2);Unigene0047798(OsI_37456);Unigene0049779(GK-2);Unigene0055018(PUR2);Unigene0059071(APS1);Unigene0067846(APT5);Unigene0068290(ASE2);Unigene0068891(At4g26390)	K00856+K00951+K01522+K13811+K00873+K00942+K01945+K13811+K00759+K00764+K00873
Metabolism	Amino acid metabolism	Arginine and proline metabolism	7	118	0.409446	0.981	ko00330	Unigene0008911(POX1);Unigene0029893(PAO1);Unigene0032504(Os01g0760600);Unigene0035801(ADC2);Unigene0060034(SAMDC1);Unigene0067859(P4H3);Unigene0069723(SAMDC)	K00318+K13366+K14454+K01583+K01611+K00472+K01611
Metabolism	Amino acid metabolism	Alanine, aspartate and glutamate metabolism	7	119	0.418013	0.981	ko00250	Unigene0006844(GABA-TP3);Unigene0014647(GS1-2);Unigene0029499(GLN2);Unigene0032504(Os01g0760600);Unigene0062651(GDHA);Unigene0062841(GAD);Unigene0068290(ASE2)	K16871+K01915+K01915+K14454+K00261+K01580+K00764
Metabolism	Biosynthesis of other secondary metabolites	Tropane, piperidine and pyridine alkaloid biosynthesis	3	46	0.426882	0.981	ko00960	Unigene0010985(AAT);Unigene0029576(At5g53970);Unigene0032504(Os01g0760600)	K15849+K00815+K14454
Genetic Information Processing	Folding, sorting and degradation	SNARE interactions in vesicular transport	4	65	0.434681	0.981	ko04130	Unigene0005077(SYP121);Unigene0046028(SYP112);Unigene0067303(VAMP714);Unigene0069148(VTI13)	K08486+K08486+K08515+K08493
Metabolism	Global and overview maps	Fatty acid metabolism	10	178	0.439095	0.981	ko01212	Unigene0007881(POPTRDRAFT_831870);Unigene0011882(FAB2);Unigene0012396(fabZ);Unigene0019713(KAS1);Unigene0041838(LACS9);Unigene0047058(LACS4);Unigene0050795(CLKR27);Unigene0055905(FATB);Unigene0063271(OLE1);Unigene0064376(fat-6)	K01961+K03921+K02372+K09458+K01897+K01897+K00059+K10781+K00507+K00507
Metabolism	Carbohydrate metabolism	Pyruvate metabolism	11	199	0.453133	0.981	ko00620	Unigene0005141(PCKA);Unigene0007881(POPTRDRAFT_831870);Unigene0011310(DLD);Unigene0012361(LTA2);Unigene0013902(LDHA);Unigene0015914(MMDH);Unigene0026595(LTA2);Unigene0028799(PDH-E1);Unigene0029704(GLX2-1);Unigene0047798(OsI_37456);Unigene0068891(At4g26390)	K01610+K01961+K00102+K00627+K00016+K00026+K00627+K00161+K01069+K00873+K00873
Cellular Processes	Transport and catabolism	Endocytosis	19	352	0.455566	0.981	ko04144	Unigene0000183(PLDGAMMA1);Unigene0004818(ERD7);Unigene0008519(VPS24-1);Unigene0008878(AGD7);Unigene0008920(VPS32.2);Unigene0009702(hsps-1);Unigene0010750(--);Unigene0012897(GN);Unigene0017111(HSP70);Unigene0035291(PIP5K1);Unigene0035292(PIP5K1);Unigene0042325(ELC);Unigene0042595(RAB11A);Unigene0046531(RABA4C);Unigene0051535(PLD1);Unigene0052481(PLDDELTA);Unigene0059581(RABE1C);Unigene0064830(PIP5…	K01115+K19366+K12193+K12492+K12194+K03283+K19476+K18443+K03283+K00889+K00889+K12183+K07904+K07904+K01115+K01115+K07901+K00889+K05758
Metabolism	Lipid metabolism	Biosynthesis of unsaturated fatty acids	4	69	0.480805	0.994	ko01040	Unigene0000895(--);Unigene0011882(FAB2);Unigene0063271(OLE1);Unigene0064376(fat-6)	K01068+K03921+K00507+K00507
Metabolism	Energy metabolism	Carbon fixation in photosynthetic organisms	11	204	0.486411	0.994	ko00710	Unigene0005141(PCKA);Unigene0005621(RPI1);Unigene0005944(GAPC2);Unigene0014161(GAPC2);Unigene0015256(At1g56190);Unigene0015914(MMDH);Unigene0017954(FBA6);Unigene0026875(FBA5);Unigene0026876(FBA1);Unigene0032504(Os01g0760600);Unigene0045620(GPD)	K01610+K01807+K00134+K00134+K00927+K00026+K01623+K01623+K01623+K14454+K00134
Metabolism	Biosynthesis of other secondary metabolites	Betalain biosynthesis	1	13	0.498412	0.994	ko00965	Unigene0016249(DODA)	K15777
Metabolism	Carbohydrate metabolism	Pentose phosphate pathway	7	129	0.502519	0.994	ko00030	Unigene0005621(RPI1);Unigene0013519(PFK3);Unigene0017954(FBA6);Unigene0026875(FBA5);Unigene0026876(FBA1);Unigene0031522(PFP-BETA);Unigene0033401(PFK4)	K01807+K00850+K01623+K01623+K01623+K00895+K00850
Metabolism	Metabolism of terpenoids and polyketides	Zeatin biosynthesis	2	33	0.514382	0.994	ko00908	Unigene0039143(ZOX1);Unigene0047561(ZOX1)	K13495+K13495
Metabolism	Lipid metabolism	Fatty acid elongation	3	53	0.520846	0.994	ko00062	Unigene0000895(--);Unigene0021106(KCS11);Unigene0021956(KCS1)	K01068+K15397+K15397
Metabolism	Carbohydrate metabolism	Inositol phosphate metabolism	6	112	0.523538	0.994	ko00562	Unigene0000159(--);Unigene0006038(NPC6);Unigene0035291(PIP5K1);Unigene0035292(PIP5K1);Unigene0043640(PLC6);Unigene0064830(PIP5K6)	K01114+K01114+K00889+K00889+K05857+K00889
Metabolism	Metabolism of other amino acids	Taurine and hypotaurine metabolism	1	15	0.548969	0.999	ko00430	Unigene0062841(GAD)	K01580
Metabolism	Carbohydrate metabolism	Citrate cycle (TCA cycle)	7	135	0.551306	0.999	ko00020	Unigene0005141(PCKA);Unigene0010131(At2g20420);Unigene0012361(LTA2);Unigene0015914(MMDH);Unigene0026595(LTA2);Unigene0028799(PDH-E1);Unigene0029074(ACLA-2)	K01610+K01900+K00627+K00026+K00627+K00161+K01648
Genetic Information Processing	Replication and repair	Base excision repair	3	56	0.558489	0.999	ko03410	Unigene0004360(NTH1);Unigene0026533(--);Unigene0048924(--)	K10773+K01246+K01246
Metabolism	Metabolism of cofactors and vitamins	One carbon pool by folate	2	36	0.561761	0.999	ko00670	Unigene0009830(Os03g0815200);Unigene0046341(GDCST)	K00297+K00605
Metabolism	Global and overview maps	Biosynthesis of amino acids	24	475	0.576701	1	ko01230	Unigene0000889(MET);Unigene0003402(At3g57050);Unigene0005621(RPI1);Unigene0005944(GAPC2);Unigene0006445(PGM1);Unigene0006743(CM1);Unigene0008403(CM2);Unigene0010985(AAT);Unigene0013519(PFK3);Unigene0014161(GAPC2);Unigene0014647(GS1-2);Unigene0015256(At1g56190);Unigene0017954(FBA6);Unigene0025688(ADT6);Unigene0026875(FBA5);Unigene0026876(FBA1);Unigene0029499(GLN2);Unigene0029576(At5g53970);Unigene…	K00549+K01760+K01807+K00134+K15633+K01850+K01850+K15849+K00850+K00134+K01915+K00927+K01623+K05359+K01623+K01623+K01915+K00815+K14454+K00850+K00134+K00873+K00873+K00789
Metabolism	Amino acid metabolism	Arginine biosynthesis	4	79	0.588562	1	ko00220	Unigene0014647(GS1-2);Unigene0029499(GLN2);Unigene0032504(Os01g0760600);Unigene0062651(GDHA)	K01915+K01915+K14454+K00261
Genetic Information Processing	Transcription	Basal transcription factors	4	80	0.598605	1	ko03022	Unigene0000602(--);Unigene0005112(TAF4B);Unigene0047405(--);Unigene0063916(TBP2)	K03137+K03129+K03143+K03120
Metabolism	Carbohydrate metabolism	Ascorbate and aldarate metabolism	4	83	0.627835	1	ko00053	Unigene0007766(UGD2);Unigene0007767(UGD1);Unigene0040524(UGD3);Unigene0064741(ligF)	K00012+K00012+K00012+K21888
Metabolism	Glycan biosynthesis and metabolism	Glycosphingolipid biosynthesis - ganglio series	1	21	0.672115	1	ko00604	Unigene0002432(--)	K12309
Metabolism	Metabolism of cofactors and vitamins	Vitamin B6 metabolism	1	21	0.672115	1	ko00750	Unigene0041151(PLR1)	K05275
Metabolism	Metabolism of cofactors and vitamins	Riboflavin metabolism	1	22	0.689092	1	ko00740	Unigene0004248(RIBA1)	K14652
Metabolism	Metabolism of other amino acids	Cyanoamino acid metabolism	3	70	0.708696	1	ko00460	Unigene0013385(BACOVA_02659);Unigene0027991(gluA);Unigene0069160(gluA)	K05349+K05349+K05349
Genetic Information Processing	Replication and repair	DNA replication	3	73	0.735221	1	ko03030	Unigene0007112(MCM4);Unigene0022351(Os01g0868300);Unigene0058686(At4g28440)	K02212+K02320+K07466
Metabolism	Lipid metabolism	Fatty acid degradation	5	119	0.743215	1	ko00071	Unigene0002644(ECI1);Unigene0010488(ECI1);Unigene0041838(LACS9);Unigene0047058(LACS4);Unigene0059552(At1g32780)	K07517+K07517+K01897+K01897+K00001
Metabolism	Metabolism of cofactors and vitamins	Ubiquinone and other terpenoid-quinone biosynthesis	3	74	0.743629	1	ko00130	Unigene0022619(4CL3);Unigene0029576(At5g53970);Unigene0060951(4CL)	K01904+K00815+K01904
Metabolism	Glycan biosynthesis and metabolism	N-Glycan biosynthesis	4	99	0.759669	1	ko00510	Unigene0011023(LPPE1);Unigene0014725(--);Unigene0014726(--);Unigene0041717(LPPG)	K07252+K00737+K00737+K07252
Metabolism	Carbohydrate metabolism	Propanoate metabolism	4	100	0.766555	1	ko00640	Unigene0005704(At1g06550);Unigene0007881(POPTRDRAFT_831870);Unigene0010131(At2g20420);Unigene0013902(LDHA)	K05605+K01961+K01900+K00016
Genetic Information Processing	Folding, sorting and degradation	Proteasome	5	124	0.774864	1	ko03050	Unigene0002535(PBC1);Unigene0017441(PAB1);Unigene0020853(PAG1);Unigene0020854(PAG1);Unigene0054250(RPN6)	K02735+K02726+K02727+K02727+K03036
Metabolism	Carbohydrate metabolism	Butanoate metabolism	2	54	0.776116	1	ko00650	Unigene0006844(GABA-TP3);Unigene0062841(GAD)	K16871+K01580
Metabolism	Global and overview maps	Carbon metabolism	28	612	0.779046	1	ko01200	Unigene0004222(GDH2);Unigene0005141(PCKA);Unigene0005621(RPI1);Unigene0005704(At1g06550);Unigene0005944(GAPC2);Unigene0006445(PGM1);Unigene0007881(POPTRDRAFT_831870);Unigene0009830(Os03g0815200);Unigene0010131(At2g20420);Unigene0012361(LTA2);Unigene0013519(PFK3);Unigene0014161(GAPC2);Unigene0015256(At1g56190);Unigene0015914(MMDH);Unigene0017954(FBA6);Unigene0022054(HXK2);Unigene0026595(LTA2);Unig…	K02437+K01610+K01807+K05605+K00134+K15633+K01961+K00297+K01900+K00627+K00850+K00134+K00927+K00026+K01623+K00844+K00627+K01623+K01623+K00161+K14454+K00850+K00134+K00605+K00873+K00261+K00281+K00873
Metabolism	Amino acid metabolism	Phenylalanine metabolism	3	80	0.789678	1	ko00360	Unigene0010985(AAT);Unigene0029576(At5g53970);Unigene0032504(Os01g0760600)	K15849+K00815+K14454
Metabolism	Metabolism of terpenoids and polyketides	Brassinosteroid biosynthesis	1	30	0.796852	1	ko00905	Unigene0019580(CYP90A1)	K09588
Metabolism	Amino acid metabolism	Glycine, serine and threonine metabolism	5	129	0.803444	1	ko00260	Unigene0004222(GDH2);Unigene0006445(PGM1);Unigene0041686(SR);Unigene0046341(GDCST);Unigene0062770(GDCSP)	K02437+K15633+K12235+K00605+K00281
Metabolism	Carbohydrate metabolism	Glyoxylate and dicarboxylate metabolism	7	179	0.824652	1	ko00630	Unigene0004222(GDH2);Unigene0014647(GS1-2);Unigene0015914(MMDH);Unigene0018940(AAE3);Unigene0029499(GLN2);Unigene0046341(GDCST);Unigene0062770(GDCSP)	K02437+K01915+K00026+K22133+K01915+K00605+K00281
Metabolism	Metabolism of cofactors and vitamins	Nicotinate and nicotinamide metabolism	1	33	0.826834	1	ko00760	Unigene0001677(SRT2)	K11414
Genetic Information Processing	Replication and repair	Homologous recombination	2	64	0.850438	1	ko03440	Unigene0058686(At4g28440);Unigene0062081(At2g19490)	K07466+K03553
Metabolism	Metabolism of cofactors and vitamins	Folate biosynthesis	1	36	0.852399	1	ko00790	Unigene0004248(RIBA1)	K14652
Metabolism	Metabolism of other amino acids	beta-Alanine metabolism	3	91	0.856246	1	ko00410	Unigene0005704(At1g06550);Unigene0029893(PAO1);Unigene0062841(GAD)	K05605+K13366+K01580
Metabolism	Metabolism of terpenoids and polyketides	Terpenoid backbone biosynthesis	3	96	0.87988	1	ko00900	Unigene0007502(HMG3);Unigene0007503(HMG3);Unigene0054559(HMG1)	K00021+K00021+K00021
Metabolism	Lipid metabolism	Arachidonic acid metabolism	1	44	0.903624	1	ko00590	Unigene0059869(PLA2-ALPHA)	K01047
Genetic Information Processing	Replication and repair	Nucleotide excision repair	3	102	0.90364	1	ko03420	Unigene0047405(--);Unigene0049050(KIC);Unigene0058686(At4g28440)	K03143+K10840+K07466
Metabolism	Metabolism of other amino acids	Glutathione metabolism	6	182	0.91462	1	ko00480	Unigene0004376(PRP1);Unigene0013679(APIC);Unigene0035182(GR1);Unigene0036370(PARC);Unigene0064741(ligF);Unigene0070058(GSTU19)	K00799+K00799+K00383+K00799+K21888+K00799
Cellular Processes	Transport and catabolism	Peroxisome	5	163	0.929126	1	ko04146	Unigene0002689(FAR2);Unigene0022120(FAR1);Unigene0041838(LACS9);Unigene0047058(LACS4);Unigene0057564(--)	K13356+K13356+K01897+K01897+K13348
Genetic Information Processing	Transcription	RNA polymerase	2	82	0.930265	1	ko03020	Unigene0000146(GIP);Unigene0005261(NRPB10)	K03006+K03007
Environmental Information Processing	Membrane transport	ABC transporters	2	87	0.943958	1	ko02010	Unigene0037907(ABCB1);Unigene0047820(ABCG5)	K05658+K05681
Genetic Information Processing	Replication and repair	Mismatch repair	1	55	0.946401	1	ko03430	Unigene0058686(At4g28440)	K07466
Genetic Information Processing	Folding, sorting and degradation	Protein export	2	97	0.964058	1	ko03060	Unigene0001310(BIP5);Unigene0062312(--)	K09490+K03217
Metabolism	Energy metabolism	Oxidative phosphorylation	14	412	0.968299	1	ko00190	Unigene0007756(PMA1);Unigene0010359(At3g52300);Unigene0010861(Mtco1);Unigene0019756(VHA-a1);Unigene0023037(COX3);Unigene0031382(LHA1);Unigene0032344(PPA1);Unigene0038602(ATPB);Unigene0045488(VHA-C);Unigene0051504(CYC1-2);Unigene0056848(Mtco3);Unigene0059268(CIB22);Unigene0060562(ndhB2);Unigene0061210(PPA1)	K01535+K02138+K02256+K02154+K02262+K01535+K01507+K02133+K02148+K00413+K02262+K03965+K05573+K01507
Cellular Processes	Transport and catabolism	Autophagy - other eukaryotes	1	65	0.968579	1	ko04136	Unigene0067061(PP2A)	K04382
Metabolism	Amino acid metabolism	Tryptophan metabolism	2	103	0.972577	1	ko00380	Unigene0004604(DAO);Unigene0068929(DAO)	K23947+K23947
Genetic Information Processing	Folding, sorting and degradation	RNA degradation	5	194	0.975162	1	ko03018	Unigene0013519(PFK3);Unigene0014720(CAF1-11);Unigene0033401(PFK4);Unigene0043019(PABPC4);Unigene0064349(--)	K00850+K12581+K00850+K13126+K12604
Genetic Information Processing	Translation	mRNA surveillance pathway	6	233	0.983392	1	ko03015	Unigene0006415(--);Unigene0013283(Os03g0268000);Unigene0022744(B'BETA);Unigene0027395(RNP1);Unigene0043019(PABPC4);Unigene0067061(PP2A)	K14398+K06269+K11584+K14411+K13126+K04382
Metabolism	Glycan biosynthesis and metabolism	Various types of N-glycan biosynthesis	1	78	0.984322	1	ko00513	Unigene0070042(GALT1)	K14413
Cellular Processes	Transport and catabolism	Phagosome	5	207	0.984421	1	ko04145	Unigene0007818(TUBB1);Unigene0010929(ARAC9);Unigene0016081(TUBA);Unigene0019756(VHA-a1);Unigene0045488(VHA-C)	K07375+K04392+K07374+K02154+K02148
Genetic Information Processing	Translation	Ribosome biogenesis in eukaryotes	4	179	0.984923	1	ko03008	Unigene0001456(RAN1A);Unigene0015043(--);Unigene0028011(RAN1A);Unigene0056419(--)	K07936+K14545+K07936+K14571
Genetic Information Processing	Folding, sorting and degradation	Protein processing in endoplasmic reticulum	15	502	0.994403	1	ko04141	Unigene0001310(BIP5);Unigene0001909(DER2.2);Unigene0002973(HSP17.6);Unigene0009702(hsps-1);Unigene0017111(HSP70);Unigene0029107(HSP16.9C);Unigene0030856(At3g07100);Unigene0031531(SAR1A);Unigene0047022(--);Unigene0050055(MOD-E);Unigene0050596(--);Unigene0053720(--);Unigene0058794(ASK19);Unigene0063045(CDC48D);Unigene0068058(STL2P)	K09490+K13989+K13993+K03283+K03283+K13993+K14007+K07953+K13250+K04079+K13250+K14009+K03094+K13525+K14003
Genetic Information Processing	Translation	RNA transport	9	348	0.994605	1	ko03013	Unigene0000761(NUP98A);Unigene0001456(RAN1A);Unigene0005918(EIF2B);Unigene0023617(TEF);Unigene0028011(RAN1A);Unigene0039221(eif3J);Unigene0043019(PABPC4);Unigene0057464(Os06g0701100);Unigene0065369(SUI1)	K14297+K07936+K03238+K03231+K07936+K03245+K13126+K03257+K03113
Metabolism	Amino acid metabolism	Valine, leucine and isoleucine degradation	2	142	0.995533	1	ko00280	Unigene0005704(At1g06550);Unigene0021919(At1g71180)	K05605+K00020
Metabolism	Nucleotide metabolism	Pyrimidine metabolism	1	105	0.996312	1	ko00240	Unigene0046984(TK1A)	K00857
Metabolism	Global and overview maps	2-Oxocarboxylic acid metabolism	1	107	0.996688	1	ko01210	Unigene0032504(Os01g0760600)	K14454
Genetic Information Processing	Folding, sorting and degradation	Ubiquitin mediated proteolysis	3	258	0.999889	1	ko04120	Unigene0020903(GIP);Unigene0058794(ASK19);Unigene0069317(DIS1)	K03358+K03094+K04506
Genetic Information Processing	Transcription	Spliceosome	5	425	0.999998	1	ko03040	Unigene0000766(ISY1);Unigene0009702(hsps-1);Unigene0017111(HSP70);Unigene0019877(CYP22);Unigene0050152(RS2Z32)	K12870+K03283+K03283+K09567+K12896
Genetic Information Processing	Translation	Ribosome	14	903	1	1	ko03010	Unigene0000542(LSF1);Unigene0000597(RPL9B);Unigene0001302(RPL23);Unigene0001397(RPL22B);Unigene0010996(rpl20);Unigene0011115(RPL24);Unigene0014064(RPS27AA);Unigene0018236(RPL4A);Unigene0023389(--);Unigene0024887(RPP3B);Unigene0035930(RPP1A);Unigene0039901(RPL29A);Unigene0061089(RPL5);Unigene0067772(RPL30)	K02903+K02940+K02894+K02891+K02887+K02896+K02977+K02930+K02948+K02942+K02942+K02905+K02932+K02908
