# Supplementary material for: Comparative transcriptome analyses of different Salvia miltiorrhiza varieties during the accumulation of tanshinones
Source: PeerJ. 2021 Oct 20;9:e12300. doi: 10.7717/peerj.12300 (PMC8541307; doi:10.7717/peerj.12300)
Supplement: Supplemental Information 13 [file peerj-09-12300-s013.xlsx]

## Sheet: 51 common enriched pathways 
Table S8. KEGG enrichment of DEGs among 4 strains of Salvia miltiorrhiza at stage S2
# 3 KEGG pathways specific enriched at Stage S1.
Pathway	Pathway_ID	KEGG_A_class	KEGG_B_class	HN2.vs.SC2.113.	HN2.vs.SC2_Pvalue	HN2.vs.SC2_Qvalue	HN2.vs.SX2.477.	HN2.vs.SX2_Pvalue	HN2.vs.SX2_Qvalue	HN2.vs.YN2.1870.	HN2.vs.YN2_Pvalue	HN2.vs.YN2_Qvalue	SX2.vs.SC2.89.	SX2.vs.SC2_Pvalue	SX2.vs.SC2_Qvalue	SX2.vs.YN2.196.	SX2.vs.YN2_Pvalue	SX2.vs.YN2_Qvalue	YN2.vs.SC2.2136.	YN2.vs.SC2_Pvalue	YN2.vs.SC2_Qvalue
Thiamine metabolism	ko00730	Metabolism	Metabolism of cofactors and vitamins	2	0.0911923	0.521099	7	0.00483753	0.193501	7	0.764569	1	2	0.151222	0.841119	1	0.785966	0.982536	22	0.0835218	0.378632
Circadian rhythm - plant	ko04712	Organismal Systems	Environmental adaptation	1	0.466058	0.810535	1	0.933138	0.989814	7	0.914218	1	39	0.548508	0.841119	108	0.000955379	0.0173879	939	0.492069	0.82619
Propanoate metabolism	ko00640	Metabolism	Carbohydrate metabolism	1	0.723147	0.933093	11	0.0176815	0.424357	19	0.726463	1	3	0.0561466	0.711797	1	0.857125	0.982536	16	0.915608	1
# 48 pathways common enriched at both S1 and S2
Pathway	Pathway_ID	KEGG_A_class	KEGG_B_class	HN2.vs.SC2.113.	HN2.vs.SC2_Pvalue	HN2.vs.SC2_Qvalue	HN2.vs.SX2.477.	HN2.vs.SX2_Pvalue	HN2.vs.SX2_Qvalue	HN2.vs.YN2.1870.	HN2.vs.YN2_Pvalue	HN2.vs.YN2_Qvalue	SX2.vs.SC2.89.	SX2.vs.SC2_Pvalue	SX2.vs.SC2_Qvalue	SX2.vs.YN2.196.	SX2.vs.YN2_Pvalue	SX2.vs.YN2_Qvalue	YN2.vs.SC2.2136.	YN2.vs.SC2_Pvalue	YN2.vs.SC2_Qvalue
Metabolic pathways	ko01100	Metabolism	Global and overview maps	69	0.00016787	0.0134296	205	0.681621	0.989814	759	0.999514	1	1	0.567247	0.841119	4	0.109994	0.476642	33	0.000982826	0.0411815
Amino sugar and nucleotide sugar metabolism	ko00520	Metabolism	Carbohydrate metabolism	9	0.00212466	0.0849865	15	0.220378	0.853077	51	0.27922	1	4	0.620061	0.841119	5	0.960942	0.982536	125	0.0049696	0.104286
Plant-pathogen interaction	ko04626	Organismal Systems	Environmental adaptation	13	0.00414809	0.110616	34	0.0230828	0.461657	85	0.863152	1	4	0.118715	0.815461	5	0.398614	0.863339	60	0.00768165	0.116078
Cyanoamino acid metabolism	ko00460	Metabolism	Metabolism of other amino acids	4	0.011859	0.226018	3	0.731933	0.989814	12	0.826413	1	1	0.906668	0.919261	3	0.891618	0.982536	72	0.00882116	0.119968
Oxidative phosphorylation	ko00190	Metabolism	Energy metabolism	11	0.015243	0.226018	27	0.159983	0.853077	57	0.999949	1	1	0.860571	0.916938	2	0.930561	0.982536	60	0.0154921	0.131962
Arginine and proline metabolism	ko00330	Metabolism	Amino acid metabolism	5	0.0169514	0.226018	8	0.297739	0.989814	19	0.927203	1	1	0.436937	0.841119	2	0.358279	0.863339	21	0.0200814	0.160651
Galactose metabolism	ko00052	Metabolism	Carbohydrate metabolism	4	0.0209817	0.239791	7	0.155669	0.853077	33	7.26e-05	0.00972844	3	0.479024	0.841119	5	0.676038	0.982536	75	0.0329062	0.222268
Fatty acid elongation	ko00062	Metabolism	Lipid metabolism	3	0.0294553	0.277789	3	0.545802	0.989814	13	0.312617	1	1	0.413707	0.841119	1	0.693661	0.982536	19	0.0348954	0.222268
Pyruvate metabolism	ko00620	Metabolism	Carbohydrate metabolism	6	0.040758	0.326064	19	0.0102143	0.306428	30	0.987265	1	3	0.388749	0.841119	9	0.0590906	0.358483	65	0.0460283	0.260827
Starch and sucrose metabolism	ko00500	Metabolism	Carbohydrate metabolism	6	0.0487355	0.35444	13	0.322979	0.989814	50	0.157918	0.86316	1	0.789946	0.915334	2	0.857341	0.982536	46	0.0540599	0.282775
Glycosaminoglycan degradation	ko00531	Metabolism	Glycan biosynthesis and metabolism	2	0.0584604	0.376148	2	0.500479	0.989814	3	0.971961	1	2	0.534406	0.841119	1	0.981719	0.992627	52	0.0614908	0.309731
Porphyrin and chlorophyll metabolism	ko00860	Metabolism	Metabolism of cofactors and vitamins	3	0.0611241	0.376148	1	0.980251	0.989814	17	0.313229	1	1	0.511298	0.841119	2	0.46571	0.863339	23	0.0667746	0.324334
beta-Alanine metabolism	ko00410	Metabolism	Metabolism of other amino acids	3	0.108781	0.556001	7	0.214318	0.853077	16	0.824084	1	3	0.116131	0.815461	3	0.489118	0.863339	34	0.142484	0.509944
Biosynthesis of secondary metabolites	ko01110	Metabolism	Global and overview maps	30	0.132926	0.625532	93	0.905737	0.989814	369	0.993474	1	1	0.600978	0.841119	2	0.599177	0.973663	26	0.181344	0.560518
alpha-Linolenic acid metabolism	ko00592	Metabolism	Lipid metabolism	2	0.167483	0.6532	2	0.825159	0.989814	8	0.941245	1	1	0.635825	0.841119	3	0.378423	0.863339	28	0.202177	0.585022
Phenylpropanoid biosynthesis	ko00940	Metabolism	Biosynthesis of other secondary metabolites	4	0.17963	0.6532	6	0.910724	0.989814	37	0.495931	1	3	0.127082	0.815461	1	0.937911	0.982536	34	0.211219	0.598454
Carbon fixation in photosynthetic organisms	ko00710	Metabolism	Energy metabolism	4	0.259868	0.719601	14	0.204451	0.853077	30	0.99189	1	5	0.568561	0.841119	8	0.870117	0.982536	128	0.221812	0.613938
MAPK signaling pathway - plant	ko04016	Environmental Information Processing	Signal transduction	5	0.385775	0.795986	23	0.093889	0.853077	64	0.704204	1	3	0.689473	0.841119	4	0.954616	0.982536	90	0.257429	0.613938
Fatty acid metabolism	ko01212	Metabolism	Global and overview maps	3	0.394089	0.795986	14	0.0958682	0.853077	29	0.95401	1	2	0.334292	0.841119	3	0.489118	0.863339	32	0.258003	0.613938
Glutathione metabolism	ko00480	Metabolism	Metabolism of other amino acids	3	0.407811	0.795986	15	0.0635888	0.853077	40	0.400692	1	1	0.808417	0.916938	2	0.878265	0.982536	43	0.261407	0.613938
Tyrosine metabolism	ko00350	Metabolism	Amino acid metabolism	2	0.421689	0.795986	4	0.86233	0.989814	18	0.930121	1	1	0.879256	0.916938	10	0.0165305	0.214897	54	0.273744	0.631004
Alanine, aspartate and glutamate metabolism	ko00250	Metabolism	Amino acid metabolism	2	0.447742	0.795986	6	0.619461	0.989814	26	0.445621	1	1	0.728885	0.858203	1	0.94454	0.982536	32	0.447096	0.789677
Fatty acid degradation	ko00071	Metabolism	Lipid metabolism	2	0.447742	0.795986	9	0.187154	0.853077	19	0.933179	1	2	0.312219	0.841119	6	0.0382969	0.268078	28	0.457699	0.79804
Ether lipid metabolism	ko00565	Metabolism	Lipid metabolism	1	0.505664	0.846533	6	0.07245	0.853077	12	0.493764	1	1	0.8423	0.916938	7	0.106786	0.476642	44	0.505036	0.833388
Sphingolipid metabolism	ko00600	Metabolism	Lipid metabolism	1	0.518208	0.846533	5	0.188641	0.853077	14	0.300757	1	2	0.330626	0.841119	3	0.483509	0.863339	28	0.562172	0.889016
Carbon metabolism	ko01200	Metabolism	Global and overview maps	8	0.518501	0.846533	38	0.188444	0.853077	97	0.99965	1	1	0.425438	0.841119	2	0.342235	0.863339	13	0.576429	0.891334
Glycolysis / Gluconeogenesis	ko00010	Metabolism	Carbohydrate metabolism	4	0.539696	0.863514	19	0.270038	0.981956	51	0.972651	1	1	0.867552	0.916938	5	0.446573	0.863339	47	0.576746	0.891334
Isoquinoline alkaloid biosynthesis	ko00950	Metabolism	Biosynthesis of other secondary metabolites	1	0.581765	0.903251	2	0.886182	0.989814	11	0.872851	1	4	0.359188	0.841119	7	0.502824	0.863339	68	0.759087	1
Biosynthesis of unsaturated fatty acids	ko01040	Metabolism	Lipid metabolism	1	0.587113	0.903251	6	0.163368	0.853077	14	0.605266	1	1	0.496229	0.841119	3	0.188386	0.659352	14	0.785911	1
Flavonoid biosynthesis	ko00941	Metabolism	Biosynthesis of other secondary metabolites	1	0.617807	0.911961	3	0.773684	0.989814	14	0.733612	1	1	0.267955	0.841119	1	0.498981	0.863339	6	0.788888	1
Ubiquitin mediated proteolysis	ko04120	Genetic Information Processing	Folding, sorting and degradation	3	0.640739	0.911961	12	0.734916	0.989814	55	0.474499	1	4	0.461166	0.841119	4	0.95173	0.982536	77	0.813532	1
Plant hormone signal transduction	ko04075	Environmental Information Processing	Signal transduction	3	0.661252	0.911961	12	0.771416	0.989814	44	0.973166	1	1	0.506325	0.841119	2	0.458375	0.863339	14	0.821607	1
Glyoxylate and dicarboxylate metabolism	ko00630	Metabolism	Carbohydrate metabolism	2	0.667413	0.911961	13	0.163129	0.853077	31	0.908001	1	3	0.252034	0.841119	12	0.00044672	0.0135505	37	0.8257	1
Nitrogen metabolism	ko00910	Metabolism	Energy metabolism	1	0.672571	0.911961	5	0.501958	0.989814	12	0.9686	1	3	0.0200553	0.488011	2	0.366249	0.863339	11	0.854731	1
Purine metabolism	ko00230	Metabolism	Nucleotide metabolism	2	0.693586	0.924781	12	0.307007	0.989814	59	0.000490372	0.0328549	1	0.897593	0.919261	6	0.371443	0.863339	47	0.875024	1
Cysteine and methionine metabolism	ko00270	Metabolism	Amino acid metabolism	2	0.781856	0.941913	12	0.542823	0.989814	36	0.975255	1	1	0.38953	0.841119	1	0.664966	0.982536	8	0.928615	1
Proteasome	ko03050	Genetic Information Processing	Folding, sorting and degradation	1	0.797026	0.941913	16	0.000912653	0.0547592	36	0.0206203	0.336334	1	0.5307	0.841119	5	0.0244777	0.222747	13	0.936473	1
Glycine, serine and threonine metabolism	ko00260	Metabolism	Amino acid metabolism	1	0.809757	0.941913	4	0.920709	0.989814	15	0.998239	1	20	0.480089	0.841119	62	0.000790347	0.0173879	438	0.954815	1
RNA transport	ko03013	Genetic Information Processing	Translation	3	0.824174	0.941913	14	0.898311	0.989814	72	0.579393	1	1	0.837374	0.916938	2	0.908639	0.982536	34	0.955319	1
Biosynthesis of amino acids	ko01230	Metabolism	Global and overview maps	4	0.860122	0.945169	25	0.567701	0.989814	66	0.999983	1	4	0.869368	0.916938	11	0.798865	0.982536	125	0.986712	1
Glycerophospholipid metabolism	ko00564	Metabolism	Lipid metabolism	1	0.862467	0.945169	5	0.92135	0.989814	42	0.0366681	0.446684	7	0.0411726	0.711797	12	0.0509986	0.331491	60	0.99143	1
Peroxisome	ko04146	Cellular Processes	Transport and catabolism	1	0.877656	0.948817	9	0.512032	0.989814	32	0.697191	1	4	0.000647352	0.0472567	1	0.590253	0.973663	2	0.999771	1
RNA degradation	ko03018	Genetic Information Processing	Folding, sorting and degradation	1	0.918319	0.969946	6	0.952563	0.989814	50	0.0617137	0.588554	3	0.499423	0.841119	17	7.6e-05	0.00345697	41	0.99981	1
Endocytosis	ko04144	Cellular Processes	Transport and catabolism	2	0.941823	0.969946	20	0.425403	0.989814	73	0.570556	1	10	0.013193	0.481543	13	0.183909	0.659352	77	0.99983	1
Ribosome	ko03010	Genetic Information Processing	Translation	7	0.948642	0.969946	78	1.05e-05	0.00126469	178	0.85216	1	2	0.608973	0.841119	2	0.942316	0.982536	28	0.999916	1
mRNA surveillance pathway	ko03015	Genetic Information Processing	Translation	1	0.950968	0.969946	10	0.807958	0.989814	62	0.0223686	0.336334	6	0.338254	0.841119	8	0.828299	0.982536	79	0.999976	1
Protein processing in endoplasmic reticulum	ko04141	Genetic Information Processing	Folding, sorting and degradation	3	0.957821	0.969946	33	0.127495	0.853077	105	0.537386	1	2	0.922541	0.922541	7	0.808813	0.982536	62	0.999998	1
Spliceosome	ko03040	Genetic Information Processing	Transcription	1	0.996158	0.996158	15	0.971964	0.989814	113	0.0027911	0.124669	8	0.692866	0.841119	6	0.999963	0.999963	151	1	1

## Sheet: HN2-vs-SC2
KEGG_A_class	KEGG_B_class	Pathway	all (70)	All (8905)	Pvalue	Qvalue	Pathway ID	Genes	K_IDs
Metabolism	Global and overview maps	Metabolic pathways	51	3911	8.0691e-07	4.59938e-05	ko01100	Unigene0005430(Os03g0130400);Unigene0005645(CHIT3);Unigene0006058(GGT1);Unigene0006063(DPE2);Unigene0006879(Hgsnat);Unigene0007768(KCS12);Unigene0008359(COIII);Unigene0008669(RFS6);Unigene0009432(At3g16150);Unigene0009708(At5g42250);Unigene0010026(NIT4A);Unigene0011049(PAO2);Unigene0011560(ME1);Unigene0011970(THI1-2);Unigene0013679(APIC);Unigene0014726(--);Unigene0015567(COX15);Unigene0016265(GST…	K00939+K01183+K18592+K00705+K10532+K15397+K02262+K06617+K13051+K00121+K13035+K17839+K00029+K03146+K00799+K00737+K02259+K00799+K05894+K14379+K01904+K02256+K01187+K00029+K07512+K01962+K01535+K00611+K08099+K00276+K01183+K01760+K01006+K01915+K00412+K04123+K01183+K08679+K02262+K03965+K08678+K01179+K02256+K01689+K15746+K02126+K05350+K00696+K02256+K01426+K01183
Metabolism	Energy metabolism	Oxidative phosphorylation	10	412	0.00132524	0.0377694	ko00190	Unigene0008359(COIII);Unigene0015567(COX15);Unigene0022726(Mtco1);Unigene0031381(AHA11);Unigene0052199(Mt-Cyb);Unigene0056850(mt-Co3);Unigene0059268(CIB22);Unigene0066105(mt-co1);Unigene0067391(Mtatp6);Unigene0068396(ctc-1)	K02262+K02259+K02256+K01535+K00412+K02262+K03965+K02256+K02126+K02256
Metabolism	Metabolism of other amino acids	Cyanoamino acid metabolism	4	70	0.00217263	0.0412799	ko00460	Unigene0006058(GGT1);Unigene0009432(At3g16150);Unigene0010026(NIT4A);Unigene0067449(BGLU16)	K18592+K13051+K13035+K05350
Metabolism	Carbohydrate metabolism	Amino sugar and nucleotide sugar metabolism	6	224	0.00813358	0.115904	ko00520	Unigene0005645(CHIT3);Unigene0041157(CHIT5B);Unigene0054345(CHIT3);Unigene0056733(GAE3);Unigene0061658(UXS2);Unigene0070026(ChiC)	K01183+K01183+K01183+K08679+K08678+K01183
Metabolism	Carbohydrate metabolism	Starch and sucrose metabolism	5	208	0.0235346	0.268294	ko00500	Unigene0006063(DPE2);Unigene0023815(Os06g0675700);Unigene0063895(GLU3);Unigene0067449(BGLU16);Unigene0067781(SPS4)	K00705+K01187+K01179+K05350+K00696
Metabolism	Metabolism of cofactors and vitamins	Thiamine metabolism	2	40	0.0392157	0.372549	ko00730	Unigene0005430(Os03g0130400);Unigene0011970(THI1-2)	K00939+K03146
Organismal Systems	Environmental adaptation	Plant-pathogen interaction	7	446	0.0600449	0.43319	ko04626	Unigene0004443(At3g47110);Unigene0007768(KCS12);Unigene0017114(HSP83A);Unigene0023187(WRKY29);Unigene0037298(FLS2);Unigene0046041(CPK30);Unigene0062617(RGA1)	K13420+K15397+K04079+K13425+K13420+K13412+K13457
Metabolism	Lipid metabolism	Fatty acid elongation	2	53	0.0649417	0.43319	ko00062	Unigene0007768(KCS12);Unigene0026718(At3g45770)	K15397+K07512
Metabolism	Carbohydrate metabolism	Pyruvate metabolism	4	199	0.0710347	0.43319	ko00620	Unigene0011560(ME1);Unigene0025497(ME1);Unigene0029423(CAC3);Unigene0043440(PPD)	K00029+K00029+K01962+K01006
Metabolism	Lipid metabolism	alpha-Linolenic acid metabolism	2	58	0.0759982	0.43319	ko00592	Unigene0004121(DOX1);Unigene0016958(OPR2)	K10529+K05894
Metabolism	Metabolism of cofactors and vitamins	Porphyrin and chlorophyll metabolism	2	71	0.107171	0.456633	ko00860	Unigene0015567(COX15);Unigene0034557(CLH2)	K02259+K08099
Metabolism	Global and overview maps	Biosynthesis of secondary metabolites	20	1941	0.11087	0.456633	ko01110	Unigene0005430(Os03g0130400);Unigene0006063(DPE2);Unigene0007768(KCS12);Unigene0009432(At3g16150);Unigene0009708(At5g42250);Unigene0010026(NIT4A);Unigene0015567(COX15);Unigene0016958(OPR2);Unigene0021941(4CLL7);Unigene0023815(Os06g0675700);Unigene0029423(CAC3);Unigene0032618(ARGF);Unigene0034557(CLH2);Unigene0040376(At1g31672);Unigene0041519(At3g57050);Unigene0053075(KAO1);Unigene0066539(PGH1);Un…	K00939+K00705+K15397+K13051+K00121+K13035+K02259+K05894+K01904+K01187+K01962+K00611+K08099+K00276+K01760+K04123+K01689+K15746+K05350+K00696
Metabolism	Metabolism of other amino acids	Taurine and hypotaurine metabolism	1	15	0.111722	0.456633	ko00430	Unigene0006058(GGT1)	K18592
Metabolism	Amino acid metabolism	Arginine biosynthesis	2	79	0.12778	0.456633	ko00220	Unigene0032618(ARGF);Unigene0049485(GS1)	K00611+K01915
Metabolism	Amino acid metabolism	Phenylalanine metabolism	2	80	0.13042	0.456633	ko00360	Unigene0040376(At1g31672);Unigene0068478(At4g34880)	K00276+K01426
Metabolism	Carbohydrate metabolism	Galactose metabolism	2	83	0.138413	0.456633	ko00052	Unigene0008669(RFS6);Unigene0023815(Os06g0675700)	K06617+K01187
Metabolism	Lipid metabolism	Fatty acid biosynthesis	2	85	0.143801	0.456633	ko00061	Unigene0026718(At3g45770);Unigene0029423(CAC3)	K07512+K01962
Metabolism	Metabolism of cofactors and vitamins	Riboflavin metabolism	1	22	0.159557	0.456633	ko00740	Unigene0018054(PAP17)	K14379
Metabolism	Metabolism of terpenoids and polyketides	Diterpenoid biosynthesis	1	22	0.159557	0.456633	ko00904	Unigene0053075(KAO1)	K04123
Metabolism	Metabolism of other amino acids	beta-Alanine metabolism	2	91	0.160222	0.456633	ko00410	Unigene0011049(PAO2);Unigene0040376(At1g31672)	K17839+K00276
Metabolism	Metabolism of other amino acids	Glutathione metabolism	3	182	0.171927	0.466658	ko00480	Unigene0006058(GGT1);Unigene0013679(APIC);Unigene0016265(GSTU8)	K18592+K00799+K00799
Metabolism	Glycan biosynthesis and metabolism	Other types of O-glycan biosynthesis	1	27	0.19216	0.480751	ko00514	Unigene0033214(RDN2)	K20782
Metabolism	Amino acid metabolism	Tryptophan metabolism	2	103	0.193987	0.480751	ko00380	Unigene0068478(At4g34880);Unigene0068929(DAO)	K01426+K23947
Metabolism	Energy metabolism	Carbon fixation in photosynthetic organisms	3	204	0.215928	0.488395	ko00710	Unigene0011560(ME1);Unigene0025497(ME1);Unigene0043440(PPD)	K00029+K00029+K01006
Metabolism	Glycan biosynthesis and metabolism	Glycosaminoglycan degradation	1	31	0.217343	0.488395	ko00531	Unigene0006879(Hgsnat)	K10532
Metabolism	Amino acid metabolism	Tyrosine metabolism	2	113	0.222777	0.488395	ko00350	Unigene0009708(At5g42250);Unigene0040376(At1g31672)	K00121+K00276
Metabolism	Amino acid metabolism	Arginine and proline metabolism	2	118	0.237309	0.489024	ko00330	Unigene0011049(PAO2);Unigene0068478(At4g34880)	K17839+K01426
Metabolism	Amino acid metabolism	Alanine, aspartate and glutamate metabolism	2	119	0.240222	0.489024	ko00250	Unigene0009432(At3g16150);Unigene0049485(GS1)	K13051+K01915
Metabolism	Metabolism of other amino acids	Selenocompound metabolism	1	39	0.265409	0.521667	ko00450	Unigene0041519(At3g57050)	K01760
Metabolism	Lipid metabolism	Arachidonic acid metabolism	1	44	0.293961	0.540508	ko00590	Unigene0006058(GGT1)	K18592
Metabolism	Metabolism of terpenoids and polyketides	Carotenoid biosynthesis	1	44	0.293961	0.540508	ko00906	Unigene0067094(CA2)	K15746
Metabolism	Biosynthesis of other secondary metabolites	Tropane, piperidine and pyridine alkaloid biosynthesis	1	46	0.305072	0.54341	ko00960	Unigene0040376(At1g31672)	K00276
Organismal Systems	Environmental adaptation	Circadian rhythm - plant	1	49	0.321417	0.555175	ko04712	Unigene0022955(LHY)	K12133
Metabolism	Global and overview maps	Carbon metabolism	6	612	0.349417	0.585787	ko01200	Unigene0009708(At5g42250);Unigene0011560(ME1);Unigene0025497(ME1);Unigene0029423(CAC3);Unigene0043440(PPD);Unigene0066539(PGH1)	K00121+K00029+K00029+K01962+K01006+K01689
Metabolism	Biosynthesis of other secondary metabolites	Phenylpropanoid biosynthesis	2	174	0.398735	0.641608	ko00940	Unigene0021941(4CLL7);Unigene0067449(BGLU16)	K01904+K05350
Metabolism	Global and overview maps	Fatty acid metabolism	2	178	0.409807	0.641608	ko01212	Unigene0026718(At3g45770);Unigene0029423(CAC3)	K07512+K01962
Metabolism	Biosynthesis of other secondary metabolites	Isoquinoline alkaloid biosynthesis	1	68	0.416482	0.641608	ko00950	Unigene0040376(At1g31672)	K00276
Metabolism	Metabolism of cofactors and vitamins	Ubiquinone and other terpenoid-quinone biosynthesis	1	74	0.443679	0.665519	ko00130	Unigene0021941(4CLL7)	K01904
Environmental Information Processing	Signal transduction	MAPK signaling pathway - plant	3	321	0.465099	0.67976	ko04016	Unigene0004443(At3g47110);Unigene0023187(WRKY29);Unigene0037298(FLS2)	K13420+K13425+K13420
Metabolism	Energy metabolism	Nitrogen metabolism	1	87	0.498393	0.71021	ko00910	Unigene0049485(GS1)	K01915
Metabolism	Global and overview maps	Biosynthesis of amino acids	4	475	0.517639	0.719644	ko01230	Unigene0032618(ARGF);Unigene0041519(At3g57050);Unigene0049485(GS1);Unigene0066539(PGH1)	K00611+K01760+K01915+K01689
Metabolism	Glycan biosynthesis and metabolism	N-Glycan biosynthesis	1	99	0.544171	0.726146	ko00510	Unigene0014726(--)	K00737
Metabolism	Carbohydrate metabolism	Propanoate metabolism	1	100	0.547794	0.726146	ko00640	Unigene0029423(CAC3)	K01962
Metabolism	Lipid metabolism	Fatty acid degradation	1	119	0.611487	0.789672	ko00071	Unigene0009708(At5g42250)	K00121
Environmental Information Processing	Signal transduction	Plant hormone signal transduction	2	266	0.623425	0.789672	ko04075	Unigene0004922(TIFY10A);Unigene0031006(SAUR36)	K13464+K14488
Metabolism	Amino acid metabolism	Glycine, serine and threonine metabolism	1	129	0.641369	0.79474	ko00260	Unigene0040376(At1g31672)	K00276
Metabolism	Carbohydrate metabolism	Glycolysis / Gluconeogenesis	2	303	0.694016	0.841679	ko00010	Unigene0009708(At5g42250);Unigene0066539(PGH1)	K00121+K01689
Metabolism	Carbohydrate metabolism	Glyoxylate and dicarboxylate metabolism	1	179	0.759972	0.863012	ko00630	Unigene0049485(GS1)	K01915
Genetic Information Processing	Translation	Ribosome biogenesis in eukaryotes	1	179	0.759972	0.863012	ko03008	Unigene0059820(--)	K07178
Genetic Information Processing	Translation	RNA transport	2	348	0.765026	0.863012	ko03013	Unigene0023144(eft-3);Unigene0027984(TEF1)	K03231+K03231
Metabolism	Nucleotide metabolism	Purine metabolism	1	188	0.776764	0.863012	ko00230	Unigene0005430(Os03g0130400)	K00939
Genetic Information Processing	Folding, sorting and degradation	RNA degradation	1	194	0.787309	0.863012	ko03018	Unigene0066539(PGH1)	K01689
Metabolism	Amino acid metabolism	Cysteine and methionine metabolism	1	224	0.833101	0.895977	ko00270	Unigene0041519(At3g57050)	K01760
Genetic Information Processing	Folding, sorting and degradation	Ubiquitin mediated proteolysis	1	258	0.87333	0.921848	ko04120	Unigene0019331(UBC20)	K06688
Cellular Processes	Transport and catabolism	Endocytosis	1	352	0.941245	0.975472	ko04144	Unigene0008343(EPSIN1)	K12471
Genetic Information Processing	Folding, sorting and degradation	Protein processing in endoplasmic reticulum	1	502	0.983058	0.995115	ko04141	Unigene0017114(HSP83A)	K04079
Genetic Information Processing	Translation	Ribosome	2	903	0.995115	0.995115	ko03010	Unigene0010856(RPL22C);Unigene0052872(RPS12)	K02891+K02950

## Sheet: HN2-vs-SX2
KEGG_A_class	KEGG_B_class	Pathway	all (300)	All (8905)	Pvalue	Qvalue	Pathway ID	Genes	K_IDs
Genetic Information Processing	Translation	Ribosome	60	903	1.51897e-07	1.39745e-05	ko03010	Unigene0004641(RPS25);Unigene0005474(rps-25);Unigene0010436(RPS17);Unigene0010856(RPL22C);Unigene0011454(RPS13);Unigene0017451(C37A2.7);Unigene0022391(RPL23A);Unigene0025552(RPS24);Unigene0028418(rpl3401);Unigene0029649(rps-16);Unigene0033094(rpl-6);Unigene0033189(RpL31);Unigene0033500(rla-0);Unigene0037259(rps-23);Unigene0038912(rpl-16);Unigene0040776(RPL3);Unigene0046225(RPS19);Unigene0050134(R…	K02975+K02975+K02962+K02891+K02953+K02943+K02893+K02974+K02915+K02960+K02934+K02910+K02941+K02973+K02872+K02925+K02966+K02883+K02923+K02942+K02964+K02918+K02908+K02932+K02977+K02896+K02981+K02991+K02868+K02995+K02976+K02875+K02865+K02901+K02885+K02936+K02951+K02987+K02894+K02929+K02866+K02984+K02873+K02947+K02998+K02889+K02900+K02974+K02969+K02993+K02898+K02880+K02920+K02940+K02877+K02997+K02938+…
Metabolism	Carbohydrate metabolism	Pyruvate metabolism	15	199	0.00293109	0.0929431	ko00620	Unigene0006593(PPCC);Unigene0007974(At3g13930);Unigene0008508(pkm);Unigene0010111(Acacb);Unigene0012031(ACS);Unigene0013902(LDHA);Unigene0029423(CAC3);Unigene0032573(pyc-1);Unigene0047347(Acat1);Unigene0055114(PEPCK);Unigene0064412(B0303.3);Unigene0065407(mdh-2);Unigene0065498(Me1);Unigene0065936(Aldh3a1);Unigene0066664(MDH1)	K01595+K00627+K00873+K11262+K01895+K00016+K01962+K01958+K00626+K01596+K00626+K00026+K00029+K00128+K00025
Genetic Information Processing	Folding, sorting and degradation	Proteasome	11	124	0.00303075	0.0929431	ko03050	Unigene0022996(rpn-13);Unigene0023028(rpt-3);Unigene0027007(pas-4);Unigene0036992(rpt-2);Unigene0039463(Psmd7);Unigene0053680(rpt-5);Unigene0064786(rpn-3);Unigene0065574(rpt-4);Unigene0065725(pas-1);Unigene0066030(pbs-3);Unigene0068029(PAA1)	K06691+K03063+K02731+K03062+K03038+K03065+K03033+K03064+K02730+K02735+K02730
Metabolism	Energy metabolism	Oxidative phosphorylation	24	412	0.00618591	0.118425	ko00190	Unigene0008436(COII);Unigene0010858(MT-CO1);Unigene0015286(vha-13);Unigene0020183(COI);Unigene0022726(Mtco1);Unigene0023035(COIII);Unigene0023296(COX2);Unigene0026970(CBG11706);Unigene0028488(COII);Unigene0031381(AHA11);Unigene0032154(pyp-1);Unigene0035485(Atp5mc2);Unigene0039634(MT-CYB);Unigene0040296(COIII);Unigene0042751(Cyc1);Unigene0047537(vha-12);Unigene0049347(ND4);Unigene0064842(ATP6V0B);…	K02261+K02256+K02145+K02256+K02256+K02262+K02261+K02128+K02261+K01535+K01507+K02128+K00412+K02262+K00413+K02147+K03881+K03661+K02262+K02132+K02155+K02133+K02134+K02126
Metabolism	Carbohydrate metabolism	Propanoate metabolism	9	100	0.00643613	0.118425	ko00640	Unigene0010111(Acacb);Unigene0012031(ACS);Unigene0013902(LDHA);Unigene0014534(alh-8);Unigene0029423(CAC3);Unigene0047347(Acat1);Unigene0064412(B0303.3);Unigene0065174(sucl-1);Unigene0065226(gta-1)	K11262+K01895+K00016+K00140+K01962+K00626+K00626+K01899+K13524
Metabolism	Global and overview maps	Carbon metabolism	32	612	0.00839492	0.128722	ko01200	Unigene0006593(PPCC);Unigene0007974(At3g13930);Unigene0008508(pkm);Unigene0008600(ALAAT2);Unigene0012031(ACS);Unigene0014534(alh-8);Unigene0020207(CAT);Unigene0021922(Bm4678);Unigene0023568(Glud1);Unigene0024194(Aldoa);Unigene0026875(FBA5);Unigene0029423(CAC3);Unigene0032573(pyc-1);Unigene0036808(icdA);Unigene0042231(B0272.3);Unigene0044815(pgk-1);Unigene0047347(Acat1);Unigene0052101(aco-2);Unige…	K01595+K00627+K00873+K00814+K01895+K00140+K03781+K00844+K00261+K01623+K01623+K01962+K01958+K00031+K00074+K00927+K00626+K01681+K00626+K00616+K00615+K00074+K01803+K01899+K00026+K00029+K01647+K00134+K01689+K01623+K00025+K00600
Metabolism	Metabolism of cofactors and vitamins	Thiamine metabolism	5	40	0.0105078	0.138102	ko00730	Unigene0044287(Os07g0190000);Unigene0044599(THIC);Unigene0062352(TKT2);Unigene0066147(Adk2);Unigene0066527(nmt1)	K01662+K03147+K01662+K00939+K18278
Metabolism	Carbohydrate metabolism	Citrate cycle (TCA cycle)	10	135	0.015661	0.174657	ko00020	Unigene0007974(At3g13930);Unigene0032573(pyc-1);Unigene0036808(icdA);Unigene0052101(aco-2);Unigene0055114(PEPCK);Unigene0064391(acly-1);Unigene0065174(sucl-1);Unigene0065407(mdh-2);Unigene0065499(cts-1);Unigene0066664(MDH1)	K00627+K01958+K00031+K01681+K01596+K01648+K01899+K00026+K01647+K00025
Metabolism	Global and overview maps	Fatty acid metabolism	12	178	0.017086	0.174657	ko01212	Unigene0010111(Acacb);Unigene0029423(CAC3);Unigene0030360(daf-22);Unigene0041524(Dhrs1);Unigene0047347(Acat1);Unigene0064376(fat-6);Unigene0064412(B0303.3);Unigene0064814(AAE13);Unigene0065923(let-767);Unigene0066080(elo-6);Unigene0066083(Acsl6);Unigene0066521(fat-5)	K11262+K01962+K08764+K00059+K00626+K00507+K00626+K18660+K10251+K10246+K01897+K00507
Metabolism	Metabolism of other amino acids	Glutathione metabolism	12	182	0.0199954	0.183958	ko00480	Unigene0005653(GSTL3);Unigene0006058(GGT1);Unigene0036808(icdA);Unigene0043573(gpx-3);Unigene0044413(GSTU19);Unigene0046516(Odc1);Unigene0046517(odc-1);Unigene0064752(gsr-1);Unigene0065387(GSH2);Unigene0065489(gst-5);Unigene0065757(GST1);Unigene0066234(CNDP2)	K00799+K18592+K00031+K00432+K00799+K01581+K01581+K00383+K21456+K04097+K04097+K15428
Metabolism	Carbohydrate metabolism	Butanoate metabolism	5	54	0.0345868	0.289272	ko00650	Unigene0042231(B0272.3);Unigene0047347(Acat1);Unigene0064412(B0303.3);Unigene0064829(B0272.3);Unigene0065226(gta-1)	K00074+K00626+K00626+K00074+K13524
Metabolism	Energy metabolism	Carbon fixation in photosynthetic organisms	12	204	0.0429279	0.329114	ko00710	Unigene0006593(PPCC);Unigene0008600(ALAAT2);Unigene0024194(Aldoa);Unigene0026875(FBA5);Unigene0044815(pgk-1);Unigene0064822(Tktl2);Unigene0065063(tpi-1);Unigene0065407(mdh-2);Unigene0065498(Me1);Unigene0066410(GPD-1);Unigene0066464(aldo-2);Unigene0066664(MDH1)	K01595+K00814+K01623+K01623+K00927+K00615+K01803+K00026+K00029+K00134+K01623+K00025
Metabolism	Carbohydrate metabolism	Glycolysis / Gluconeogenesis	16	303	0.0501222	0.34201	ko00010	Unigene0006369(PDC1);Unigene0007974(At3g13930);Unigene0008508(pkm);Unigene0012031(ACS);Unigene0013902(LDHA);Unigene0021922(Bm4678);Unigene0024194(Aldoa);Unigene0026875(FBA5);Unigene0035324(ADH2);Unigene0044815(pgk-1);Unigene0055114(PEPCK);Unigene0065063(tpi-1);Unigene0065936(Aldh3a1);Unigene0066410(GPD-1);Unigene0066448(enol-1);Unigene0066464(aldo-2)	K01568+K00627+K00873+K01895+K00016+K00844+K01623+K01623+K18857+K00927+K01596+K01803+K00128+K00134+K01689+K01623
Genetic Information Processing	Folding, sorting and degradation	Protein processing in endoplasmic reticulum	24	502	0.052045	0.34201	ko04141	Unigene0009704(HSP70);Unigene0017114(HSP83A);Unigene0020680(HSP21);Unigene0025173(skr-1);Unigene0025954(DNAJA2);Unigene0026335(pdi-2);Unigene0033487(hsp-3);Unigene0036700(enpl-1);Unigene0036702(enpl-1);Unigene0039168(HSP90);Unigene0041988(RPN2);Unigene0042103(Ganab);Unigene0043760(ZK180.4);Unigene0046089(cnx-1);Unigene0050161(MNS5);Unigene0060028(CDC34);Unigene0061115(ribo-1);Unigene0064369(cdc-4…	K03283+K04079+K13993+K03094+K09503+K09580+K09490+K09487+K09487+K04079+K12667+K05546+K07953+K08054+K10084+K10575+K12666+K13525+K09580+K06689+K10956+K07342+K08057+K13993
Metabolism	Lipid metabolism	Arachidonic acid metabolism	4	44	0.0597577	0.348492	ko00590	Unigene0006058(GGT1);Unigene0043573(gpx-3);Unigene0065489(gst-5);Unigene0065757(GST1)	K18592+K00432+K04097+K04097
Metabolism	Carbohydrate metabolism	Galactose metabolism	6	83	0.0606073	0.348492	ko00052	Unigene0007506(STS1);Unigene0021922(Bm4678);Unigene0029832(Glb1l);Unigene0051918(aglA);Unigene0064411(UGP2);Unigene0065599(cscA)	K06611+K00844+K12309+K01187+K00963+K01193
Metabolism	Metabolism of terpenoids and polyketides	Brassinosteroid biosynthesis	3	30	0.0787617	0.399131	ko00905	Unigene0025700(CYP92C6);Unigene0030589(CYP90D1);Unigene0041482(CYP72A67)	K20623+K12638+K15639
Metabolism	Carbohydrate metabolism	Glyoxylate and dicarboxylate metabolism	10	179	0.0803771	0.399131	ko00630	Unigene0012031(ACS);Unigene0020207(CAT);Unigene0047347(Acat1);Unigene0052101(aco-2);Unigene0063550(GLUL);Unigene0064412(B0303.3);Unigene0065407(mdh-2);Unigene0065499(cts-1);Unigene0066664(MDH1);Unigene0067137(SHM4)	K01895+K03781+K00626+K01681+K01915+K00626+K00026+K01647+K00025+K00600
Metabolism	Lipid metabolism	Biosynthesis of unsaturated fatty acids	5	69	0.0824292	0.399131	ko01040	Unigene0030360(daf-22);Unigene0064376(fat-6);Unigene0065923(let-767);Unigene0066080(elo-6);Unigene0066521(fat-5)	K08764+K00507+K10251+K10246+K00507
Cellular Processes	Transport and catabolism	Phagosome	11	207	0.090523	0.416406	ko04145	Unigene0006683(tbb-2);Unigene0006684(tbb-2);Unigene0015286(vha-13);Unigene0046089(cnx-1);Unigene0047537(vha-12);Unigene0053406(mec-12);Unigene0064842(ATP6V0B);Unigene0064959(SEC61A2);Unigene0065716(vha-2);Unigene0065746(SEC61G);Unigene0066931(crt-1)	K07375+K07375+K02145+K08054+K02147+K07374+K03661+K10956+K02155+K07342+K08057
Environmental Information Processing	Signal transduction	MAPK signaling pathway - plant	15	321	0.124926	0.547296	ko04016	Unigene0013535(PYL4);Unigene0014700(PR1B1);Unigene0016245(HAB1);Unigene0017784(CML18);Unigene0018262(nsy-1);Unigene0020207(CAT);Unigene0020252(ETR2);Unigene0022492(MKK2);Unigene0023186(WRKY27);Unigene0036604(cmd-1);Unigene0051277(ERL2);Unigene0059139(ASP);Unigene0064496(tnc-2);Unigene0065704(mlc-3);Unigene0065848(NDK)	K14496+K13449+K14497+K02183+K20606+K03781+K14509+K20603+K13425+K02183+K20718+K13449+K02183+K02183+K00940
Metabolism	Amino acid metabolism	Tryptophan metabolism	6	103	0.133803	0.559539	ko00380	Unigene0020207(CAT);Unigene0021472(F54D5.7);Unigene0047347(Acat1);Unigene0064412(B0303.3);Unigene0065936(Aldh3a1);Unigene0068478(At4g34880)	K03781+K00252+K00626+K00626+K00128+K01426
Metabolism	Biosynthesis of other secondary metabolites	Aflatoxin biosynthesis	1	5	0.157504	0.606817	ko00254	Unigene0010111(Acacb)	K11262
Metabolism	Lipid metabolism	Fatty acid biosynthesis	5	85	0.1583	0.606817	ko00061	Unigene0010111(Acacb);Unigene0029423(CAC3);Unigene0041524(Dhrs1);Unigene0064814(AAE13);Unigene0066083(Acsl6)	K11262+K01962+K00059+K18660+K01897
Metabolism	Lipid metabolism	Synthesis and degradation of ketone bodies	2	24	0.192932	0.690591	ko00072	Unigene0047347(Acat1);Unigene0064412(B0303.3)	K00626+K00626
Metabolism	Amino acid metabolism	Valine, leucine and isoleucine degradation	7	142	0.202585	0.690591	ko00280	Unigene0014534(alh-8);Unigene0033990(CG12262);Unigene0047347(Acat1);Unigene0064412(B0303.3);Unigene0064814(AAE13);Unigene0065226(gta-1);Unigene0065936(Aldh3a1)	K00140+K11538+K00626+K00626+K18660+K13524+K00128
Metabolism	Amino acid metabolism	Lysine degradation	4	69	0.202673	0.690591	ko00310	Unigene0021472(F54D5.7);Unigene0047347(Acat1);Unigene0064412(B0303.3);Unigene0065936(Aldh3a1)	K00252+K00626+K00626+K00128
Metabolism	Lipid metabolism	Fatty acid degradation	6	119	0.212482	0.698157	ko00071	Unigene0021472(F54D5.7);Unigene0035324(ADH2);Unigene0047347(Acat1);Unigene0064412(B0303.3);Unigene0065936(Aldh3a1);Unigene0066083(Acsl6)	K00252+K18857+K00626+K00626+K00128+K01897
Organismal Systems	Environmental adaptation	Plant-pathogen interaction	18	446	0.245885	0.767351	ko04626	Unigene0001011(At1g58390);Unigene0006444(CPK9);Unigene0009148(--);Unigene0014700(PR1B1);Unigene0017114(HSP83A);Unigene0017784(CML18);Unigene0023186(WRKY27);Unigene0025948(mnk-1);Unigene0026219(TUFA);Unigene0036604(cmd-1);Unigene0036700(enpl-1);Unigene0036702(enpl-1);Unigene0039168(HSP90);Unigene0046210(mlc-1);Unigene0059139(ASP);Unigene0064496(tnc-2);Unigene0064883(TUFM);Unigene0065704(mlc-3)	K13457+K13412+K05391+K13449+K04079+K02183+K13425+K13412+K02358+K02183+K09487+K09487+K04079+K13448+K13449+K02183+K02358+K02183
Metabolism	Global and overview maps	Biosynthesis of amino acids	19	475	0.250223	0.767351	ko01230	Unigene0008508(pkm);Unigene0008600(ALAAT2);Unigene0024194(Aldoa);Unigene0026875(FBA5);Unigene0027860(--);Unigene0032573(pyc-1);Unigene0036808(icdA);Unigene0043638(sams-4);Unigene0044815(pgk-1);Unigene0052101(aco-2);Unigene0063550(GLUL);Unigene0064452(TALDO1);Unigene0064822(Tktl2);Unigene0065063(tpi-1);Unigene0065499(cts-1);Unigene0066410(GPD-1);Unigene0066448(enol-1);Unigene0066464(aldo-2);Unigen…	K00873+K00814+K01623+K01623+K15227+K01958+K00031+K00789+K00927+K01681+K01915+K00616+K00615+K01803+K01647+K00134+K01689+K01623+K00600
Metabolism	Glycan biosynthesis and metabolism	Glycosaminoglycan degradation	2	31	0.280808	0.833365	ko00531	Unigene0006879(Hgsnat);Unigene0029832(Glb1l)	K10532+K12309
Metabolism	Lipid metabolism	Sphingolipid metabolism	3	57	0.301254	0.855658	ko00600	Unigene0015339(GBA2);Unigene0029832(Glb1l);Unigene0048499(ugt-47)	K17108+K12309+K04628
Cellular Processes	Transport and catabolism	Peroxisome	7	163	0.310394	0.855658	ko04146	Unigene0014153(FSD3);Unigene0018329(CPT1A);Unigene0020207(CAT);Unigene0021914(sod-1);Unigene0030360(daf-22);Unigene0036808(icdA);Unigene0066083(Acsl6)	K04564+K00624+K03781+K04565+K08764+K00031+K01897
Metabolism	Energy metabolism	Nitrogen metabolism	4	87	0.336893	0.855658	ko00910	Unigene0023568(Glud1);Unigene0027103(CYB5R3);Unigene0046424(BCA1);Unigene0063550(GLUL)	K00261+K10534+K01673+K01915
Metabolism	Amino acid metabolism	Cysteine and methionine metabolism	9	224	0.342428	0.855658	ko00270	Unigene0013902(LDHA);Unigene0025076(ACO1);Unigene0027076(ZC373.5);Unigene0028328(At1g77330);Unigene0043638(sams-4);Unigene0064768(ZC373.5);Unigene0065387(GSH2);Unigene0065407(mdh-2);Unigene0066664(MDH1)	K00016+K05933+K16054+K05933+K00789+K16054+K21456+K00026+K00025
Metabolism	Carbohydrate metabolism	Amino sugar and nucleotide sugar metabolism	9	224	0.342428	0.855658	ko00520	Unigene0002062(SQD1);Unigene0005645(CHIT3);Unigene0010472(SE2);Unigene0021922(Bm4678);Unigene0024875(AGPS2);Unigene0041157(CHIT5B);Unigene0049043(GAUT5);Unigene0052408(SQD1);Unigene0064411(UGP2)	K06118+K01183+K01183+K00844+K00975+K01183+K13648+K06118+K00963
Metabolism	Carbohydrate metabolism	Fructose and mannose metabolism	5	115	0.345956	0.855658	ko00051	Unigene0021922(Bm4678);Unigene0024194(Aldoa);Unigene0026875(FBA5);Unigene0065063(tpi-1);Unigene0066464(aldo-2)	K00844+K01623+K01623+K01803+K01623
Metabolism	Amino acid metabolism	Arginine and proline metabolism	5	118	0.366154	0.855658	ko00330	Unigene0011049(PAO2);Unigene0046516(Odc1);Unigene0046517(odc-1);Unigene0065936(Aldh3a1);Unigene0068478(At4g34880)	K17839+K01581+K01581+K00128+K01426
Metabolism	Metabolism of other amino acids	beta-Alanine metabolism	4	91	0.367751	0.855658	ko00410	Unigene0011049(PAO2);Unigene0014534(alh-8);Unigene0065226(gta-1);Unigene0065936(Aldh3a1)	K17839+K00140+K13524+K00128
Metabolism	Global and overview maps	Metabolic pathways	135	3911	0.372025	0.855658	ko01100	Unigene0002062(SQD1);Unigene0004646(Pygm);Unigene0005645(CHIT3);Unigene0005653(GSTL3);Unigene0006058(GGT1);Unigene0006369(PDC1);Unigene0006593(PPCC);Unigene0006879(Hgsnat);Unigene0007506(STS1);Unigene0007974(At3g13930);Unigene0008436(COII);Unigene0008508(pkm);Unigene0008600(ALAAT2);Unigene0009032(PSS1);Unigene0010111(Acacb);Unigene0010472(SE2);Unigene0010858(MT-CO1);Unigene0011049(PAO2);Unigene00…	K06118+K00688+K01183+K00799+K18592+K01568+K01595+K10532+K06611+K00627+K02261+K00873+K00814+K08730+K11262+K01183+K02256+K17839+K01895+K00016+K00140+K02145+K17108+K08915+K13293+K02256+K03781+K00252+K00844+K02256+K02262+K02261+K00261+K01623+K00975+K05933+K20623+K01623+K02128+K16054+K10534+K15227+K05933+K00913+K02261+K01962+K12309+K08764+K12638+K01535+K01958+K11538+K18857+K02128+K00031+K00412+K02262+…
Metabolism	Metabolism of other amino acids	Taurine and hypotaurine metabolism	1	15	0.402173	0.884647	ko00430	Unigene0006058(GGT1)	K18592
Metabolism	Metabolism of terpenoids and polyketides	Terpenoid backbone biosynthesis	4	96	0.406194	0.884647	ko00900	Unigene0044287(Os07g0190000);Unigene0047347(Acat1);Unigene0062352(TKT2);Unigene0064412(B0303.3)	K01662+K00626+K01662+K00626
Genetic Information Processing	Folding, sorting and degradation	Protein export	4	97	0.413838	0.884647	ko03060	Unigene0006916(OXA1L);Unigene0033487(hsp-3);Unigene0064959(SEC61A2);Unigene0065746(SEC61G)	K03217+K09490+K10956+K07342
Metabolism	Carbohydrate metabolism	Pentose phosphate pathway	5	129	0.439992	0.884647	ko00030	Unigene0024194(Aldoa);Unigene0026875(FBA5);Unigene0064452(TALDO1);Unigene0064822(Tktl2);Unigene0066464(aldo-2)	K01623+K01623+K00616+K00615+K01623
Metabolism	Nucleotide metabolism	Purine metabolism	7	188	0.448526	0.884647	ko00230	Unigene0008508(pkm);Unigene0017557(pde-4);Unigene0040935(ALN);Unigene0041496(apy-1);Unigene0058149(--);Unigene0065848(NDK);Unigene0066147(Adk2)	K00873+K13293+K01466+K12304+K01514+K00940+K00939
Metabolism	Glycan biosynthesis and metabolism	Other glycan degradation	2	45	0.450871	0.884647	ko00511	Unigene0015339(GBA2);Unigene0029832(Glb1l)	K17108+K12309
Metabolism	Global and overview maps	2-Oxocarboxylic acid metabolism	4	107	0.48873	0.884647	ko01210	Unigene0008600(ALAAT2);Unigene0036808(icdA);Unigene0052101(aco-2);Unigene0065499(cts-1)	K00814+K00031+K01681+K01647
Environmental Information Processing	Signal transduction	Phosphatidylinositol signaling system	5	137	0.49248	0.884647	ko04070	Unigene0017784(CML18);Unigene0028431(ITPK3);Unigene0036604(cmd-1);Unigene0064496(tnc-2);Unigene0065704(mlc-3)	K02183+K00913+K02183+K02183+K02183
Metabolism	Amino acid metabolism	Arginine biosynthesis	3	79	0.500388	0.884647	ko00220	Unigene0008600(ALAAT2);Unigene0023568(Glud1);Unigene0063550(GLUL)	K00814+K00261+K01915
Metabolism	Amino acid metabolism	Phenylalanine metabolism	3	80	0.508846	0.884647	ko00360	Unigene0042231(B0272.3);Unigene0064829(B0272.3);Unigene0068478(At4g34880)	K00074+K00074+K01426
Metabolism	Glycan biosynthesis and metabolism	Glycosphingolipid biosynthesis - ganglio series	1	21	0.513483	0.884647	ko00604	Unigene0029832(Glb1l)	K12309
Cellular Processes	Transport and catabolism	Endocytosis	12	352	0.525794	0.884647	ko04144	Unigene0004340(ARF);Unigene0007267(rho-1);Unigene0008519(VPS24-1);Unigene0009704(HSP70);Unigene0030683(chc-1);Unigene0040381(AGD12);Unigene0059581(RABE1C);Unigene0059898(RABA4D);Unigene0064092(Ehd3);Unigene0064735(chmp4b);Unigene0066442(CAPZB);Unigene0066563(rab-11.1)	K07937+K04513+K12193+K03283+K04646+K12486+K07901+K07904+K12483+K12194+K10365+K07904
Genetic Information Processing	Translation	mRNA surveillance pathway	8	233	0.529481	0.884647	ko03015	Unigene0016785(gsp-3);Unigene0039451(paa-1);Unigene0043019(PABPC4);Unigene0060609(ELAVL4);Unigene0064562(let-92);Unigene0065513(gsp-2);Unigene0065619(hel-1);Unigene0066276(CSTF2)	K06269+K03456+K13126+K13126+K04382+K06269+K12812+K14407
Metabolism	Metabolism of terpenoids and polyketides	Limonene and pinene degradation	1	22	0.529912	0.884647	ko00903	Unigene0065936(Aldh3a1)	K00128
Metabolism	Lipid metabolism	Fatty acid elongation	2	53	0.537555	0.884647	ko00062	Unigene0065923(let-767);Unigene0066080(elo-6)	K10251+K10246
Environmental Information Processing	Signal transduction	Plant hormone signal transduction	9	266	0.543313	0.884647	ko04075	Unigene0006912(SAUR15);Unigene0013535(PYL4);Unigene0014700(PR1B1);Unigene0016245(HAB1);Unigene0020252(ETR2);Unigene0030802(--);Unigene0044725(SAUR50);Unigene0049853(GH3.1);Unigene0059139(ASP)	K14488+K14496+K13449+K14497+K14509+K14488+K14488+K14487+K13449
Metabolism	Carbohydrate metabolism	Starch and sucrose metabolism	7	208	0.555695	0.884647	ko00500	Unigene0004646(Pygm);Unigene0021922(Bm4678);Unigene0024875(AGPS2);Unigene0045175(TPPJ);Unigene0051918(aglA);Unigene0064411(UGP2);Unigene0065599(cscA)	K00688+K00844+K00975+K01087+K01187+K00963+K01193
Metabolism	Lipid metabolism	Ether lipid metabolism	2	55	0.557712	0.884647	ko00565	Unigene0048499(ugt-47);Unigene0065182(paf-2)	K04628+K01062
Metabolism	Amino acid metabolism	Alanine, aspartate and glutamate metabolism	4	119	0.57296	0.893428	ko00250	Unigene0008600(ALAAT2);Unigene0023568(Glud1);Unigene0063550(GLUL);Unigene0065226(gta-1)	K00814+K00261+K01915+K13524
Metabolism	Glycan biosynthesis and metabolism	Other types of O-glycan biosynthesis	1	27	0.604124	0.926323	ko00514	Unigene0033214(RDN2)	K20782
Cellular Processes	Transport and catabolism	Autophagy - other eukaryotes	2	65	0.64898	0.956492	ko04136	Unigene0064562(let-92);Unigene0065236(lgg-1)	K04382+K08341
Metabolism	Glycan biosynthesis and metabolism	N-Glycan biosynthesis	3	99	0.653589	0.956492	ko00510	Unigene0041988(RPN2);Unigene0042103(Ganab);Unigene0061115(ribo-1)	K12667+K05546+K12666
Metabolism	Metabolism of cofactors and vitamins	Biotin metabolism	1	31	0.654989	0.956492	ko00780	Unigene0041524(Dhrs1)	K00059
Metabolism	Metabolism of cofactors and vitamins	Nicotinate and nicotinamide metabolism	1	33	0.677923	0.959522	ko00760	Unigene0062802(QS)	K03517
Metabolism	Metabolism of terpenoids and polyketides	Zeatin biosynthesis	1	33	0.677923	0.959522	ko00908	Unigene0009914(UGT73E1)	K13496
Metabolism	Metabolism of other amino acids	Cyanoamino acid metabolism	2	70	0.688717	0.960029	ko00460	Unigene0006058(GGT1);Unigene0067137(SHM4)	K18592+K00600
Metabolism	Metabolism of cofactors and vitamins	One carbon pool by folate	1	36	0.709507	0.973215	ko00670	Unigene0067137(SHM4)	K00600
Metabolism	Amino acid metabolism	Histidine metabolism	1	37	0.719333	0.973215	ko00340	Unigene0065936(Aldh3a1)	K00128
Metabolism	Carbohydrate metabolism	Inositol phosphate metabolism	3	112	0.733522	0.978029	ko00562	Unigene0014534(alh-8);Unigene0028431(ITPK3);Unigene0065063(tpi-1)	K00140+K00913+K01803
Metabolism	Glycan biosynthesis and metabolism	Various types of N-glycan biosynthesis	2	78	0.744547	0.978548	ko00513	Unigene0041988(RPN2);Unigene0061115(ribo-1)	K12667+K12666
Genetic Information Processing	Folding, sorting and degradation	RNA degradation	5	194	0.788123	0.987285	ko03018	Unigene0043019(PABPC4);Unigene0044653(hsp-6);Unigene0060609(ELAVL4);Unigene0065637(hsp-60);Unigene0066448(enol-1)	K13126+K04043+K13126+K04077+K01689
Metabolism	Lipid metabolism	Steroid biosynthesis	1	46	0.79412	0.987285	ko00100	Unigene0055175(LIP2)	K01052
Metabolism	Energy metabolism	Photosynthesis - antenna proteins	1	46	0.79412	0.987285	ko00196	Unigene0015962(LHCB4.1)	K08915
Metabolism	Glycan biosynthesis and metabolism	Glycosylphosphatidylinositol(GPI)-anchor biosynthesis	1	46	0.79412	0.987285	ko00563	Unigene0049422(PIGM)	K05284
Metabolism	Lipid metabolism	Glycerolipid metabolism	3	130	0.819366	0.996599	ko00561	Unigene0002062(SQD1);Unigene0052408(SQD1);Unigene0065936(Aldh3a1)	K06118+K06118+K00128
Metabolism	Energy metabolism	Sulfur metabolism	1	57	0.85909	0.996599	ko00920	Unigene0057717(APR1)	K05907
Metabolism	Lipid metabolism	alpha-Linolenic acid metabolism	1	58	0.863868	0.996599	ko00592	Unigene0035324(ADH2)	K18857
Metabolism	Nucleotide metabolism	Pyrimidine metabolism	2	105	0.873956	0.996599	ko00240	Unigene0041496(apy-1);Unigene0065848(NDK)	K12304+K00940
Genetic Information Processing	Translation	RNA transport	8	348	0.906115	0.996599	ko03013	Unigene0011067(C37C3.2);Unigene0019385(Xpo1);Unigene0030057(eft-3);Unigene0040351(TIF11);Unigene0043019(PABPC4);Unigene0055368(inf-1);Unigene0060609(ELAVL4);Unigene0065619(hel-1)	K03262+K14290+K03231+K03236+K13126+K03257+K13126+K12812
Metabolism	Amino acid metabolism	Phenylalanine, tyrosine and tryptophan biosynthesis	1	72	0.916044	0.996599	ko00400	Unigene0027860(--)	K15227
Genetic Information Processing	Replication and repair	DNA replication	1	73	0.918896	0.996599	ko03030	Unigene0030480(At2g25100)	K10743
Genetic Information Processing	Folding, sorting and degradation	Ubiquitin mediated proteolysis	5	258	0.939517	0.996599	ko04120	Unigene0002656(UBC15);Unigene0025173(skr-1);Unigene0060028(CDC34);Unigene0064539(let-70);Unigene0064824(ubc-25)	K10688+K03094+K10575+K06689+K10582
Genetic Information Processing	Transcription	RNA polymerase	1	82	0.940583	0.996599	ko03020	Unigene0050341(RPB2)	K03010
Metabolism	Global and overview maps	Biosynthesis of secondary metabolites	55	1941	0.941634	0.996599	ko01110	Unigene0004646(Pygm);Unigene0006369(PDC1);Unigene0007974(At3g13930);Unigene0008508(pkm);Unigene0009032(PSS1);Unigene0009914(UGT73E1);Unigene0010111(Acacb);Unigene0012031(ACS);Unigene0013902(LDHA);Unigene0020207(CAT);Unigene0021472(F54D5.7);Unigene0021922(Bm4678);Unigene0024194(Aldoa);Unigene0024875(AGPS2);Unigene0025076(ACO1);Unigene0025700(CYP92C6);Unigene0026875(FBA5);Unigene0027860(--);Unigene…	K00688+K01568+K00627+K00873+K08730+K13496+K11262+K01895+K00016+K03781+K00252+K00844+K01623+K00975+K05933+K20623+K01623+K15227+K05933+K01962+K12638+K18857+K00031+K00059+K00789+K01662+K00927+K01087+K01581+K01581+K00626+K01187+K01681+K01596+K01662+K01648+K00963+K00626+K00616+K00615+K01803+K01899+K00026+K01647+K01193+K00940+K10251+K00128+K10246+K00939+K00134+K01689+K01623+K00025+K00600
Metabolism	Carbohydrate metabolism	Ascorbate and aldarate metabolism	1	83	0.942604	0.996599	ko00053	Unigene0065936(Aldh3a1)	K00128
Environmental Information Processing	Membrane transport	ABC transporters	1	87	0.950023	0.996599	ko02010	Unigene0028037(Os02g0190300)	K05658
Metabolism	Amino acid metabolism	Tyrosine metabolism	1	113	0.979706	0.996599	ko00350	Unigene0035324(ADH2)	K18857
Metabolism	Carbohydrate metabolism	Pentose and glucuronate interconversions	1	118	0.982941	0.996599	ko00040	Unigene0064411(UGP2)	K00963
Genetic Information Processing	Translation	Ribosome biogenesis in eukaryotes	2	179	0.985	0.996599	ko03008	Unigene0019385(Xpo1);Unigene0064100(riok-3)	K14290+K07178
Metabolism	Amino acid metabolism	Glycine, serine and threonine metabolism	1	129	0.988361	0.996599	ko00260	Unigene0067137(SHM4)	K00600
Metabolism	Lipid metabolism	Glycerophospholipid metabolism	1	154	0.995128	0.996599	ko00564	Unigene0009032(PSS1)	K08730
Genetic Information Processing	Transcription	Spliceosome	6	425	0.996599	0.996599	ko03040	Unigene0005426(snr-6);Unigene0009704(HSP70);Unigene0053161(DDX17);Unigene0062621(SR34A);Unigene0065619(hel-1);Unigene0066130(B52)	K11097+K03283+K12823+K12890+K12812+K12896

## Sheet: HN2-vs-YN2
KEGG_A_class	KEGG_B_class	Pathway	all (300)	All (8905)	Pvalue	Qvalue	Pathway ID	Genes	K_IDs
Genetic Information Processing	Translation	Ribosome	60	903	1.51897e-07	1.39745e-05	ko03010	Unigene0004641(RPS25);Unigene0005474(rps-25);Unigene0010436(RPS17);Unigene0010856(RPL22C);Unigene0011454(RPS13);Unigene0017451(C37A2.7);Unigene0022391(RPL23A);Unigene0025552(RPS24);Unigene0028418(rpl3401);Unigene0029649(rps-16);Unigene0033094(rpl-6);Unigene0033189(RpL31);Unigene0033500(rla-0);Unigene0037259(rps-23);Unigene0038912(rpl-16);Unigene0040776(RPL3);Unigene0046225(RPS19);Unigene0050134(R…	K02975+K02975+K02962+K02891+K02953+K02943+K02893+K02974+K02915+K02960+K02934+K02910+K02941+K02973+K02872+K02925+K02966+K02883+K02923+K02942+K02964+K02918+K02908+K02932+K02977+K02896+K02981+K02991+K02868+K02995+K02976+K02875+K02865+K02901+K02885+K02936+K02951+K02987+K02894+K02929+K02866+K02984+K02873+K02947+K02998+K02889+K02900+K02974+K02969+K02993+K02898+K02880+K02920+K02940+K02877+K02997+K02938+…
Metabolism	Carbohydrate metabolism	Pyruvate metabolism	15	199	0.00293109	0.0929431	ko00620	Unigene0006593(PPCC);Unigene0007974(At3g13930);Unigene0008508(pkm);Unigene0010111(Acacb);Unigene0012031(ACS);Unigene0013902(LDHA);Unigene0029423(CAC3);Unigene0032573(pyc-1);Unigene0047347(Acat1);Unigene0055114(PEPCK);Unigene0064412(B0303.3);Unigene0065407(mdh-2);Unigene0065498(Me1);Unigene0065936(Aldh3a1);Unigene0066664(MDH1)	K01595+K00627+K00873+K11262+K01895+K00016+K01962+K01958+K00626+K01596+K00626+K00026+K00029+K00128+K00025
Genetic Information Processing	Folding, sorting and degradation	Proteasome	11	124	0.00303075	0.0929431	ko03050	Unigene0022996(rpn-13);Unigene0023028(rpt-3);Unigene0027007(pas-4);Unigene0036992(rpt-2);Unigene0039463(Psmd7);Unigene0053680(rpt-5);Unigene0064786(rpn-3);Unigene0065574(rpt-4);Unigene0065725(pas-1);Unigene0066030(pbs-3);Unigene0068029(PAA1)	K06691+K03063+K02731+K03062+K03038+K03065+K03033+K03064+K02730+K02735+K02730
Metabolism	Energy metabolism	Oxidative phosphorylation	24	412	0.00618591	0.118425	ko00190	Unigene0008436(COII);Unigene0010858(MT-CO1);Unigene0015286(vha-13);Unigene0020183(COI);Unigene0022726(Mtco1);Unigene0023035(COIII);Unigene0023296(COX2);Unigene0026970(CBG11706);Unigene0028488(COII);Unigene0031381(AHA11);Unigene0032154(pyp-1);Unigene0035485(Atp5mc2);Unigene0039634(MT-CYB);Unigene0040296(COIII);Unigene0042751(Cyc1);Unigene0047537(vha-12);Unigene0049347(ND4);Unigene0064842(ATP6V0B);…	K02261+K02256+K02145+K02256+K02256+K02262+K02261+K02128+K02261+K01535+K01507+K02128+K00412+K02262+K00413+K02147+K03881+K03661+K02262+K02132+K02155+K02133+K02134+K02126
Metabolism	Carbohydrate metabolism	Propanoate metabolism	9	100	0.00643613	0.118425	ko00640	Unigene0010111(Acacb);Unigene0012031(ACS);Unigene0013902(LDHA);Unigene0014534(alh-8);Unigene0029423(CAC3);Unigene0047347(Acat1);Unigene0064412(B0303.3);Unigene0065174(sucl-1);Unigene0065226(gta-1)	K11262+K01895+K00016+K00140+K01962+K00626+K00626+K01899+K13524
Metabolism	Global and overview maps	Carbon metabolism	32	612	0.00839492	0.128722	ko01200	Unigene0006593(PPCC);Unigene0007974(At3g13930);Unigene0008508(pkm);Unigene0008600(ALAAT2);Unigene0012031(ACS);Unigene0014534(alh-8);Unigene0020207(CAT);Unigene0021922(Bm4678);Unigene0023568(Glud1);Unigene0024194(Aldoa);Unigene0026875(FBA5);Unigene0029423(CAC3);Unigene0032573(pyc-1);Unigene0036808(icdA);Unigene0042231(B0272.3);Unigene0044815(pgk-1);Unigene0047347(Acat1);Unigene0052101(aco-2);Unige…	K01595+K00627+K00873+K00814+K01895+K00140+K03781+K00844+K00261+K01623+K01623+K01962+K01958+K00031+K00074+K00927+K00626+K01681+K00626+K00616+K00615+K00074+K01803+K01899+K00026+K00029+K01647+K00134+K01689+K01623+K00025+K00600
Metabolism	Metabolism of cofactors and vitamins	Thiamine metabolism	5	40	0.0105078	0.138102	ko00730	Unigene0044287(Os07g0190000);Unigene0044599(THIC);Unigene0062352(TKT2);Unigene0066147(Adk2);Unigene0066527(nmt1)	K01662+K03147+K01662+K00939+K18278
Metabolism	Carbohydrate metabolism	Citrate cycle (TCA cycle)	10	135	0.015661	0.174657	ko00020	Unigene0007974(At3g13930);Unigene0032573(pyc-1);Unigene0036808(icdA);Unigene0052101(aco-2);Unigene0055114(PEPCK);Unigene0064391(acly-1);Unigene0065174(sucl-1);Unigene0065407(mdh-2);Unigene0065499(cts-1);Unigene0066664(MDH1)	K00627+K01958+K00031+K01681+K01596+K01648+K01899+K00026+K01647+K00025
Metabolism	Global and overview maps	Fatty acid metabolism	12	178	0.017086	0.174657	ko01212	Unigene0010111(Acacb);Unigene0029423(CAC3);Unigene0030360(daf-22);Unigene0041524(Dhrs1);Unigene0047347(Acat1);Unigene0064376(fat-6);Unigene0064412(B0303.3);Unigene0064814(AAE13);Unigene0065923(let-767);Unigene0066080(elo-6);Unigene0066083(Acsl6);Unigene0066521(fat-5)	K11262+K01962+K08764+K00059+K00626+K00507+K00626+K18660+K10251+K10246+K01897+K00507
Metabolism	Metabolism of other amino acids	Glutathione metabolism	12	182	0.0199954	0.183958	ko00480	Unigene0005653(GSTL3);Unigene0006058(GGT1);Unigene0036808(icdA);Unigene0043573(gpx-3);Unigene0044413(GSTU19);Unigene0046516(Odc1);Unigene0046517(odc-1);Unigene0064752(gsr-1);Unigene0065387(GSH2);Unigene0065489(gst-5);Unigene0065757(GST1);Unigene0066234(CNDP2)	K00799+K18592+K00031+K00432+K00799+K01581+K01581+K00383+K21456+K04097+K04097+K15428
Metabolism	Carbohydrate metabolism	Butanoate metabolism	5	54	0.0345868	0.289272	ko00650	Unigene0042231(B0272.3);Unigene0047347(Acat1);Unigene0064412(B0303.3);Unigene0064829(B0272.3);Unigene0065226(gta-1)	K00074+K00626+K00626+K00074+K13524
Metabolism	Energy metabolism	Carbon fixation in photosynthetic organisms	12	204	0.0429279	0.329114	ko00710	Unigene0006593(PPCC);Unigene0008600(ALAAT2);Unigene0024194(Aldoa);Unigene0026875(FBA5);Unigene0044815(pgk-1);Unigene0064822(Tktl2);Unigene0065063(tpi-1);Unigene0065407(mdh-2);Unigene0065498(Me1);Unigene0066410(GPD-1);Unigene0066464(aldo-2);Unigene0066664(MDH1)	K01595+K00814+K01623+K01623+K00927+K00615+K01803+K00026+K00029+K00134+K01623+K00025
Metabolism	Carbohydrate metabolism	Glycolysis / Gluconeogenesis	16	303	0.0501222	0.34201	ko00010	Unigene0006369(PDC1);Unigene0007974(At3g13930);Unigene0008508(pkm);Unigene0012031(ACS);Unigene0013902(LDHA);Unigene0021922(Bm4678);Unigene0024194(Aldoa);Unigene0026875(FBA5);Unigene0035324(ADH2);Unigene0044815(pgk-1);Unigene0055114(PEPCK);Unigene0065063(tpi-1);Unigene0065936(Aldh3a1);Unigene0066410(GPD-1);Unigene0066448(enol-1);Unigene0066464(aldo-2)	K01568+K00627+K00873+K01895+K00016+K00844+K01623+K01623+K18857+K00927+K01596+K01803+K00128+K00134+K01689+K01623
Genetic Information Processing	Folding, sorting and degradation	Protein processing in endoplasmic reticulum	24	502	0.052045	0.34201	ko04141	Unigene0009704(HSP70);Unigene0017114(HSP83A);Unigene0020680(HSP21);Unigene0025173(skr-1);Unigene0025954(DNAJA2);Unigene0026335(pdi-2);Unigene0033487(hsp-3);Unigene0036700(enpl-1);Unigene0036702(enpl-1);Unigene0039168(HSP90);Unigene0041988(RPN2);Unigene0042103(Ganab);Unigene0043760(ZK180.4);Unigene0046089(cnx-1);Unigene0050161(MNS5);Unigene0060028(CDC34);Unigene0061115(ribo-1);Unigene0064369(cdc-4…	K03283+K04079+K13993+K03094+K09503+K09580+K09490+K09487+K09487+K04079+K12667+K05546+K07953+K08054+K10084+K10575+K12666+K13525+K09580+K06689+K10956+K07342+K08057+K13993
Metabolism	Lipid metabolism	Arachidonic acid metabolism	4	44	0.0597577	0.348492	ko00590	Unigene0006058(GGT1);Unigene0043573(gpx-3);Unigene0065489(gst-5);Unigene0065757(GST1)	K18592+K00432+K04097+K04097
Metabolism	Carbohydrate metabolism	Galactose metabolism	6	83	0.0606073	0.348492	ko00052	Unigene0007506(STS1);Unigene0021922(Bm4678);Unigene0029832(Glb1l);Unigene0051918(aglA);Unigene0064411(UGP2);Unigene0065599(cscA)	K06611+K00844+K12309+K01187+K00963+K01193
Metabolism	Metabolism of terpenoids and polyketides	Brassinosteroid biosynthesis	3	30	0.0787617	0.399131	ko00905	Unigene0025700(CYP92C6);Unigene0030589(CYP90D1);Unigene0041482(CYP72A67)	K20623+K12638+K15639
Metabolism	Carbohydrate metabolism	Glyoxylate and dicarboxylate metabolism	10	179	0.0803771	0.399131	ko00630	Unigene0012031(ACS);Unigene0020207(CAT);Unigene0047347(Acat1);Unigene0052101(aco-2);Unigene0063550(GLUL);Unigene0064412(B0303.3);Unigene0065407(mdh-2);Unigene0065499(cts-1);Unigene0066664(MDH1);Unigene0067137(SHM4)	K01895+K03781+K00626+K01681+K01915+K00626+K00026+K01647+K00025+K00600
Metabolism	Lipid metabolism	Biosynthesis of unsaturated fatty acids	5	69	0.0824292	0.399131	ko01040	Unigene0030360(daf-22);Unigene0064376(fat-6);Unigene0065923(let-767);Unigene0066080(elo-6);Unigene0066521(fat-5)	K08764+K00507+K10251+K10246+K00507
Cellular Processes	Transport and catabolism	Phagosome	11	207	0.090523	0.416406	ko04145	Unigene0006683(tbb-2);Unigene0006684(tbb-2);Unigene0015286(vha-13);Unigene0046089(cnx-1);Unigene0047537(vha-12);Unigene0053406(mec-12);Unigene0064842(ATP6V0B);Unigene0064959(SEC61A2);Unigene0065716(vha-2);Unigene0065746(SEC61G);Unigene0066931(crt-1)	K07375+K07375+K02145+K08054+K02147+K07374+K03661+K10956+K02155+K07342+K08057
Environmental Information Processing	Signal transduction	MAPK signaling pathway - plant	15	321	0.124926	0.547296	ko04016	Unigene0013535(PYL4);Unigene0014700(PR1B1);Unigene0016245(HAB1);Unigene0017784(CML18);Unigene0018262(nsy-1);Unigene0020207(CAT);Unigene0020252(ETR2);Unigene0022492(MKK2);Unigene0023186(WRKY27);Unigene0036604(cmd-1);Unigene0051277(ERL2);Unigene0059139(ASP);Unigene0064496(tnc-2);Unigene0065704(mlc-3);Unigene0065848(NDK)	K14496+K13449+K14497+K02183+K20606+K03781+K14509+K20603+K13425+K02183+K20718+K13449+K02183+K02183+K00940
Metabolism	Amino acid metabolism	Tryptophan metabolism	6	103	0.133803	0.559539	ko00380	Unigene0020207(CAT);Unigene0021472(F54D5.7);Unigene0047347(Acat1);Unigene0064412(B0303.3);Unigene0065936(Aldh3a1);Unigene0068478(At4g34880)	K03781+K00252+K00626+K00626+K00128+K01426
Metabolism	Biosynthesis of other secondary metabolites	Aflatoxin biosynthesis	1	5	0.157504	0.606817	ko00254	Unigene0010111(Acacb)	K11262
Metabolism	Lipid metabolism	Fatty acid biosynthesis	5	85	0.1583	0.606817	ko00061	Unigene0010111(Acacb);Unigene0029423(CAC3);Unigene0041524(Dhrs1);Unigene0064814(AAE13);Unigene0066083(Acsl6)	K11262+K01962+K00059+K18660+K01897
Metabolism	Lipid metabolism	Synthesis and degradation of ketone bodies	2	24	0.192932	0.690591	ko00072	Unigene0047347(Acat1);Unigene0064412(B0303.3)	K00626+K00626
Metabolism	Amino acid metabolism	Valine, leucine and isoleucine degradation	7	142	0.202585	0.690591	ko00280	Unigene0014534(alh-8);Unigene0033990(CG12262);Unigene0047347(Acat1);Unigene0064412(B0303.3);Unigene0064814(AAE13);Unigene0065226(gta-1);Unigene0065936(Aldh3a1)	K00140+K11538+K00626+K00626+K18660+K13524+K00128
Metabolism	Amino acid metabolism	Lysine degradation	4	69	0.202673	0.690591	ko00310	Unigene0021472(F54D5.7);Unigene0047347(Acat1);Unigene0064412(B0303.3);Unigene0065936(Aldh3a1)	K00252+K00626+K00626+K00128
Metabolism	Lipid metabolism	Fatty acid degradation	6	119	0.212482	0.698157	ko00071	Unigene0021472(F54D5.7);Unigene0035324(ADH2);Unigene0047347(Acat1);Unigene0064412(B0303.3);Unigene0065936(Aldh3a1);Unigene0066083(Acsl6)	K00252+K18857+K00626+K00626+K00128+K01897
Organismal Systems	Environmental adaptation	Plant-pathogen interaction	18	446	0.245885	0.767351	ko04626	Unigene0001011(At1g58390);Unigene0006444(CPK9);Unigene0009148(--);Unigene0014700(PR1B1);Unigene0017114(HSP83A);Unigene0017784(CML18);Unigene0023186(WRKY27);Unigene0025948(mnk-1);Unigene0026219(TUFA);Unigene0036604(cmd-1);Unigene0036700(enpl-1);Unigene0036702(enpl-1);Unigene0039168(HSP90);Unigene0046210(mlc-1);Unigene0059139(ASP);Unigene0064496(tnc-2);Unigene0064883(TUFM);Unigene0065704(mlc-3)	K13457+K13412+K05391+K13449+K04079+K02183+K13425+K13412+K02358+K02183+K09487+K09487+K04079+K13448+K13449+K02183+K02358+K02183
Metabolism	Global and overview maps	Biosynthesis of amino acids	19	475	0.250223	0.767351	ko01230	Unigene0008508(pkm);Unigene0008600(ALAAT2);Unigene0024194(Aldoa);Unigene0026875(FBA5);Unigene0027860(--);Unigene0032573(pyc-1);Unigene0036808(icdA);Unigene0043638(sams-4);Unigene0044815(pgk-1);Unigene0052101(aco-2);Unigene0063550(GLUL);Unigene0064452(TALDO1);Unigene0064822(Tktl2);Unigene0065063(tpi-1);Unigene0065499(cts-1);Unigene0066410(GPD-1);Unigene0066448(enol-1);Unigene0066464(aldo-2);Unigen…	K00873+K00814+K01623+K01623+K15227+K01958+K00031+K00789+K00927+K01681+K01915+K00616+K00615+K01803+K01647+K00134+K01689+K01623+K00600
Metabolism	Glycan biosynthesis and metabolism	Glycosaminoglycan degradation	2	31	0.280808	0.833365	ko00531	Unigene0006879(Hgsnat);Unigene0029832(Glb1l)	K10532+K12309
Metabolism	Lipid metabolism	Sphingolipid metabolism	3	57	0.301254	0.855658	ko00600	Unigene0015339(GBA2);Unigene0029832(Glb1l);Unigene0048499(ugt-47)	K17108+K12309+K04628
Cellular Processes	Transport and catabolism	Peroxisome	7	163	0.310394	0.855658	ko04146	Unigene0014153(FSD3);Unigene0018329(CPT1A);Unigene0020207(CAT);Unigene0021914(sod-1);Unigene0030360(daf-22);Unigene0036808(icdA);Unigene0066083(Acsl6)	K04564+K00624+K03781+K04565+K08764+K00031+K01897
Metabolism	Energy metabolism	Nitrogen metabolism	4	87	0.336893	0.855658	ko00910	Unigene0023568(Glud1);Unigene0027103(CYB5R3);Unigene0046424(BCA1);Unigene0063550(GLUL)	K00261+K10534+K01673+K01915
Metabolism	Amino acid metabolism	Cysteine and methionine metabolism	9	224	0.342428	0.855658	ko00270	Unigene0013902(LDHA);Unigene0025076(ACO1);Unigene0027076(ZC373.5);Unigene0028328(At1g77330);Unigene0043638(sams-4);Unigene0064768(ZC373.5);Unigene0065387(GSH2);Unigene0065407(mdh-2);Unigene0066664(MDH1)	K00016+K05933+K16054+K05933+K00789+K16054+K21456+K00026+K00025
Metabolism	Carbohydrate metabolism	Amino sugar and nucleotide sugar metabolism	9	224	0.342428	0.855658	ko00520	Unigene0002062(SQD1);Unigene0005645(CHIT3);Unigene0010472(SE2);Unigene0021922(Bm4678);Unigene0024875(AGPS2);Unigene0041157(CHIT5B);Unigene0049043(GAUT5);Unigene0052408(SQD1);Unigene0064411(UGP2)	K06118+K01183+K01183+K00844+K00975+K01183+K13648+K06118+K00963
Metabolism	Carbohydrate metabolism	Fructose and mannose metabolism	5	115	0.345956	0.855658	ko00051	Unigene0021922(Bm4678);Unigene0024194(Aldoa);Unigene0026875(FBA5);Unigene0065063(tpi-1);Unigene0066464(aldo-2)	K00844+K01623+K01623+K01803+K01623
Metabolism	Amino acid metabolism	Arginine and proline metabolism	5	118	0.366154	0.855658	ko00330	Unigene0011049(PAO2);Unigene0046516(Odc1);Unigene0046517(odc-1);Unigene0065936(Aldh3a1);Unigene0068478(At4g34880)	K17839+K01581+K01581+K00128+K01426
Metabolism	Metabolism of other amino acids	beta-Alanine metabolism	4	91	0.367751	0.855658	ko00410	Unigene0011049(PAO2);Unigene0014534(alh-8);Unigene0065226(gta-1);Unigene0065936(Aldh3a1)	K17839+K00140+K13524+K00128
Metabolism	Global and overview maps	Metabolic pathways	135	3911	0.372025	0.855658	ko01100	Unigene0002062(SQD1);Unigene0004646(Pygm);Unigene0005645(CHIT3);Unigene0005653(GSTL3);Unigene0006058(GGT1);Unigene0006369(PDC1);Unigene0006593(PPCC);Unigene0006879(Hgsnat);Unigene0007506(STS1);Unigene0007974(At3g13930);Unigene0008436(COII);Unigene0008508(pkm);Unigene0008600(ALAAT2);Unigene0009032(PSS1);Unigene0010111(Acacb);Unigene0010472(SE2);Unigene0010858(MT-CO1);Unigene0011049(PAO2);Unigene00…	K06118+K00688+K01183+K00799+K18592+K01568+K01595+K10532+K06611+K00627+K02261+K00873+K00814+K08730+K11262+K01183+K02256+K17839+K01895+K00016+K00140+K02145+K17108+K08915+K13293+K02256+K03781+K00252+K00844+K02256+K02262+K02261+K00261+K01623+K00975+K05933+K20623+K01623+K02128+K16054+K10534+K15227+K05933+K00913+K02261+K01962+K12309+K08764+K12638+K01535+K01958+K11538+K18857+K02128+K00031+K00412+K02262+…
Metabolism	Metabolism of other amino acids	Taurine and hypotaurine metabolism	1	15	0.402173	0.884647	ko00430	Unigene0006058(GGT1)	K18592
Metabolism	Metabolism of terpenoids and polyketides	Terpenoid backbone biosynthesis	4	96	0.406194	0.884647	ko00900	Unigene0044287(Os07g0190000);Unigene0047347(Acat1);Unigene0062352(TKT2);Unigene0064412(B0303.3)	K01662+K00626+K01662+K00626
Genetic Information Processing	Folding, sorting and degradation	Protein export	4	97	0.413838	0.884647	ko03060	Unigene0006916(OXA1L);Unigene0033487(hsp-3);Unigene0064959(SEC61A2);Unigene0065746(SEC61G)	K03217+K09490+K10956+K07342
Metabolism	Carbohydrate metabolism	Pentose phosphate pathway	5	129	0.439992	0.884647	ko00030	Unigene0024194(Aldoa);Unigene0026875(FBA5);Unigene0064452(TALDO1);Unigene0064822(Tktl2);Unigene0066464(aldo-2)	K01623+K01623+K00616+K00615+K01623
Metabolism	Nucleotide metabolism	Purine metabolism	7	188	0.448526	0.884647	ko00230	Unigene0008508(pkm);Unigene0017557(pde-4);Unigene0040935(ALN);Unigene0041496(apy-1);Unigene0058149(--);Unigene0065848(NDK);Unigene0066147(Adk2)	K00873+K13293+K01466+K12304+K01514+K00940+K00939
Metabolism	Glycan biosynthesis and metabolism	Other glycan degradation	2	45	0.450871	0.884647	ko00511	Unigene0015339(GBA2);Unigene0029832(Glb1l)	K17108+K12309
Metabolism	Global and overview maps	2-Oxocarboxylic acid metabolism	4	107	0.48873	0.884647	ko01210	Unigene0008600(ALAAT2);Unigene0036808(icdA);Unigene0052101(aco-2);Unigene0065499(cts-1)	K00814+K00031+K01681+K01647
Environmental Information Processing	Signal transduction	Phosphatidylinositol signaling system	5	137	0.49248	0.884647	ko04070	Unigene0017784(CML18);Unigene0028431(ITPK3);Unigene0036604(cmd-1);Unigene0064496(tnc-2);Unigene0065704(mlc-3)	K02183+K00913+K02183+K02183+K02183
Metabolism	Amino acid metabolism	Arginine biosynthesis	3	79	0.500388	0.884647	ko00220	Unigene0008600(ALAAT2);Unigene0023568(Glud1);Unigene0063550(GLUL)	K00814+K00261+K01915
Metabolism	Amino acid metabolism	Phenylalanine metabolism	3	80	0.508846	0.884647	ko00360	Unigene0042231(B0272.3);Unigene0064829(B0272.3);Unigene0068478(At4g34880)	K00074+K00074+K01426
Metabolism	Glycan biosynthesis and metabolism	Glycosphingolipid biosynthesis - ganglio series	1	21	0.513483	0.884647	ko00604	Unigene0029832(Glb1l)	K12309
Cellular Processes	Transport and catabolism	Endocytosis	12	352	0.525794	0.884647	ko04144	Unigene0004340(ARF);Unigene0007267(rho-1);Unigene0008519(VPS24-1);Unigene0009704(HSP70);Unigene0030683(chc-1);Unigene0040381(AGD12);Unigene0059581(RABE1C);Unigene0059898(RABA4D);Unigene0064092(Ehd3);Unigene0064735(chmp4b);Unigene0066442(CAPZB);Unigene0066563(rab-11.1)	K07937+K04513+K12193+K03283+K04646+K12486+K07901+K07904+K12483+K12194+K10365+K07904
Genetic Information Processing	Translation	mRNA surveillance pathway	8	233	0.529481	0.884647	ko03015	Unigene0016785(gsp-3);Unigene0039451(paa-1);Unigene0043019(PABPC4);Unigene0060609(ELAVL4);Unigene0064562(let-92);Unigene0065513(gsp-2);Unigene0065619(hel-1);Unigene0066276(CSTF2)	K06269+K03456+K13126+K13126+K04382+K06269+K12812+K14407
Metabolism	Metabolism of terpenoids and polyketides	Limonene and pinene degradation	1	22	0.529912	0.884647	ko00903	Unigene0065936(Aldh3a1)	K00128
Metabolism	Lipid metabolism	Fatty acid elongation	2	53	0.537555	0.884647	ko00062	Unigene0065923(let-767);Unigene0066080(elo-6)	K10251+K10246
Environmental Information Processing	Signal transduction	Plant hormone signal transduction	9	266	0.543313	0.884647	ko04075	Unigene0006912(SAUR15);Unigene0013535(PYL4);Unigene0014700(PR1B1);Unigene0016245(HAB1);Unigene0020252(ETR2);Unigene0030802(--);Unigene0044725(SAUR50);Unigene0049853(GH3.1);Unigene0059139(ASP)	K14488+K14496+K13449+K14497+K14509+K14488+K14488+K14487+K13449
Metabolism	Carbohydrate metabolism	Starch and sucrose metabolism	7	208	0.555695	0.884647	ko00500	Unigene0004646(Pygm);Unigene0021922(Bm4678);Unigene0024875(AGPS2);Unigene0045175(TPPJ);Unigene0051918(aglA);Unigene0064411(UGP2);Unigene0065599(cscA)	K00688+K00844+K00975+K01087+K01187+K00963+K01193
Metabolism	Lipid metabolism	Ether lipid metabolism	2	55	0.557712	0.884647	ko00565	Unigene0048499(ugt-47);Unigene0065182(paf-2)	K04628+K01062
Metabolism	Amino acid metabolism	Alanine, aspartate and glutamate metabolism	4	119	0.57296	0.893428	ko00250	Unigene0008600(ALAAT2);Unigene0023568(Glud1);Unigene0063550(GLUL);Unigene0065226(gta-1)	K00814+K00261+K01915+K13524
Metabolism	Glycan biosynthesis and metabolism	Other types of O-glycan biosynthesis	1	27	0.604124	0.926323	ko00514	Unigene0033214(RDN2)	K20782
Cellular Processes	Transport and catabolism	Autophagy - other eukaryotes	2	65	0.64898	0.956492	ko04136	Unigene0064562(let-92);Unigene0065236(lgg-1)	K04382+K08341
Metabolism	Glycan biosynthesis and metabolism	N-Glycan biosynthesis	3	99	0.653589	0.956492	ko00510	Unigene0041988(RPN2);Unigene0042103(Ganab);Unigene0061115(ribo-1)	K12667+K05546+K12666
Metabolism	Metabolism of cofactors and vitamins	Biotin metabolism	1	31	0.654989	0.956492	ko00780	Unigene0041524(Dhrs1)	K00059
Metabolism	Metabolism of cofactors and vitamins	Nicotinate and nicotinamide metabolism	1	33	0.677923	0.959522	ko00760	Unigene0062802(QS)	K03517
Metabolism	Metabolism of terpenoids and polyketides	Zeatin biosynthesis	1	33	0.677923	0.959522	ko00908	Unigene0009914(UGT73E1)	K13496
Metabolism	Metabolism of other amino acids	Cyanoamino acid metabolism	2	70	0.688717	0.960029	ko00460	Unigene0006058(GGT1);Unigene0067137(SHM4)	K18592+K00600
Metabolism	Metabolism of cofactors and vitamins	One carbon pool by folate	1	36	0.709507	0.973215	ko00670	Unigene0067137(SHM4)	K00600
Metabolism	Amino acid metabolism	Histidine metabolism	1	37	0.719333	0.973215	ko00340	Unigene0065936(Aldh3a1)	K00128
Metabolism	Carbohydrate metabolism	Inositol phosphate metabolism	3	112	0.733522	0.978029	ko00562	Unigene0014534(alh-8);Unigene0028431(ITPK3);Unigene0065063(tpi-1)	K00140+K00913+K01803
Metabolism	Glycan biosynthesis and metabolism	Various types of N-glycan biosynthesis	2	78	0.744547	0.978548	ko00513	Unigene0041988(RPN2);Unigene0061115(ribo-1)	K12667+K12666
Genetic Information Processing	Folding, sorting and degradation	RNA degradation	5	194	0.788123	0.987285	ko03018	Unigene0043019(PABPC4);Unigene0044653(hsp-6);Unigene0060609(ELAVL4);Unigene0065637(hsp-60);Unigene0066448(enol-1)	K13126+K04043+K13126+K04077+K01689
Metabolism	Lipid metabolism	Steroid biosynthesis	1	46	0.79412	0.987285	ko00100	Unigene0055175(LIP2)	K01052
Metabolism	Energy metabolism	Photosynthesis - antenna proteins	1	46	0.79412	0.987285	ko00196	Unigene0015962(LHCB4.1)	K08915
Metabolism	Glycan biosynthesis and metabolism	Glycosylphosphatidylinositol(GPI)-anchor biosynthesis	1	46	0.79412	0.987285	ko00563	Unigene0049422(PIGM)	K05284
Metabolism	Lipid metabolism	Glycerolipid metabolism	3	130	0.819366	0.996599	ko00561	Unigene0002062(SQD1);Unigene0052408(SQD1);Unigene0065936(Aldh3a1)	K06118+K06118+K00128
Metabolism	Energy metabolism	Sulfur metabolism	1	57	0.85909	0.996599	ko00920	Unigene0057717(APR1)	K05907
Metabolism	Lipid metabolism	alpha-Linolenic acid metabolism	1	58	0.863868	0.996599	ko00592	Unigene0035324(ADH2)	K18857
Metabolism	Nucleotide metabolism	Pyrimidine metabolism	2	105	0.873956	0.996599	ko00240	Unigene0041496(apy-1);Unigene0065848(NDK)	K12304+K00940
Genetic Information Processing	Translation	RNA transport	8	348	0.906115	0.996599	ko03013	Unigene0011067(C37C3.2);Unigene0019385(Xpo1);Unigene0030057(eft-3);Unigene0040351(TIF11);Unigene0043019(PABPC4);Unigene0055368(inf-1);Unigene0060609(ELAVL4);Unigene0065619(hel-1)	K03262+K14290+K03231+K03236+K13126+K03257+K13126+K12812
Metabolism	Amino acid metabolism	Phenylalanine, tyrosine and tryptophan biosynthesis	1	72	0.916044	0.996599	ko00400	Unigene0027860(--)	K15227
Genetic Information Processing	Replication and repair	DNA replication	1	73	0.918896	0.996599	ko03030	Unigene0030480(At2g25100)	K10743
Genetic Information Processing	Folding, sorting and degradation	Ubiquitin mediated proteolysis	5	258	0.939517	0.996599	ko04120	Unigene0002656(UBC15);Unigene0025173(skr-1);Unigene0060028(CDC34);Unigene0064539(let-70);Unigene0064824(ubc-25)	K10688+K03094+K10575+K06689+K10582
Genetic Information Processing	Transcription	RNA polymerase	1	82	0.940583	0.996599	ko03020	Unigene0050341(RPB2)	K03010
Metabolism	Global and overview maps	Biosynthesis of secondary metabolites	55	1941	0.941634	0.996599	ko01110	Unigene0004646(Pygm);Unigene0006369(PDC1);Unigene0007974(At3g13930);Unigene0008508(pkm);Unigene0009032(PSS1);Unigene0009914(UGT73E1);Unigene0010111(Acacb);Unigene0012031(ACS);Unigene0013902(LDHA);Unigene0020207(CAT);Unigene0021472(F54D5.7);Unigene0021922(Bm4678);Unigene0024194(Aldoa);Unigene0024875(AGPS2);Unigene0025076(ACO1);Unigene0025700(CYP92C6);Unigene0026875(FBA5);Unigene0027860(--);Unigene…	K00688+K01568+K00627+K00873+K08730+K13496+K11262+K01895+K00016+K03781+K00252+K00844+K01623+K00975+K05933+K20623+K01623+K15227+K05933+K01962+K12638+K18857+K00031+K00059+K00789+K01662+K00927+K01087+K01581+K01581+K00626+K01187+K01681+K01596+K01662+K01648+K00963+K00626+K00616+K00615+K01803+K01899+K00026+K01647+K01193+K00940+K10251+K00128+K10246+K00939+K00134+K01689+K01623+K00025+K00600
Metabolism	Carbohydrate metabolism	Ascorbate and aldarate metabolism	1	83	0.942604	0.996599	ko00053	Unigene0065936(Aldh3a1)	K00128
Environmental Information Processing	Membrane transport	ABC transporters	1	87	0.950023	0.996599	ko02010	Unigene0028037(Os02g0190300)	K05658
Metabolism	Amino acid metabolism	Tyrosine metabolism	1	113	0.979706	0.996599	ko00350	Unigene0035324(ADH2)	K18857
Metabolism	Carbohydrate metabolism	Pentose and glucuronate interconversions	1	118	0.982941	0.996599	ko00040	Unigene0064411(UGP2)	K00963
Genetic Information Processing	Translation	Ribosome biogenesis in eukaryotes	2	179	0.985	0.996599	ko03008	Unigene0019385(Xpo1);Unigene0064100(riok-3)	K14290+K07178
Metabolism	Amino acid metabolism	Glycine, serine and threonine metabolism	1	129	0.988361	0.996599	ko00260	Unigene0067137(SHM4)	K00600
Metabolism	Lipid metabolism	Glycerophospholipid metabolism	1	154	0.995128	0.996599	ko00564	Unigene0009032(PSS1)	K08730
Genetic Information Processing	Transcription	Spliceosome	6	425	0.996599	0.996599	ko03040	Unigene0005426(snr-6);Unigene0009704(HSP70);Unigene0053161(DDX17);Unigene0062621(SR34A);Unigene0065619(hel-1);Unigene0066130(B52)	K11097+K03283+K12823+K12890+K12812+K12896

## Sheet: SX2-vs-SC2
KEGG_A_class	KEGG_B_class	Pathway	SX2-vs-SC2 (89)	All (8905)	Pvalue	Qvalue	Pathway ID	Genes	K_IDs
Metabolism	Metabolism of cofactors and vitamins	Thiamine metabolism	4	40	0.000647352	0.0472567	ko00730	Unigene0005430(Os03g0130400);Unigene0011970(THI1-2);Unigene0024250(NTPCR);Unigene0044599(THIC)	K00939+K03146+K06928+K03147
Organismal Systems	Environmental adaptation	Plant-pathogen interaction	10	446	0.013193	0.481543	ko04626	Unigene0001046(--);Unigene0001105(BAK1);Unigene0006094(BAK1);Unigene0008802(--);Unigene0015233(XA21);Unigene0023187(WRKY29);Unigene0028512(shn-1);Unigene0037298(FLS2);Unigene0038370(Mylpf);Unigene0051037(CPK17)	K13457+K13416+K13416+K13459+K13420+K13425+K02183+K13420+K13448+K13412
Metabolism	Lipid metabolism	alpha-Linolenic acid metabolism	3	58	0.0200553	0.488011	ko00592	Unigene0004121(DOX1);Unigene0035324(ADH2);Unigene0056047(CBG15946)	K10529+K18857+K00232
Environmental Information Processing	Signal transduction	MAPK signaling pathway - plant	7	321	0.0411726	0.711797	ko04016	Unigene0001105(BAK1);Unigene0006094(BAK1);Unigene0010718(PYL8);Unigene0015233(XA21);Unigene0023187(WRKY29);Unigene0028512(shn-1);Unigene0037298(FLS2)	K13416+K13416+K14496+K13420+K13425+K02183+K13420
Metabolism	Energy metabolism	Nitrogen metabolism	3	87	0.0561466	0.711797	ko00910	Unigene0019154(GLT1);Unigene0046550(cah-5);Unigene0049485(GS1)	K00264+K01674+K01915
Metabolism	Metabolism of terpenoids and polyketides	Monoterpenoid biosynthesis	1	6	0.0585038	0.711797	ko00902	Unigene0024070(GEDH1)	K23232
Metabolism	Glycan biosynthesis and metabolism	Other glycan degradation	2	45	0.0741603	0.773386	ko00511	Unigene0002432(--);Unigene0025888(At5g13980)	K12309+K01191
Metabolism	Amino acid metabolism	Alanine, aspartate and glutamate metabolism	3	119	0.116131	0.815461	ko00250	Unigene0019154(GLT1);Unigene0049485(GS1);Unigene0068290(ASE2)	K00264+K01915+K00764
Metabolism	Nucleotide metabolism	Purine metabolism	4	188	0.118715	0.815461	ko00230	Unigene0005430(Os03g0130400);Unigene0008695(CRSH);Unigene0024250(NTPCR);Unigene0068290(ASE2)	K00939+K00951+K06928+K00764
Metabolism	Biosynthesis of other secondary metabolites	Stilbenoid, diarylheptanoid and gingerol biosynthesis	2	61	0.123977	0.815461	ko00945	Unigene0005302(OMT2);Unigene0068999(RAS)	K16040+K13065
Genetic Information Processing	Folding, sorting and degradation	Proteasome	3	124	0.127082	0.815461	ko03050	Unigene0003145(RPN9A);Unigene0054250(RPN6);Unigene0065587(--)	K03039+K03036+K10881
Genetic Information Processing	Replication and repair	Homologous recombination	2	64	0.134048	0.815461	ko03440	Unigene0005056(PLA1);Unigene0065587(--)	K11864+K10881
Metabolism	Lipid metabolism	Biosynthesis of unsaturated fatty acids	2	69	0.151222	0.841119	ko01040	Unigene0056047(CBG15946);Unigene0067974(KCR1)	K00232+K10251
Metabolism	Glycan biosynthesis and metabolism	Glycosphingolipid biosynthesis - ganglio series	1	21	0.190369	0.841119	ko00604	Unigene0002432(--)	K12309
Metabolism	Metabolism of cofactors and vitamins	Vitamin B6 metabolism	1	21	0.190369	0.841119	ko00750	Unigene0041151(PLR1)	K05275
Metabolism	Metabolism of terpenoids and polyketides	Diterpenoid biosynthesis	1	22	0.19848	0.841119	ko00904	Unigene0005534(GA2OX4)	K04125
Metabolism	Metabolism of terpenoids and polyketides	Sesquiterpenoid and triterpenoid biosynthesis	1	22	0.19848	0.841119	ko00909	Unigene0002959(STPS2)	K15803
Metabolism	Biosynthesis of other secondary metabolites	Phenylpropanoid biosynthesis	3	174	0.252034	0.841119	ko00940	Unigene0029140(PER51);Unigene0039439(BGLU10);Unigene0068999(RAS)	K00430+K01188+K13065
Metabolism	Metabolism of terpenoids and polyketides	Brassinosteroid biosynthesis	1	30	0.260539	0.841119	ko00905	Unigene0041482(CYP72A67)	K15639
Metabolism	Glycan biosynthesis and metabolism	Glycosaminoglycan degradation	1	31	0.267955	0.841119	ko00531	Unigene0002432(--)	K12309
Metabolism	Lipid metabolism	Cutin, suberine and wax biosynthesis	1	36	0.303943	0.841119	ko00073	Unigene0068465(CYP86A22)	K15398
Metabolism	Amino acid metabolism	Tyrosine metabolism	2	113	0.312219	0.841119	ko00350	Unigene0004786(co-2);Unigene0035324(ADH2)	K00422+K18857
Metabolism	Amino acid metabolism	Arginine and proline metabolism	2	118	0.330626	0.841119	ko00330	Unigene0020473(PROC1);Unigene0060033(SAMDC)	K00286+K01611
Metabolism	Lipid metabolism	Fatty acid degradation	2	119	0.334292	0.841119	ko00071	Unigene0035324(ADH2);Unigene0056047(CBG15946)	K18857+K00232
Metabolism	Global and overview maps	Biosynthesis of amino acids	6	475	0.338254	0.841119	ko01230	Unigene0005944(GAPC2);Unigene0013323(ASA1);Unigene0019154(GLT1);Unigene0020473(PROC1);Unigene0049485(GS1);Unigene0066539(PGH1)	K00134+K01657+K00264+K00286+K01915+K01689
Metabolism	Carbohydrate metabolism	Glycolysis / Gluconeogenesis	4	303	0.359188	0.841119	ko00010	Unigene0005944(GAPC2);Unigene0006369(PDC1);Unigene0035324(ADH2);Unigene0066539(PGH1)	K00134+K01568+K18857+K01689
Metabolism	Glycan biosynthesis and metabolism	Glycosylphosphatidylinositol(GPI)-anchor biosynthesis	1	46	0.370753	0.841119	ko00563	Unigene0049422(PIGM)	K05284
Metabolism	Carbohydrate metabolism	Amino sugar and nucleotide sugar metabolism	3	224	0.388749	0.841119	ko00520	Unigene0001292(ASD1);Unigene0003295(UXS2);Unigene0048921(ASD1)	K01209+K08678+K01209
Organismal Systems	Environmental adaptation	Circadian rhythm - plant	1	49	0.38953	0.841119	ko04712	Unigene0018004(HD3A)	K16223
Environmental Information Processing	Signal transduction	Phosphatidylinositol signaling system	2	137	0.399117	0.841119	ko04070	Unigene0028512(shn-1);Unigene0043640(PLC6)	K02183+K05857
Metabolism	Lipid metabolism	Fatty acid elongation	1	53	0.413707	0.841119	ko00062	Unigene0067974(KCR1)	K10251
Metabolism	Lipid metabolism	Ether lipid metabolism	1	55	0.425438	0.841119	ko00565	Unigene0016687(F09G2.8)	K16860
Metabolism	Lipid metabolism	Sphingolipid metabolism	1	57	0.436937	0.841119	ko00600	Unigene0002432(--)	K12309
Genetic Information Processing	Translation	RNA transport	4	348	0.461166	0.841119	ko03013	Unigene0001265(THO1);Unigene0007902(THO1);Unigene0033592(NUP205);Unigene0053888(At5g62290)	K12878+K12878+K14310+K05019
Genetic Information Processing	Folding, sorting and degradation	Ubiquitin mediated proteolysis	3	258	0.479024	0.841119	ko04120	Unigene0002574(GIP);Unigene0036439(--);Unigene0062826(UBC28)	K03358+K03358+K06689
Metabolism	Global and overview maps	Biosynthesis of secondary metabolites	20	1941	0.480089	0.841119	ko01110	Unigene0004786(co-2);Unigene0005430(Os03g0130400);Unigene0005534(GA2OX4);Unigene0005944(GAPC2);Unigene0006369(PDC1);Unigene0013323(ASA1);Unigene0016687(F09G2.8);Unigene0019154(GLT1);Unigene0020473(PROC1);Unigene0024070(GEDH1);Unigene0029140(PER51);Unigene0034557(CLH2);Unigene0035324(ADH2);Unigene0039439(BGLU10);Unigene0050470(--);Unigene0056047(CBG15946);Unigene0066539(PGH1);Unigene0067974(KCR1);…	K00422+K00939+K04125+K00134+K01568+K01657+K16860+K00264+K00286+K23232+K00430+K08099+K18857+K01188+K11778+K00232+K01689+K10251+K00764+K13065
Metabolism	Biosynthesis of other secondary metabolites	Isoquinoline alkaloid biosynthesis	1	68	0.496229	0.841119	ko00950	Unigene0004786(co-2)	K00422
Environmental Information Processing	Signal transduction	Plant hormone signal transduction	3	266	0.499423	0.841119	ko04075	Unigene0001105(BAK1);Unigene0006094(BAK1);Unigene0010718(PYL8)	K13416+K13416+K14496
Metabolism	Metabolism of other amino acids	Cyanoamino acid metabolism	1	70	0.506325	0.841119	ko00460	Unigene0039439(BGLU10)	K01188
Metabolism	Metabolism of cofactors and vitamins	Porphyrin and chlorophyll metabolism	1	71	0.511298	0.841119	ko00860	Unigene0034557(CLH2)	K08099
Metabolism	Amino acid metabolism	Phenylalanine, tyrosine and tryptophan biosynthesis	1	72	0.516222	0.841119	ko00400	Unigene0013323(ASA1)	K01657
Metabolism	Biosynthesis of other secondary metabolites	Flavonoid biosynthesis	1	75	0.5307	0.841119	ko00941	Unigene0068999(RAS)	K13065
Metabolism	Global and overview maps	Fatty acid metabolism	2	178	0.534406	0.841119	ko01212	Unigene0056047(CBG15946);Unigene0067974(KCR1)	K00232+K10251
Metabolism	Global and overview maps	Metabolic pathways	39	3911	0.548508	0.841119	ko01100	Unigene0001292(ASD1);Unigene0002432(--);Unigene0003295(UXS2);Unigene0004376(PRP1);Unigene0004786(co-2);Unigene0005430(Os03g0130400);Unigene0005944(GAPC2);Unigene0006369(PDC1);Unigene0008695(CRSH);Unigene0011970(THI1-2);Unigene0013323(ASA1);Unigene0016687(F09G2.8);Unigene0019154(GLT1);Unigene0020183(COI);Unigene0020473(PROC1);Unigene0024070(GEDH1);Unigene0024250(NTPCR);Unigene0029140(PER51);Unigen…	K01209+K12309+K08678+K00799+K00422+K00939+K00134+K01568+K00951+K03146+K01657+K16860+K00264+K02256+K00286+K23232+K06928+K00430+K08099+K18857+K01188+K01728+K02262+K05275+K12235+K01006+K05857+K03147+K01674+K01209+K05284+K01915+K00232+K01611+K01689+K10251+K00764+K15398+K13065
Metabolism	Amino acid metabolism	Arginine biosynthesis	1	79	0.54934	0.841119	ko00220	Unigene0049485(GS1)	K01915
Genetic Information Processing	Transcription	RNA polymerase	1	82	0.562838	0.841119	ko03020	Unigene0056716(NRPB8A)	K03016
Metabolism	Carbohydrate metabolism	Galactose metabolism	1	83	0.567247	0.841119	ko00052	Unigene0002432(--)	K12309
Genetic Information Processing	Folding, sorting and degradation	Protein processing in endoplasmic reticulum	5	502	0.568561	0.841119	ko04141	Unigene0000732(HSP70);Unigene0001310(BIP5);Unigene0040164(SEC31B);Unigene0062734(HSP18.1);Unigene0062826(UBC28)	K03283+K09490+K14005+K13993+K06689
Environmental Information Processing	Membrane transport	ABC transporters	1	87	0.584451	0.841119	ko02010	Unigene0005617(ABCB11)	K05658
Metabolism	Metabolism of other amino acids	beta-Alanine metabolism	1	91	0.600978	0.841119	ko00410	Unigene0056047(CBG15946)	K00232
Metabolism	Energy metabolism	Carbon fixation in photosynthetic organisms	2	204	0.608973	0.841119	ko00710	Unigene0005944(GAPC2);Unigene0043440(PPD)	K00134+K01006
Genetic Information Processing	Transcription	Spliceosome	4	425	0.620061	0.841119	ko03040	Unigene0000732(HSP70);Unigene0000766(ISY1);Unigene0001265(THO1);Unigene0007902(THO1)	K03283+K12870+K12878+K12878
Metabolism	Metabolism of terpenoids and polyketides	Terpenoid backbone biosynthesis	1	96	0.620725	0.841119	ko00900	Unigene0050470(--)	K11778
Genetic Information Processing	Folding, sorting and degradation	Protein export	1	97	0.624557	0.841119	ko03060	Unigene0001310(BIP5)	K09490
Metabolism	Carbohydrate metabolism	Propanoate metabolism	1	100	0.635825	0.841119	ko00640	Unigene0056047(CBG15946)	K00232
Metabolism	Amino acid metabolism	Tryptophan metabolism	1	103	0.646758	0.841119	ko00380	Unigene0004604(DAO)	K23947
Metabolism	Carbohydrate metabolism	Inositol phosphate metabolism	1	112	0.677647	0.841119	ko00562	Unigene0043640(PLC6)	K05857
Cellular Processes	Transport and catabolism	Endocytosis	3	352	0.689473	0.841119	ko04144	Unigene0000732(HSP70);Unigene0026662(VPS2.3);Unigene0027777(RE1)	K03283+K12192+K01528
Genetic Information Processing	Translation	Ribosome	8	903	0.692866	0.841119	ko03010	Unigene0008912(RPS20A);Unigene0010996(rpl20);Unigene0018236(RPL4A);Unigene0022902(RPL21A);Unigene0023209(--);Unigene0036697(RPS3A);Unigene0039028(RpL32);Unigene0061089(RPL5)	K02969+K02887+K02930+K02889+K02988+K02984+K02912+K02932
Metabolism	Carbohydrate metabolism	Pentose and glucuronate interconversions	1	118	0.69674	0.841119	ko00040	Unigene0039739(PMR6)	K01728
Metabolism	Energy metabolism	Photosynthesis	1	120	0.702853	0.841119	ko00195	Unigene0005175(PSBP1)	K02717
Metabolism	Amino acid metabolism	Glycine, serine and threonine metabolism	1	129	0.728885	0.858203	ko00260	Unigene0041686(SR)	K12235
Metabolism	Lipid metabolism	Glycerophospholipid metabolism	1	154	0.789946	0.915334	ko00564	Unigene0016687(F09G2.8)	K16860
Cellular Processes	Transport and catabolism	Peroxisome	1	163	0.808417	0.916938	ko04146	Unigene0056047(CBG15946)	K00232
Metabolism	Carbohydrate metabolism	Glyoxylate and dicarboxylate metabolism	1	179	0.837374	0.916938	ko00630	Unigene0049485(GS1)	K01915
Metabolism	Metabolism of other amino acids	Glutathione metabolism	1	182	0.8423	0.916938	ko00480	Unigene0004376(PRP1)	K00799
Genetic Information Processing	Folding, sorting and degradation	RNA degradation	1	194	0.860571	0.916938	ko03018	Unigene0066539(PGH1)	K01689
Metabolism	Carbohydrate metabolism	Pyruvate metabolism	1	199	0.867552	0.916938	ko00620	Unigene0043440(PPD)	K01006
Metabolism	Global and overview maps	Carbon metabolism	4	612	0.869368	0.916938	ko01200	Unigene0005944(GAPC2);Unigene0043440(PPD);Unigene0056047(CBG15946);Unigene0066539(PGH1)	K00134+K01006+K00232+K01689
Metabolism	Carbohydrate metabolism	Starch and sucrose metabolism	1	208	0.879256	0.916938	ko00500	Unigene0039439(BGLU10)	K01188
Metabolism	Amino acid metabolism	Cysteine and methionine metabolism	1	224	0.897593	0.919261	ko00270	Unigene0060033(SAMDC)	K01611
Genetic Information Processing	Translation	mRNA surveillance pathway	1	233	0.906668	0.919261	ko03015	Unigene0006415(--)	K14398
Metabolism	Energy metabolism	Oxidative phosphorylation	2	412	0.922541	0.922541	ko00190	Unigene0020183(COI);Unigene0040296(COIII)	K02256+K02262

## Sheet: SX2-vs-YN2
KEGG_A_class	KEGG_B_class	Pathway	SX2-vs-YN2 (196)	All (8905)	Pvalue	Qvalue	Pathway ID	Genes	K_IDs
Metabolism	Metabolism of terpenoids and polyketides	Brassinosteroid biosynthesis	6	30	4.02e-05	0.00345697	ko00905	Unigene0007011(CYP72A154);Unigene0019580(CYP90A1);Unigene0025700(CYP92C6);Unigene0041482(CYP72A67);Unigene0067929(CYP92C6);Unigene0069016(CYP75B2)	K15639+K09588+K20623+K15639+K20623+K20623
Environmental Information Processing	Signal transduction	Plant hormone signal transduction	17	266	7.6e-05	0.00345697	ko04075	Unigene0004092(SAPK2);Unigene0004620(ERF1B);Unigene0005368(ERF1B);Unigene0006002(SAUR36);Unigene0006094(BAK1);Unigene0009258(GH3.1);Unigene0013535(PYL4);Unigene0013820(ARR4);Unigene0018106(ARR9);Unigene0039094(IAA14);Unigene0044054(AHK4);Unigene0048345(PRY1);Unigene0055074(SERK4);Unigene0055685(SAPK7);Unigene0058464(PYL4);Unigene0065488(--);Unigene0067105(CYCD3-1)	K14498+K14516+K14516+K14488+K13416+K14487+K14496+K14492+K14492+K14484+K14489+K13449+K13416+K14498+K14496+K14488+K14505
Metabolism	Biosynthesis of other secondary metabolites	Phenylpropanoid biosynthesis	12	174	0.00044672	0.0135505	ko00940	Unigene0002036(SAT);Unigene0002661(CAD1);Unigene0005618(PER11);Unigene0006232(PER72);Unigene0010515(SAT);Unigene0012172(PER42);Unigene0017141(BACOVA_02659);Unigene0019285(PER12);Unigene0020101(4CLL6);Unigene0039439(BGLU10);Unigene0060174(SALAT);Unigene0069087(At4g26220)	K13065+K00083+K00430+K00430+K13065+K00430+K05349+K00430+K01904+K01188+K13065+K00588
Metabolism	Global and overview maps	Biosynthesis of secondary metabolites	62	1941	0.000790347	0.0173879	ko01110	Unigene0000056(HMT3);Unigene0000159(--);Unigene0002036(SAT);Unigene0002600(FBA3);Unigene0002661(CAD1);Unigene0004786(co-2);Unigene0004901(ADH1);Unigene0005097(TAT);Unigene0005618(PER11);Unigene0006038(NPC6);Unigene0006197(At5g58770);Unigene0006232(PER72);Unigene0007502(HMG3);Unigene0008077(3BETAHSD/D2);Unigene0008187(MLS);Unigene0008842(PYRP2);Unigene0008911(POX1);Unigene0009034(surE);Unigene0009…	K00547+K01114+K13065+K01623+K00083+K00422+K18857+K00815+K00430+K01114+K11778+K00430+K00021+K23558+K01638+K22912+K00318+K03787+K04123+K13496+K16055+K13065+K00847+K07513+K00430+K01736+K00627+K05928+K05349+K01638+K00430+K09588+K05917+K01904+K00286+K13606+K00975+K05933+K05359+K20623+K00627+K01736+K00660+K00815+K23558+K22013+K00688+K01188+K00975+K00167+K01087+K00850+K00851+K01214+K15397+K00166+K00121+…
Metabolism	Global and overview maps	Metabolic pathways	108	3911	0.000955379	0.0173879	ko01100	Unigene0000056(HMT3);Unigene0000159(--);Unigene0000985(CYC1-1);Unigene0001677(SRT2);Unigene0002036(SAT);Unigene0002405(Cht5);Unigene0002600(FBA3);Unigene0002661(CAD1);Unigene0002939(NAGLU);Unigene0003814(RFS5);Unigene0004376(PRP1);Unigene0004786(co-2);Unigene0004901(ADH1);Unigene0005097(TAT);Unigene0005574(AXS2);Unigene0005618(PER11);Unigene0005704(At1g06550);Unigene0006038(NPC6);Unigene0006232(P…	K00547+K01114+K00413+K11414+K13065+K01183+K01623+K00083+K01205+K06617+K00799+K00422+K18857+K00815+K12449+K00430+K05605+K01114+K00430+K01595+K00021+K23558+K06611+K01638+K05275+K22912+K00318+K03787+K00820+K12259+K04123+K16055+K13065+K00847+K07513+K01051+K00430+K01736+K00627+K05928+K00799+K05349+K01638+K14379+K00469+K00430+K09588+K05917+K01904+K00286+K13606+K00975+K12670+K01728+K01184+K02137+K05933+…
Metabolism	Biosynthesis of other secondary metabolites	Stilbenoid, diarylheptanoid and gingerol biosynthesis	6	61	0.00213822	0.0324297	ko00945	Unigene0002036(SAT);Unigene0005303(OMT2);Unigene0010515(SAT);Unigene0018693(OMT2);Unigene0060174(SALAT);Unigene0069087(At4g26220)	K13065+K16040+K13065+K16040+K13065+K00588
Metabolism	Carbohydrate metabolism	Starch and sucrose metabolism	10	208	0.0165305	0.214897	ko00500	Unigene0010334(TPS11);Unigene0010555(At3g59480);Unigene0017141(BACOVA_02659);Unigene0022786(AGPS1);Unigene0037788(PHS1);Unigene0039439(BGLU10);Unigene0044059(AGPS1);Unigene0045175(TPPJ);Unigene0051846(ISA1);Unigene0060795(exgA)	K16055+K00847+K05349+K00975+K00688+K01188+K00975+K01087+K01214+K01210
Metabolism	Amino acid metabolism	Phenylalanine, tyrosine and tryptophan biosynthesis	5	72	0.0209081	0.222747	ko00400	Unigene0005097(TAT);Unigene0012352(ARO2);Unigene0025688(ADT6);Unigene0028600(CS1);Unigene0029577(At5g53970)	K00815+K01736+K05359+K01736+K00815
Metabolism	Metabolism of cofactors and vitamins	Ubiquinone and other terpenoid-quinone biosynthesis	5	74	0.0232472	0.222747	ko00130	Unigene0005097(TAT);Unigene0014891(VTE4);Unigene0020101(4CLL6);Unigene0029577(At5g53970);Unigene0064513(HPD)	K00815+K05928+K01904+K00815+K00457
Metabolism	Biosynthesis of other secondary metabolites	Flavonoid biosynthesis	5	75	0.0244777	0.222747	ko00941	Unigene0002036(SAT);Unigene0010515(SAT);Unigene0028955(CHS);Unigene0060174(SALAT);Unigene0069087(At4g26220)	K13065+K13065+K00660+K13065+K00588
Metabolism	Metabolism of cofactors and vitamins	Nicotinate and nicotinamide metabolism	3	33	0.0353109	0.267774	ko00760	Unigene0001677(SRT2);Unigene0009034(surE);Unigene0051438(AO)	K11414+K03787+K00278
Metabolism	Metabolism of terpenoids and polyketides	Zeatin biosynthesis	3	33	0.0353109	0.267774	ko00908	Unigene0000513(ZOX1);Unigene0009914(UGT73E1);Unigene0017368(ZOG1)	K13495+K13496+K13495
Metabolism	Amino acid metabolism	Tyrosine metabolism	6	113	0.0382969	0.268078	ko00350	Unigene0004786(co-2);Unigene0004901(ADH1);Unigene0005097(TAT);Unigene0029577(At5g53970);Unigene0054676(FDH1);Unigene0064513(HPD)	K00422+K18857+K00815+K00815+K00121+K00457
Environmental Information Processing	Signal transduction	MAPK signaling pathway - plant	12	321	0.0509986	0.331491	ko04016	Unigene0004092(SAPK2);Unigene0004620(ERF1B);Unigene0005368(ERF1B);Unigene0006094(BAK1);Unigene0008024(--);Unigene0009080(MPK7);Unigene0013535(PYL4);Unigene0014207(CP1);Unigene0048345(PRY1);Unigene0055074(SERK4);Unigene0055685(SAPK7);Unigene0058464(PYL4)	K14498+K14516+K14516+K13416+K13420+K20537+K14496+K02183+K13449+K13416+K14498+K14496
Metabolism	Carbohydrate metabolism	Amino sugar and nucleotide sugar metabolism	9	224	0.0590906	0.358483	ko00520	Unigene0002405(Cht5);Unigene0005574(AXS2);Unigene0009653(Gfpt2);Unigene0010555(At3g59480);Unigene0022786(AGPS1);Unigene0034998(ARA1);Unigene0044059(AGPS1);Unigene0054345(CHIT3);Unigene0068598(UPTG2)	K01183+K12449+K00820+K00847+K00975+K12446+K00975+K01183+K13379
Metabolism	Lipid metabolism	Steroid biosynthesis	3	46	0.0800603	0.39999	ko00100	Unigene0008077(3BETAHSD/D2);Unigene0019686(--);Unigene0032131(3BETAHSD/D2)	K23558+K05917+K23558
Metabolism	Metabolism of cofactors and vitamins	Riboflavin metabolism	2	22	0.0835144	0.39999	ko00740	Unigene0008842(PYRP2);Unigene0018054(PAP17)	K22912+K14379
Metabolism	Metabolism of terpenoids and polyketides	Diterpenoid biosynthesis	2	22	0.0835144	0.39999	ko00904	Unigene0009184(CYP82G1);Unigene0009871(KAO1)	K17961+K04123
Metabolism	Metabolism of terpenoids and polyketides	Sesquiterpenoid and triterpenoid biosynthesis	2	22	0.0835144	0.39999	ko00909	Unigene0002959(STPS2);Unigene0029811(STPS3)	K15803+K15803
Metabolism	Metabolism of other amino acids	Glutathione metabolism	7	182	0.106786	0.476642	ko00480	Unigene0004376(PRP1);Unigene0016265(GSTU8);Unigene0030232(HSP26-A);Unigene0048718(PARB);Unigene0054006(GSTF8);Unigene0055139(PARC);Unigene0059819(RNR2B)	K00799+K00799+K00799+K00799+K00799+K00799+K10808
Metabolism	Carbohydrate metabolism	Galactose metabolism	4	83	0.109994	0.476642	ko00052	Unigene0003814(RFS5);Unigene0008114(STS1);Unigene0043843(AGAL3);Unigene0049915(PFK3)	K06617+K06611+K07407+K00850
Environmental Information Processing	Membrane transport	ABC transporters	4	87	0.124814	0.494711	ko02010	Unigene0013846(bfr1);Unigene0026039(ABCB19);Unigene0047104(ABCC5);Unigene0047105(ABCC5)	K08711+K05658+K05665+K05665
Metabolism	Biosynthesis of other secondary metabolites	Caffeine metabolism	1	6	0.125037	0.494711	ko00232	Unigene0038231(uaZ)	K00365
Genetic Information Processing	Folding, sorting and degradation	SNARE interactions in vesicular transport	3	65	0.171851	0.651604	ko04130	Unigene0011157(GOS12);Unigene0015024(SYP131);Unigene0025554(syb1)	K08495+K08486+K08513
Organismal Systems	Environmental adaptation	Plant-pathogen interaction	13	446	0.183909	0.659352	ko04626	Unigene0001318(--);Unigene0006094(BAK1);Unigene0006797(HSP83A);Unigene0008024(--);Unigene0014207(CP1);Unigene0033359(RD19A);Unigene0042129(CML30);Unigene0048345(PRY1);Unigene0049185(CML21);Unigene0050053(HSP83A);Unigene0052585(KCS4);Unigene0055074(SERK4);Unigene0065144(CPK17)	K13459+K13416+K04079+K13420+K02183+K01373+K13448+K13449+K13448+K04079+K15397+K13416+K13412
Metabolism	Biosynthesis of other secondary metabolites	Isoquinoline alkaloid biosynthesis	3	68	0.188386	0.659352	ko00950	Unigene0004786(co-2);Unigene0005097(TAT);Unigene0029577(At5g53970)	K00422+K00815+K00815
Metabolism	Amino acid metabolism	Valine, leucine and isoleucine degradation	5	142	0.203246	0.685013	ko00280	Unigene0005704(At1g06550);Unigene0010708(PED1);Unigene0044614(BCDH);Unigene0054318(At1g21400);Unigene0062153(AGT2)	K05605+K07513+K00167+K00166+K00827
Metabolism	Biosynthesis of other secondary metabolites	Betalain biosynthesis	1	13	0.251381	0.789213	ko00965	Unigene0049920(DODA)	K15777
Metabolism	Amino acid metabolism	Phenylalanine metabolism	3	80	0.257863	0.789213	ko00360	Unigene0005097(TAT);Unigene0029577(At5g53970);Unigene0064513(HPD)	K00815+K00815+K00457
Metabolism	Carbohydrate metabolism	Pentose and glucuronate interconversions	4	118	0.26177	0.789213	ko00040	Unigene0011387(PECS-1.1);Unigene0023353(At5g63180);Unigene0023584(At3g15720);Unigene0039739(PMR6)	K01051+K01728+K01184+K01728
Metabolism	Biosynthesis of other secondary metabolites	Tropane, piperidine and pyridine alkaloid biosynthesis	2	46	0.268853	0.789213	ko00960	Unigene0005097(TAT);Unigene0029577(At5g53970)	K00815+K00815
Metabolism	Carbohydrate metabolism	Pentose phosphate pathway	4	129	0.316102	0.863339	ko00030	Unigene0002600(FBA3);Unigene0049915(PFK3);Unigene0051824(At2g16790);Unigene0055252(GAPN)	K01623+K00850+K00851+K00131
Metabolism	Lipid metabolism	Ether lipid metabolism	2	55	0.342235	0.863339	ko00565	Unigene0000159(--);Unigene0006038(NPC6)	K01114+K01114
Metabolism	Lipid metabolism	Sphingolipid metabolism	2	57	0.358279	0.863339	ko00600	Unigene0043205(NCER2);Unigene0043843(AGAL3)	K12349+K07407
Metabolism	Lipid metabolism	alpha-Linolenic acid metabolism	2	58	0.366249	0.863339	ko00592	Unigene0004901(ADH1);Unigene0010708(PED1)	K18857+K07513
Metabolism	Amino acid metabolism	Cysteine and methionine metabolism	6	224	0.371443	0.863339	ko00270	Unigene0000056(HMT3);Unigene0005097(TAT);Unigene0025076(ACO1);Unigene0029577(At5g53970);Unigene0062153(AGT2);Unigene0066940(CMT2)	K00547+K00815+K05933+K00815+K00827+K00558
Metabolism	Metabolism of cofactors and vitamins	Vitamin B6 metabolism	1	21	0.373688	0.863339	ko00750	Unigene0008661(PLR1)	K05275
Metabolism	Carbohydrate metabolism	Propanoate metabolism	3	100	0.378423	0.863339	ko00640	Unigene0005704(At1g06550);Unigene0044614(BCDH);Unigene0054318(At1g21400)	K05605+K00167+K00166
Metabolism	Nucleotide metabolism	Purine metabolism	5	188	0.398614	0.863339	ko00230	Unigene0009034(surE);Unigene0025978(BIP5);Unigene0038231(uaZ);Unigene0040935(ALN);Unigene0059819(RNR2B)	K03787+K02083+K00365+K01466+K10808
Metabolism	Glycan biosynthesis and metabolism	Glycosphingolipid biosynthesis - globo and isoglobo series	1	24	0.414238	0.863339	ko00603	Unigene0043843(AGAL3)	K07407
Metabolism	Carbohydrate metabolism	Pyruvate metabolism	5	199	0.446573	0.863339	ko00620	Unigene0006593(PPCC);Unigene0008187(MLS);Unigene0012361(LTA2);Unigene0017984(MLS);Unigene0026595(LTA2)	K01595+K01638+K00627+K01638+K00627
Metabolism	Carbohydrate metabolism	Inositol phosphate metabolism	3	112	0.449279	0.863339	ko00562	Unigene0000159(--);Unigene0006038(NPC6);Unigene0019095(MIOX4)	K01114+K01114+K00469
Metabolism	Glycan biosynthesis and metabolism	Other types of O-glycan biosynthesis	1	27	0.452175	0.863339	ko00514	Unigene0067853(OFUT36)	K03691
Metabolism	Metabolism of other amino acids	Cyanoamino acid metabolism	2	70	0.458375	0.863339	ko00460	Unigene0017141(BACOVA_02659);Unigene0039439(BGLU10)	K05349+K01188
Metabolism	Metabolism of cofactors and vitamins	Porphyrin and chlorophyll metabolism	2	71	0.46571	0.863339	ko00860	Unigene0020552(NYC1);Unigene0033988(SGR)	K13606+K22013
Metabolism	Carbohydrate metabolism	Fructose and mannose metabolism	3	115	0.466514	0.863339	ko00051	Unigene0002600(FBA3);Unigene0010555(At3g59480);Unigene0049915(PFK3)	K01623+K00847+K00850
Cellular Processes	Transport and catabolism	Phagosome	5	207	0.480872	0.863339	ko04145	Unigene0005114(RAC1);Unigene0006034(RAC6);Unigene0025461(CC1G_04743);Unigene0033081(RAC13);Unigene0063041(VATP-P1)	K04392+K04392+K07375+K04392+K02155
Metabolism	Amino acid metabolism	Arginine and proline metabolism	3	118	0.483509	0.863339	ko00330	Unigene0008911(POX1);Unigene0009870(PAO5);Unigene0020473(PROC1)	K00318+K12259+K00286
Metabolism	Lipid metabolism	Fatty acid degradation	3	119	0.489118	0.863339	ko00071	Unigene0004901(ADH1);Unigene0010708(PED1);Unigene0054676(FDH1)	K18857+K07513+K00121
Metabolism	Amino acid metabolism	Alanine, aspartate and glutamate metabolism	3	119	0.489118	0.863339	ko00250	Unigene0009653(Gfpt2);Unigene0051438(AO);Unigene0062153(AGT2)	K00820+K00278+K00827
Metabolism	Glycan biosynthesis and metabolism	Glycosaminoglycan degradation	1	31	0.498981	0.863339	ko00531	Unigene0002939(NAGLU)	K01205
Metabolism	Metabolism of cofactors and vitamins	Biotin metabolism	1	31	0.498981	0.863339	ko00780	Unigene0055955(BIOF)	K00652
Metabolism	Carbohydrate metabolism	Glycolysis / Gluconeogenesis	7	303	0.502824	0.863339	ko00010	Unigene0002600(FBA3);Unigene0004901(ADH1);Unigene0012361(LTA2);Unigene0026595(LTA2);Unigene0049915(PFK3);Unigene0054676(FDH1);Unigene0055252(GAPN)	K01623+K18857+K00627+K00627+K00850+K00121+K00131
Metabolism	Lipid metabolism	Cutin, suberine and wax biosynthesis	1	36	0.551932	0.930108	ko00073	Unigene0016110(HHT1)	K15400
Metabolism	Metabolism of cofactors and vitamins	Thiamine metabolism	1	40	0.590253	0.973663	ko00730	Unigene0044599(THIC)	K03147
Metabolism	Metabolism of other amino acids	beta-Alanine metabolism	2	91	0.599177	0.973663	ko00410	Unigene0005704(At1g06550);Unigene0009870(PAO5)	K05605+K12259
Metabolism	Metabolism of terpenoids and polyketides	Carotenoid biosynthesis	1	44	0.625312	0.982536	ko00906	Unigene0010199(CYP707A4)	K09843
Metabolism	Metabolism of terpenoids and polyketides	Terpenoid backbone biosynthesis	2	96	0.628398	0.982536	ko00900	Unigene0006197(At5g58770);Unigene0007502(HMG3)	K11778+K00021
Organismal Systems	Environmental adaptation	Circadian rhythm - plant	1	49	0.664966	0.982536	ko04712	Unigene0028955(CHS)	K00660
Genetic Information Processing	Folding, sorting and degradation	Ubiquitin mediated proteolysis	5	258	0.676038	0.982536	ko04120	Unigene0002574(GIP);Unigene0003431(GIP);Unigene0037352(UBC1);Unigene0058913(UBC1);Unigene0064105(RZPF34)	K03358+K03358+K06689+K10573+K10144
Metabolism	Nucleotide metabolism	Pyrimidine metabolism	2	105	0.676796	0.982536	ko00240	Unigene0009034(surE);Unigene0059819(RNR2B)	K03787+K10808
Metabolism	Lipid metabolism	Fatty acid elongation	1	53	0.693661	0.982536	ko00062	Unigene0052585(KCS4)	K15397
Metabolism	Energy metabolism	Sulfur metabolism	1	57	0.719909	0.982536	ko00920	Unigene0069114(GLY3)	K17725
Genetic Information Processing	Replication and repair	Homologous recombination	1	64	0.760571	0.982536	ko03440	Unigene0005056(PLA1)	K11864
Cellular Processes	Transport and catabolism	Autophagy - other eukaryotes	1	65	0.765879	0.982536	ko04136	Unigene0047062(ATG5)	K08339
Metabolism	Lipid metabolism	Glycerolipid metabolism	2	130	0.784756	0.982536	ko00561	Unigene0043843(AGAL3);Unigene0069615(--)	K07407+K01054
Metabolism	Lipid metabolism	Biosynthesis of unsaturated fatty acids	1	69	0.785966	0.982536	ko01040	Unigene0010708(PED1)	K07513
Metabolism	Global and overview maps	Carbon metabolism	11	612	0.798865	0.982536	ko01200	Unigene0002600(FBA3);Unigene0005704(At1g06550);Unigene0006593(PPCC);Unigene0008187(MLS);Unigene0012361(LTA2);Unigene0017984(MLS);Unigene0026595(LTA2);Unigene0049915(PFK3);Unigene0051824(At2g16790);Unigene0054676(FDH1);Unigene0055252(GAPN)	K01623+K05605+K01595+K01638+K00627+K01638+K00627+K00850+K00851+K00121+K00131
Metabolism	Carbohydrate metabolism	Citrate cycle (TCA cycle)	2	135	0.802131	0.982536	ko00020	Unigene0012361(LTA2);Unigene0026595(LTA2)	K00627+K00627
Metabolism	Energy metabolism	Oxidative phosphorylation	7	412	0.808813	0.982536	ko00190	Unigene0000985(CYC1-1);Unigene0024694(--);Unigene0038677(At2g20360);Unigene0040296(COIII);Unigene0044859(--);Unigene0049347(ND4);Unigene0063041(VATP-P1)	K00413+K02137+K03953+K02262+K02138+K03881+K02155
Metabolism	Glycan biosynthesis and metabolism	Various types of N-glycan biosynthesis	1	78	0.82511	0.982536	ko00513	Unigene0023208(OST48)	K12670
Metabolism	Global and overview maps	Biosynthesis of amino acids	8	475	0.828299	0.982536	ko01230	Unigene0002600(FBA3);Unigene0005097(TAT);Unigene0012352(ARO2);Unigene0020473(PROC1);Unigene0025688(ADT6);Unigene0028600(CS1);Unigene0029577(At5g53970);Unigene0049915(PFK3)	K01623+K00815+K01736+K00286+K05359+K01736+K00815+K00850
Metabolism	Carbohydrate metabolism	Ascorbate and aldarate metabolism	1	83	0.843687	0.982536	ko00053	Unigene0019095(MIOX4)	K00469
Metabolism	Energy metabolism	Nitrogen metabolism	1	87	0.857125	0.982536	ko00910	Unigene0009626(NRT2.6)	K02575
Metabolism	Lipid metabolism	Glycerophospholipid metabolism	2	154	0.857341	0.982536	ko00564	Unigene0000159(--);Unigene0006038(NPC6)	K01114+K01114
Genetic Information Processing	Folding, sorting and degradation	Protein processing in endoplasmic reticulum	8	502	0.870117	0.982536	ko04141	Unigene0006797(HSP83A);Unigene0016695(HSP17.3-B);Unigene0023208(OST48);Unigene0025469(mas5);Unigene0037352(UBC1);Unigene0040164(SEC31B);Unigene0050053(HSP83A);Unigene0062734(HSP18.1)	K04079+K13993+K12670+K09503+K06689+K14005+K04079+K13993
Cellular Processes	Transport and catabolism	Peroxisome	2	163	0.878265	0.982536	ko04146	Unigene0010271(SODCC);Unigene0010708(PED1)	K04565+K07513
Metabolism	Glycan biosynthesis and metabolism	N-Glycan biosynthesis	1	99	0.890922	0.982536	ko00510	Unigene0023208(OST48)	K12670
Genetic Information Processing	Translation	mRNA surveillance pathway	3	233	0.891618	0.982536	ko03015	Unigene0006415(--);Unigene0033622(Ppp2r5a);Unigene0053016(mlo3)	K14398+K11584+K12881
Metabolism	Carbohydrate metabolism	Glyoxylate and dicarboxylate metabolism	2	179	0.908639	0.982536	ko00630	Unigene0008187(MLS);Unigene0017984(MLS)	K01638+K01638
Genetic Information Processing	Folding, sorting and degradation	RNA degradation	2	194	0.930561	0.982536	ko03018	Unigene0049915(PFK3);Unigene0066906(EXOSC8)	K00850+K12586
Metabolism	Energy metabolism	Photosynthesis	1	120	0.932046	0.982536	ko00195	Unigene0005175(PSBP1)	K02717
Genetic Information Processing	Folding, sorting and degradation	Proteasome	1	124	0.937911	0.982536	ko03050	Unigene0013959(RPN9B)	K03039
Metabolism	Energy metabolism	Carbon fixation in photosynthetic organisms	2	204	0.942316	0.982536	ko00710	Unigene0002600(FBA3);Unigene0006593(PPCC)	K01623+K01595
Metabolism	Amino acid metabolism	Glycine, serine and threonine metabolism	1	129	0.94454	0.982536	ko00260	Unigene0062153(AGT2)	K00827
Genetic Information Processing	Translation	RNA transport	4	348	0.95173	0.982536	ko03013	Unigene0001265(THO1);Unigene0007902(THO1);Unigene0016060(SUMO1);Unigene0053016(mlo3)	K12878+K12878+K12160+K12881
Environmental Information Processing	Signal transduction	Phosphatidylinositol signaling system	1	137	0.953711	0.982536	ko04070	Unigene0014207(CP1)	K02183
Cellular Processes	Transport and catabolism	Endocytosis	4	352	0.954616	0.982536	ko04144	Unigene0006782(VP22-1);Unigene0013863(RABA5A);Unigene0027777(RE1);Unigene0037614(VPS2.2)	K12188+K07904+K01528+K12191
Genetic Information Processing	Transcription	Spliceosome	5	425	0.960942	0.982536	ko03040	Unigene0001265(THO1);Unigene0007902(THO1);Unigene0045027(RBG2);Unigene0053016(mlo3);Unigene0068376(RS31)	K12878+K12878+K12741+K12881+K12893
Metabolism	Global and overview maps	Fatty acid metabolism	1	178	0.981719	0.992627	ko01212	Unigene0010708(PED1)	K07513
Genetic Information Processing	Translation	Ribosome	6	903	0.999963	0.999963	ko03010	Unigene0008924(RPL38A);Unigene0023209(--);Unigene0036296(RPS6);Unigene0043469(RPL23A);Unigene0049628(rplL);Unigene0066018(RPS28)	K02923+K02988+K02990+K02893+K02935+K02979

## Sheet: YN2-vs-SC2
KEGG_A_class	KEGG_B_class	Pathway	YN2-vs-SC2 (2136)	All (8905)	Pvalue	Qvalue	Pathway ID	Genes	K_IDs
Genetic Information Processing	Replication and repair	DNA replication	31	73	0.000364749	0.0301803	ko03030	Unigene0001528(mcm7);Unigene0001725(JHS1);Unigene0002099(lig-1);Unigene0002769(RFC1);Unigene0002799(POLA1);Unigene0003512(mmcm3);Unigene0007112(MCM4);Unigene0007466(MCM7);Unigene0011891(Prim2);Unigene0013116(pri-1);Unigene0013351(Pole);Unigene0022318(F44B9.8);Unigene0022351(Os01g0868300);Unigene0027950(POLE);Unigene0032672(F10C2.4);Unigene0035116(ROA2);Unigene0035202(RPA2A);Unigene0041870(Rfc4);U…	K02210+K10742+K10747+K10754+K02320+K02541+K02212+K02210+K02685+K02684+K02324+K10756+K02320+K02324+K02327+K02541+K10739+K10755+K10742+K10755+K10756+K02321+K07466+K02212+K04802+K02542+K02540+K04799+K02209+K02328+K02209
Metabolism	Glycan biosynthesis and metabolism	N-Glycan biosynthesis	39	99	0.000443828	0.0301803	ko00510	Unigene0001590(mogs-1);Unigene0001757(algn-12);Unigene0001908(GANAB);Unigene0003099(Farp1);Unigene0005956(gly-13);Unigene0007995(DAD1);Unigene0008266(DPM1);Unigene0008700(alpha-Man-Ia);Unigene0008735(algn-8);Unigene0009234(algn-6);Unigene0009370(OST1A);Unigene0009476(Man1b1);Unigene0009799(gly-13);Unigene0011909(ALG14);Unigene0014726(--);Unigene0014806(OST3B);Unigene0015829(mogs-1);Unigene0015851…	K01228+K03847+K05546+K03843+K00726+K12668+K00721+K01230+K03849+K03848+K12666+K23741+K00726+K07441+K00737+K12669+K01228+K01231+K12670+K03846+K03846+K00736+K07151+K01001+K03842+K01231+K12670+K03850+K12666+K00737+K12667+K03843+K12666+K00729+K07151+K00902+K03844+K03845+K07432
Metabolism	Carbohydrate metabolism	Galactose metabolism	33	83	0.000982826	0.0411815	ko00052	Unigene0000257(gale-1);Unigene0000403(Glb1l);Unigene0001883(GOLS1);Unigene0002432(--);Unigene0002485(UGP2);Unigene0003604(Os06g0675700);Unigene0003907(HK2);Unigene0006996(GALM);Unigene0007097(HKDC1);Unigene0007506(STS1);Unigene0008114(STS1);Unigene0008669(RFS6);Unigene0008836(sacA);Unigene0010783(PGM1);Unigene0013519(PFK3);Unigene0017377(HK1);Unigene0020104(GALM);Unigene0021518(RFS2);Unigene00220…	K01784+K12309+K18819+K12309+K00963+K01187+K00844+K01785+K00844+K06611+K06611+K06617+K01193+K01835+K00850+K00844+K01785+K06617+K00844+K01187+K00844+K00850+K07407+K01193+K00844+K07407+K01193+K01835+K12447+K15779+K01835+K01187+K01785
Environmental Information Processing	Signal transduction	Phosphatidylinositol signaling system	49	137	0.00121122	0.0411815	ko04070	Unigene0000129(piki-1);Unigene0000175(dgk-3);Unigene0001118(IP6K2);Unigene0001410(egl-8);Unigene0002274(PLEKHF2);Unigene0002932(PI4KA);Unigene0003002(fab1);Unigene0003104(FGD6);Unigene0003587(plc-3);Unigene0003663(Pik3ca);Unigene0004954(MTM1);Unigene0005769(daf-18);Unigene0005859(PLC4);Unigene0006008(mlc-4);Unigene0006055(dgk-5);Unigene0006132(ttx-7);Unigene0006440(CDIPT);Unigene0008037(cmd-1);Un…	K00914+K00901+K07756+K05857+K00921+K00888+K00921+K00921+K05857+K00914+K18081+K01110+K05857+K02183+K00901+K10047+K00999+K02183+K20279+K02183+K05857+K00981+K21797+K20279+K02183+K00914+K00889+K05857+K18081+K00981+K02183+K21797+K05857+K00889+K00915+K02183+K02183+K02183+K02183+K02183+K18081+K10572+K18081+K00901+K02183+K00921+K02183+K00921+K13711
Genetic Information Processing	Transcription	Spliceosome	125	425	0.0049696	0.104286	ko03040	Unigene0000334(mog-5);Unigene0000416(Hsp70Ba);Unigene0001276(K07C5.6);Unigene0001284(Cdc5l);Unigene0001462(PRPF3);Unigene0001567(PRPF4);Unigene0001615(DDX42);Unigene0002180(uaf-1);Unigene0002316(Aqr);Unigene0002317(Aqr);Unigene0002335(T27F2.1);Unigene0002488(EFTUD2);Unigene0002537(THOC1);Unigene0002756(prpf31);Unigene0003014(ddx46);Unigene0003159(hsp-1);Unigene0003665(snrp-200);Unigene0004112(CTN…	K12818+K03283+K12819+K12860+K12843+K12662+K12835+K12837+K12874+K12874+K06063+K12852+K12878+K12844+K12811+K03283+K12854+K12864+K12826+K12885+K12845+K12876+K11097+K12896+K12625+K12882+K12816+K12880+K12890+K12858+K12624+K11096+K12822+K12733+K12813+K12741+K12823+K12855+K03283+K11098+K12741+K12896+K12860+K13025+K12820+K10599+K12879+K12859+K03283+K11095+K12741+K12825+K12623+K12829+K12882+K12741+K12846+…
Genetic Information Processing	Translation	Aminoacyl-tRNA biosynthesis	42	122	0.00574858	0.104286	ko00970	Unigene0000189(lars-1);Unigene0001573(Cars1);Unigene0001575(IARS2);Unigene0001838(Sars1);Unigene0002134(qrsl1);Unigene0002381(aars-2);Unigene0003131(LARS2);Unigene0003142(glp-4);Unigene0003494(nars-1);Unigene0003583(iars-1);Unigene0004221(VARS1);Unigene0004960(mrs1);Unigene0005207(hars-1);Unigene0006253(tars-1);Unigene0006507(Yars2);Unigene0009327(FAAH2);Unigene0009581(EPRS1);Unigene0015032(Dars2…	K01869+K01883+K01870+K01875+K02433+K01872+K01869+K01873+K01893+K01870+K01873+K01887+K01892+K01868+K01866+K02433+K01885+K01876+K01889+K01881+K01886+K01881+K01880+K01881+K01887+K01872+K01874+K01872+K04567+K01885+K02434+K01867+K01881+K01866+K01893+K01890+K01874+K01875+K01873+K01867+K22503+K01889
Metabolism	Glycan biosynthesis and metabolism	Various types of N-glycan biosynthesis	29	78	0.00611176	0.104286	ko00513	Unigene0001757(algn-12);Unigene0003099(Farp1);Unigene0005956(gly-13);Unigene0007995(DAD1);Unigene0008700(alpha-Man-Ia);Unigene0009370(OST1A);Unigene0009476(Man1b1);Unigene0009799(gly-13);Unigene0011224(fut-5);Unigene0011909(ALG14);Unigene0014806(OST3B);Unigene0015851(Man2a2);Unigene0016719(ostb-1);Unigene0017799(algn-9);Unigene0017800(algn-9);Unigene0020055(MGAT2);Unigene0020481(Stt3a);Unigene002…	K03847+K03843+K00726+K12668+K01230+K12666+K23741+K00726+K00753+K07441+K12669+K01231+K12670+K03846+K03846+K00736+K07151+K03842+K01231+K12670+K12666+K12373+K12667+K03843+K12666+K07151+K03844+K03845+K07432
Metabolism	Carbohydrate metabolism	Inositol phosphate metabolism	39	112	0.00613449	0.104286	ko00562	Unigene0000129(piki-1);Unigene0001410(egl-8);Unigene0002274(PLEKHF2);Unigene0002665(Fig4);Unigene0002932(PI4KA);Unigene0003002(fab1);Unigene0003104(FGD6);Unigene0003587(plc-3);Unigene0003663(Pik3ca);Unigene0004954(MTM1);Unigene0005769(daf-18);Unigene0005859(PLC4);Unigene0006038(NPC6);Unigene0006132(ttx-7);Unigene0006440(CDIPT);Unigene0006547(TPIP1);Unigene0008211(Ocrl);Unigene0011721(tpi-1);Unige…	K00914+K05857+K00921+K22913+K00888+K00921+K00921+K05857+K00914+K18081+K01110+K05857+K01114+K10047+K00999+K01803+K20279+K01803+K05857+K00469+K21797+K20279+K00914+K01858+K00469+K00889+K05857+K18081+K21797+K05857+K00889+K00915+K18081+K10572+K18081+K00921+K00140+K00921+K13711
Metabolism	Nucleotide metabolism	Purine metabolism	60	188	0.00768165	0.116078	ko00230	Unigene0000252(apy-1);Unigene0001494(Adk);Unigene0002069(PDE2A);Unigene0002728(AMPD2);Unigene0002816(HPRT1);Unigene0005893(v1g163483);Unigene0006676(F32D1.5);Unigene0007509(pde-3);Unigene0008089(ADK2);Unigene0008695(CRSH);Unigene0008934(NDK);Unigene0008974(pde-6);Unigene0009034(surE);Unigene0009506(adsl-1);Unigene0010783(PGM1);Unigene0011669(T22D1.3);Unigene0013543(FHIT);Unigene0015029(gcy-7);Uni…	K12304+K00856+K13293+K01490+K00760+K01519+K00088+K18437+K00856+K00951+K00940+K18437+K03787+K01756+K01835+K00088+K01522+K12319+K00942+K10807+K12319+K13293+K00759+K12319+K06928+K12304+K01951+K03783+K00942+K00764+K13811+K01488+K13811+K00365+K00948+K01466+K00951+K12319+K00942+K01835+K15779+K01835+K12319+K13293+K10808+K14641+K01939+K18532+K00942+K13811+K01081+K10808+K10808+K00940+K14642+K00948+K00764+…
Genetic Information Processing	Translation	mRNA surveillance pathway	72	233	0.00882116	0.119968	ko03015	Unigene0000209(cpsf-1);Unigene0000210(upf3a);Unigene0000410(Upf2);Unigene0001574(Hbs1l);Unigene0002688(Papola);Unigene0002719(pcf-11);Unigene0002788(Cstf2);Unigene0002942(--);Unigene0003297(cpsf-2);Unigene0003628(Cpsf3);Unigene0004436(smg-1);Unigene0004996(PPP2R5D);Unigene0005160(RBM8A);Unigene0005999(ncbp1);Unigene0006188(pptr-1);Unigene0006415(--);Unigene0007324(PSRP2);Unigene0007670(gsp-3);Uni…	K14401+K14328+K14327+K14416+K14376+K14400+K14407+K15541+K14402+K14403+K08873+K11584+K12876+K12882+K11584+K14398+K13126+K06269+K14411+K06269+K06269+K14411+K11583+K13025+K06269+K14407+K11583+K12882+K14411+K14399+K13126+K14396+K14396+K06269+K14962+K14325+K15542+K03267+K11584+K06269+K14411+K06269+K14404+K06269+K14407+K12875+K14408+K03265+K14376+K14326+K13171+K06269+K14396+K04354+K12881+K13126+K13126+…
Genetic Information Processing	Replication and repair	Nucleotide excision repair	35	102	0.0116574	0.131962	ko03420	Unigene0001639(ERCC6);Unigene0002099(lig-1);Unigene0002769(RFC1);Unigene0003117(ERCC1);Unigene0003328(UVH3);Unigene0006948(ERCC2);Unigene0007154(Cul4b);Unigene0011960(RBX1);Unigene0013351(Pole);Unigene0014503(RAD23B);Unigene0022318(F44B9.8);Unigene0022931(DDB1);Unigene0027950(POLE);Unigene0028372(UGLYAH);Unigene0028399(CCNH);Unigene0032672(F10C2.4);Unigene0032887(RAD23B);Unigene0035202(RPA2A);Uni…	K10841+K10747+K10754+K10849+K10846+K10844+K10609+K03868+K02324+K10839+K10756+K10610+K02324+K06634+K06634+K02327+K10839+K10739+K10755+K10847+K10755+K03143+K03144+K10756+K10842+K02202+K07466+K04802+K10839+K03868+K03143+K10848+K03142+K10843+K02328
Cellular Processes	Transport and catabolism	Autophagy - other eukaryotes	24	65	0.0131333	0.131962	ko04136	Unigene0000065(unc-51);Unigene0000086(let-363);Unigene0000129(piki-1);Unigene0001557(MTOR);Unigene0003663(Pik3ca);Unigene0004440(Rptor);Unigene0011638(Atg3);Unigene0013164(lgg-1);Unigene0016325(WIPI2);Unigene0017537(dkf-2);Unigene0018353(pik3c3);Unigene0020936(lgg-2);Unigene0022601(becn1);Unigene0028279(atg-4.1);Unigene0039527(ppfr-4);Unigene0040663(Map3k15);Unigene0042087(ATG8);Unigene0046468(ml…	K08269+K07203+K00914+K07203+K00914+K07204+K08343+K08341+K17908+K08269+K00914+K08341+K08334+K08342+K17606+K08269+K08341+K08266+K17907+K08337+K17890+K08339+K08333+K04382
Metabolism	Metabolism of other amino acids	Taurine and hypotaurine metabolism	8	15	0.0133645	0.131962	ko00430	Unigene0005654(GGT1);Unigene0014015(cdo-1);Unigene0016963(Ggt1);Unigene0020512(GGT3);Unigene0020513(ggt2);Unigene0045916(Ggt1);Unigene0059661(GAD1);Unigene0059804(Ggt1)	K18592+K00456+K18592+K18592+K18592+K18592+K01580+K18592
Metabolism	Amino acid metabolism	Lysine degradation	25	69	0.0148965	0.131962	ko00310	Unigene0000440(aldh9a1b);Unigene0001553(alh-9);Unigene0002034(ALDH2);Unigene0002519(ech-6);Unigene0002621(acat1);Unigene0002777(ASHR2);Unigene0002943(Kmt2c);Unigene0004200(dld-1);Unigene0006042(SET2);Unigene0008005(--);Unigene0010097(Aldh3a1);Unigene0013488(C15B12.1);Unigene0013958(kmt5a);Unigene0014076(B0303.3);Unigene0017282(--);Unigene0017475(Aldh3a2);Unigene0024856(kat-1);Unigene0041054(AASS)…	K00128+K14085+K00128+K07511+K00626+K11426+K09188+K00382+K23700+K11420+K00128+K00306+K11420+K00626+K14085+K00128+K00626+K14157+K14157+K00128+K11430+K00658+K00128+K00626+K00252
Genetic Information Processing	Folding, sorting and degradation	RNA degradation	60	194	0.0154921	0.131962	ko03018	Unigene0000311(ANGEL2);Unigene0001403(dis-3);Unigene0001713(PNPT1);Unigene0002048(rha-1);Unigene0002237(SKIV2L);Unigene0002349(EXOSC3);Unigene0002657(wrn-1);Unigene0002803(hsp-6);Unigene0002970(Ythdc2);Unigene0003504(CNOT2);Unigene0004745(TENT4B);Unigene0004762(CNOT2);Unigene0005703(LSM6);Unigene0005780(ENO1);Unigene0005981(cnot1);Unigene0007324(PSRP2);Unigene0008637(LSM5);Unigene0010774(PDE12);U…	K12603+K12585+K00962+K14442+K12599+K03681+K03654+K04043+K14442+K12605+K03514+K12605+K12625+K01689+K12604+K13126+K12624+K12603+K12589+K01689+K00850+K12604+K12603+K12623+K04043+K12626+K12585+K01689+K01689+K12614+K13126+K12591+K00850+K12620+K04043+K03654+K04077+K10643+K04043+K11600+K04077+K12598+K12606+K12619+K12584+K04077+K13126+K13126+K12580+K13126+K10643+K12606+K12604+K12621+K12586+K12581+K13126+…
Metabolism	Glycan biosynthesis and metabolism	Other types of O-glycan biosynthesis	12	27	0.0155249	0.131962	ko00514	Unigene0001610(ogt-1);Unigene0006326(gly-3);Unigene0011251(HPAT1);Unigene0015764(gly-4);Unigene0023398(gly-9);Unigene0033214(RDN2);Unigene0034694(RRA3);Unigene0053105(gly-6);Unigene0056679(gly-7);Unigene0060303(gly-5);Unigene0067853(OFUT36);Unigene0068379(gly-10)	K09667+K00710+K20782+K00710+K00710+K20782+K20783+K00710+K00710+K00710+K03691+K00710
Metabolism	Lipid metabolism	Sphingolipid metabolism	21	57	0.0200814	0.160651	ko00600	Unigene0000403(Glb1l);Unigene0000776(sptl-1);Unigene0002432(--);Unigene0004227(GBA2);Unigene0005078(spl-1);Unigene0008091(bre-4);Unigene0009712(cgt-3);Unigene0010567(GL1-9);Unigene0013055(TSC10B);Unigene0017733(cerk-1);Unigene0018119(ugt-47);Unigene0033446(MEL);Unigene0037587(sptl-2);Unigene0038142(Sgpl1);Unigene0040291(F33D4.4);Unigene0043205(NCER2);Unigene0043843(AGAL3);Unigene0051358(HSD17B13)…	K12309+K00654+K12309+K17108+K01634+K07553+K00720+K04713+K04708+K04715+K04628+K07407+K00654+K01634+K04712+K12349+K07407+K04708+K04708+K23727+K04718
Metabolism	Nucleotide metabolism	Pyrimidine metabolism	34	105	0.0308627	0.222268	ko00240	Unigene0000252(apy-1);Unigene0001856(dut);Unigene0002188(SPBC1861.05);Unigene0002764(dpyd-1);Unigene0003004(pyr-1);Unigene0006339(TK);Unigene0008934(NDK);Unigene0009034(surE);Unigene0010439(umps-1);Unigene0012350(ctps2);Unigene0013612(Uckl1);Unigene0014210(cda);Unigene0014944(UPB1);Unigene0016847(Rrm1);Unigene0019972(dhp-2);Unigene0022331(dut);Unigene0023448(TYMS);Unigene0027038(apy-1);Unigene002…	K12304+K01520+K16329+K00207+K11541+K00857+K00940+K03787+K13421+K01937+K00876+K01489+K01431+K10807+K01464+K01520+K13998+K12304+K03783+K13421+K01493+K00857+K10808+K14641+K13800+K01081+K10808+K10808+K00943+K00940+K14642+K00876+K01081+K00254
Genetic Information Processing	Folding, sorting and degradation	Ubiquitin mediated proteolysis	75	258	0.0329062	0.222268	ko04120	Unigene0000051(CDC23);Unigene0000824(ASK18);Unigene0001119(ube3b);Unigene0001609(SKP1);Unigene0002087(cdc20);Unigene0002318(Cul5);Unigene0002417(rfl-1);Unigene0002805(Btrc);Unigene0003634(hecd-1);Unigene0003652(APC1);Unigene0004576(skr-1);Unigene0005258(RZPF34);Unigene0005901(ASK13);Unigene0005964(gei-17);Unigene0006117(CDC20-1);Unigene0006118(CDC20-1);Unigene0006859(UBE2J1);Unigene0006890(sel-11…	K03355+K03094+K10589+K03094+K03363+K03347+K10686+K03362+K10590+K03348+K03094+K10144+K03094+K04706+K03363+K03363+K10578+K10601+K04649+K10609+K20217+K03353+K09561+K06689+K04554+K10577+K03872+K03868+K10604+K10575+K10580+K10599+K03364+K03094+K06688+K06688+K10601+K10597+K06689+K03357+K04506+K03347+K10610+K03094+K10576+K03350+K10573+K10684+K03358+K10582+K04506+K10589+K06689+K10583+K03358+K04555+K10579+…
Genetic Information Processing	Translation	Ribosome biogenesis in eukaryotes	54	179	0.0331733	0.222268	ko03008	Unigene0000066(Efl1);Unigene0000456(MDN1);Unigene0001911(GNL2);Unigene0002729(WDR37);Unigene0003282(REXO5);Unigene0003642(BMS1);Unigene0003731(WDR36);Unigene0004178(SWA1);Unigene0004235(XPO1);Unigene0005099(M28.5);Unigene0006646(CSNK2A1);Unigene0008254(MDN1);Unigene0009156(--);Unigene0009179(CSNK2B);Unigene0009324(ZK1127.5);Unigene0009879(Imp3);Unigene0013554(UTP14A);Unigene0013591(nmd3);Unigene0…	K14536+K14572+K14537+K14555+K14570+K14569+K14554+K14549+K14290+K12845+K03097+K14572+K14555+K03115+K11108+K14560+K14567+K07562+K14521+K07178+K03264+K14564+K14538+K07936+K14570+K14566+K14565+K11129+K14556+K14561+K11130+K11131+K14572+K07936+K14563+K18532+K12619+K14573+K14571+K14571+K07178+K14566+K14574+K11128+K14539+K13288+K03539+K03539+K03115+K07179+K06943+K14290+K14558+K14553
Metabolism	Lipid metabolism	Fatty acid elongation	19	53	0.0348954	0.222268	ko00062	Unigene0002519(ech-6);Unigene0004428(ECR);Unigene0004470(KCS20);Unigene0004566(Elovl6);Unigene0006531(let-767);Unigene0010920(hpo-8);Unigene0011358(dhs-27);Unigene0019532(elo-3);Unigene0021956(KCS1);Unigene0022168(elo-4);Unigene0026718(At3g45770);Unigene0037622(Y48A6B.9);Unigene0038124(elo-6);Unigene0052585(KCS4);Unigene0058917(dhs-5);Unigene0060457(Elovl2);Unigene0067162(art-1);Unigene0067747(st…	K07511+K10258+K15397+K10246+K10251+K10703+K10251+K10246+K15397+K10246+K07512+K07512+K10246+K15397+K10251+K10249+K10258+K10251+K07512
Metabolism	Metabolism of cofactors and vitamins	Ubiquinone and other terpenoid-quinone biosynthesis	25	74	0.0359551	0.222268	ko00130	Unigene0001881(4CLL9);Unigene0003886(NAAT1);Unigene0004253(coq-6);Unigene0005097(TAT);Unigene0005255(At4g27270);Unigene0009128(MENG);Unigene0011365(C31H2.4);Unigene0011527(HPPR);Unigene0014223(FQR1);Unigene0014891(VTE4);Unigene0019981(NAAT1);Unigene0020101(4CLL6);Unigene0029100(coq-2);Unigene0029576(At5g53970);Unigene0029577(At5g53970);Unigene0045198(hpd-1);Unigene0050400(coq-5);Unigene0053759(PS…	K01904+K00815+K06126+K00815+K03809+K23095+K00457+K18606+K03809+K05928+K00815+K01904+K06125+K00815+K00815+K00457+K06127+K03809+K01904+K01904+K02552+K01904+K19222+K14760+K00457
Metabolism	Lipid metabolism	Arachidonic acid metabolism	16	44	0.0443822	0.260827	ko00590	Unigene0001194(gst-8);Unigene0003997(GPXHA-2);Unigene0005654(GGT1);Unigene0014453(ltah-1.1);Unigene0016963(Ggt1);Unigene0020512(GGT3);Unigene0020513(ggt2);Unigene0027084(LKHA4);Unigene0045916(Ggt1);Unigene0048450(P23-2);Unigene0053655(CBR1);Unigene0058510(PTGES2);Unigene0059804(Ggt1);Unigene0059869(PLA2-ALPHA);Unigene0065066(tra-3);Unigene0069090(gst-8)	K04097+K00432+K18592+K01254+K18592+K18592+K18592+K01254+K18592+K15730+K00079+K05309+K18592+K01047+K01832+K04097
Metabolism	Carbohydrate metabolism	Amino sugar and nucleotide sugar metabolism	65	224	0.0460283	0.260827	ko00520	Unigene0000257(gale-1);Unigene0002230(Xyl1);Unigene0002405(Cht5);Unigene0002485(UGP2);Unigene0002602(dnpp-1);Unigene0003167(FCSK);Unigene0003295(UXS2);Unigene0003638(DRT101);Unigene0003907(HK2);Unigene0004128(C36A4.4);Unigene0005503(RHM3);Unigene0005574(AXS2);Unigene0007097(HKDC1);Unigene0007959(GAUT8);Unigene0009653(Gfpt2);Unigene0010783(PGM1);Unigene0011958(F59B2.3);Unigene0012558(GAE3);Unigene…	K01784+K15920+K01183+K00963+K02377+K05305+K08678+K01836+K00844+K00972+K12450+K12449+K00844+K13648+K00820+K01835+K01443+K08679+K01183+K00972+K08678+K02564+K00847+K10046+K00972+K05305+K00844+K00966+K00844+K00975+K00012+K01809+K00844+K00770+K00975+K08679+K17497+K00326+K12446+K01809+K00012+K01183+K00844+K01711+K12448+K00975+K01183+K01835+K01810+K12373+K12447+K15779+K01835+K18677+K00847+K08678+K01183+…
Metabolism	Amino acid metabolism	Valine, leucine and isoleucine degradation	43	142	0.049875	0.27132	ko00280	Unigene0000440(aldh9a1b);Unigene0001250(bckd-1A);Unigene0001553(alh-9);Unigene0002034(ALDH2);Unigene0002377(AAE13);Unigene0002519(ech-6);Unigene0002621(acat1);Unigene0003350(MCCC1);Unigene0004200(dld-1);Unigene0004987(bcat-1);Unigene0005067(HMGCL);Unigene0005704(At1g06550);Unigene0008279(At3g08860);Unigene0008598(Ivd);Unigene0010097(Aldh3a1);Unigene0010708(PED1);Unigene0011373(bcat-1);Unigene0012…	K00128+K00166+K14085+K00128+K18660+K07511+K00626+K01968+K00382+K00826+K01640+K05605+K00827+K00253+K00128+K07513+K00826+K00166+K00167+K09699+K00020+K00626+K11538+K11538+K09478+K14085+K00827+K00128+K00626+K05605+K01641+K01027+K01969+K00128+K13524+K00166+K11538+K11538+K00827+K00827+K00128+K00140+K00626
Metabolism	Lipid metabolism	Glycerophospholipid metabolism	46	154	0.0540599	0.282775	ko00564	Unigene0000175(dgk-3);Unigene0000442(Pld1);Unigene0001708(GPAT4);Unigene0001786(Mboat2);Unigene0002182(Lpin1);Unigene0002222(gpcp-2);Unigene0002560(gpdh-2);Unigene0005292(psd-1);Unigene0006038(NPC6);Unigene0006055(dgk-5);Unigene0006440(CDIPT);Unigene0009593(Taz);Unigene0012206(gpdh-3);Unigene0014024(cka-2);Unigene0014245(CDS1);Unigene0015580(acl-2);Unigene0016687(F09G2.8);Unigene0018741(NMT1);Uni…	K00901+K01115+K13506+K13519+K15728+K18696+K00006+K01613+K01114+K00901+K00999+K13511+K00111+K00894+K00981+K13509+K16860+K05929+K13506+K08744+K05929+K01115+K13511+K00993+K00968+K00981+K06129+K08730+K13513+K01049+K00995+K06128+K01115+K00894+K00901+K00967+K00993+K01047+K00006+K22389+K14286+K13508+K13508+K01049+K14676+K13513
Metabolism	Global and overview maps	Fatty acid metabolism	52	178	0.0614908	0.309731	ko01212	Unigene0000243(CAC3);Unigene0001676(ACSL1);Unigene0002377(AAE13);Unigene0002519(ech-6);Unigene0002621(acat1);Unigene0003158(FASN);Unigene0004428(ECR);Unigene0004566(Elovl6);Unigene0004609(fat-6);Unigene0006531(let-767);Unigene0009814(Acacb);Unigene0010708(PED1);Unigene0010920(hpo-8);Unigene0011358(dhs-27);Unigene0011882(FAB2);Unigene0012396(fabZ);Unigene0014076(B0303.3);Unigene0017103(ACADSB);Uni…	K01962+K01897+K18660+K07511+K00626+K00665+K10258+K10246+K00507+K10251+K11262+K07513+K10703+K10251+K03921+K02372+K00626+K09478+K10246+K09458+K10256+K00208+K00667+K10246+K00232+K00626+K07512+K00648+K07512+K10246+K00507+K00059+K01897+K00507+K00645+K01897+K10527+K02160+K01897+K08764+K00232+K10781+K10251+K10249+K00208+K03921+K10258+K10251+K07512+K00059+K01897+K00626
Metabolism	Metabolism of cofactors and vitamins	Porphyrin and chlorophyll metabolism	23	71	0.0667746	0.324334	ko00860	Unigene0001876(Ugt2b);Unigene0002104(cchl-1);Unigene0002243(ugt-60);Unigene0006585(DVR);Unigene0007483(COX15);Unigene0007728(ugt-47);Unigene0009581(EPRS1);Unigene0017446(ugt-48);Unigene0018259(FXN);Unigene0019064(Ugt3a1);Unigene0020552(NYC1);Unigene0033988(SGR);Unigene0034557(CLH2);Unigene0042582(Ears2);Unigene0044873(ugt-48);Unigene0046664(CHLM);Unigene0048369(ugt-58);Unigene0052137(hem1);Unigen…	K00699+K01764+K00699+K19073+K02259+K00699+K01885+K00699+K19054+K00699+K13606+K22013+K08099+K01885+K00699+K03428+K00699+K00643+K00699+K00218+K04035+K03405+K02257
Metabolism	Metabolism of cofactors and vitamins	Nicotinate and nicotinamide metabolism	12	33	0.0758336	0.355633	ko00760	Unigene0000380(NNT);Unigene0001677(SRT2);Unigene0002628(Nadsyn1);Unigene0003877(sir-2.1);Unigene0009034(surE);Unigene0028640(Pnp);Unigene0046256(Sirt6);Unigene0051438(AO);Unigene0053668(nprt-1);Unigene0059686(nt5c2);Unigene0069000(F25B5.3);Unigene0069686(nmat-2)	K00323+K11414+K01950+K11411+K03787+K03783+K11416+K00278+K00763+K01081+K01081+K06210
Metabolism	Lipid metabolism	Biosynthesis of unsaturated fatty acids	22	69	0.0835218	0.378632	ko01040	Unigene0004428(ECR);Unigene0004566(Elovl6);Unigene0004609(fat-6);Unigene0006531(let-767);Unigene0010708(PED1);Unigene0010920(hpo-8);Unigene0011358(dhs-27);Unigene0011882(FAB2);Unigene0019532(elo-3);Unigene0019821(fat-2);Unigene0022168(elo-4);Unigene0023510(acox-1.5);Unigene0038124(elo-6);Unigene0038583(OLE1);Unigene0044570(fat-6);Unigene0054352(daf-22);Unigene0056047(CBG15946);Unigene0058917(dhs-…	K10258+K10246+K00507+K10251+K07513+K10703+K10251+K03921+K10246+K10256+K10246+K00232+K10246+K00507+K00507+K08764+K00232+K10251+K10249+K03921+K10258+K10251
Genetic Information Processing	Replication and repair	Mismatch repair	18	55	0.0891891	0.391281	ko03430	Unigene0002099(lig-1);Unigene0002769(RFC1);Unigene0003281(PMS2);Unigene0016551(MLH1);Unigene0022318(F44B9.8);Unigene0030022(MSH2);Unigene0032528(EXO1);Unigene0032672(F10C2.4);Unigene0035202(RPA2A);Unigene0041870(Rfc4);Unigene0042010(Msh2);Unigene0046752(RFC2);Unigene0052627(Rfc3);Unigene0053002(Msh6);Unigene0058686(At4g28440);Unigene0060671(pcn-1);Unigene0069681(MSH6);Unigene0069869(pold2)	K10747+K10754+K10858+K08734+K10756+K08735+K10746+K02327+K10739+K10755+K08735+K10755+K10756+K08737+K07466+K04802+K08737+K02328
Metabolism	Carbohydrate metabolism	Ascorbate and aldarate metabolism	25	83	0.119281	0.486813	ko00053	Unigene0000440(aldh9a1b);Unigene0001553(alh-9);Unigene0001876(Ugt2b);Unigene0002034(ALDH2);Unigene0002243(ugt-60);Unigene0006132(ttx-7);Unigene0007728(ugt-47);Unigene0008426(DHAR2);Unigene0010097(Aldh3a1);Unigene0013889(MIOX1);Unigene0015774(At5g28840);Unigene0017282(--);Unigene0017446(ugt-48);Unigene0017475(Aldh3a2);Unigene0019064(Ugt3a1);Unigene0019095(MIOX4);Unigene0023326(sqv-4);Unigene004052…	K00128+K14085+K00699+K00128+K00699+K10047+K00699+K21888+K00128+K00469+K10046+K14085+K00699+K00128+K00699+K00469+K00012+K00012+K00699+K00699+K00128+K12447+K08232+K00699+K00128
Genetic Information Processing	Replication and repair	Non-homologous end-joining	6	15	0.126781	0.486813	ko03450	Unigene0003465(LIG4);Unigene0004913(Xrcc6);Unigene0028225(KU70);Unigene0029603(rad-50);Unigene0068849(fen1);Unigene0068956(mre-11)	K10777+K10884+K10884+K10866+K04799+K10865
Genetic Information Processing	Transcription	Basal transcription factors	24	80	0.129468	0.486813	ko03022	Unigene0000602(--);Unigene0001597(GTF2E1);Unigene0001717(taf-1);Unigene0005993(taf-2);Unigene0006948(ERCC2);Unigene0013547(Taf5);Unigene0019589(TAF6);Unigene0027987(TAF13);Unigene0028372(UGLYAH);Unigene0028399(CCNH);Unigene0041580(tbp-1);Unigene0042562(TBP1);Unigene0045740(gtf-2A2);Unigene0047405(--);Unigene0050441(GTF2H4);Unigene0053709(Mnat1);Unigene0053779(SPT15);Unigene0057849(cdk-7);Unigene0…	K03137+K03136+K03125+K03128+K10844+K03130+K03131+K03127+K06634+K06634+K03120+K03120+K03123+K03143+K03144+K10842+K03120+K02202+K03143+K03134+K03122+K03124+K03142+K10843
Metabolism	Carbohydrate metabolism	Butanoate metabolism	17	54	0.129596	0.486813	ko00650	Unigene0002519(ech-6);Unigene0002546(B0272.3);Unigene0002621(acat1);Unigene0005067(HMGCL);Unigene0006844(GABA-TP3);Unigene0007085(T26C12.1);Unigene0008272(T26C12.1);Unigene0014076(B0303.3);Unigene0024856(kat-1);Unigene0032963(CBG06643);Unigene0038801(hmgs-1);Unigene0038852(C05C10.3);Unigene0050347(B0272.3);Unigene0053934(gta-1);Unigene0059661(GAD1);Unigene0062791(ALDH5A1);Unigene0069297(ACAA2)	K07511+K00074+K00626+K01640+K16871+K01652+K01652+K00626+K00626+K00109+K01641+K01027+K00074+K13524+K01580+K17761+K00626
Cellular Processes	Transport and catabolism	Phagosome	57	207	0.130358	0.486813	ko04145	Unigene0000129(piki-1);Unigene0000623(dhc-1);Unigene0001544(unc-32);Unigene0001566(vha-12);Unigene0002068(tbb-2);Unigene0002196(tbb-2);Unigene0002274(PLEKHF2);Unigene0003002(fab1);Unigene0003104(FGD6);Unigene0003663(Pik3ca);Unigene0004277(tbb-2);Unigene0005114(RAC1);Unigene0006034(RAC6);Unigene0006221(vha-15);Unigene0006260(vha-2);Unigene0006394(VPS21);Unigene0006845(unc-32);Unigene0006989(SEC61A…	K00914+K10414+K02154+K02147+K07375+K07375+K00921+K00921+K00921+K00914+K07375+K04392+K04392+K02144+K02155+K07889+K02154+K10956+K04392+K02155+K12182+K07897+K03661+K04392+K02146+K10415+K07374+K02150+K04392+K00914+K02154+K07374+K07374+K07889+K04392+K07375+K07375+K04392+K07375+K07375+K07374+K07375+K02149+K07897+K02145+K08517+K04392+K07897+K04392+K02151+K08057+K07374+K07342+K00921+K02148+K00921+K02154
Metabolism	Metabolism of cofactors and vitamins	Folate biosynthesis	12	36	0.132442	0.486813	ko00790	Unigene0002396(FPGS);Unigene0003921(GPHN);Unigene0006895(FPGS);Unigene0009308(gch);Unigene0013031(F49E2.1);Unigene0015613(GPHN);Unigene0023448(TYMS);Unigene0028525(dhfr-1);Unigene0028751(pah-1);Unigene0036115(Mocs2B);Unigene0045273(FOLB2);Unigene0053655(CBR1)	K01930+K15376+K01930+K01495+K03639+K15376+K13998+K00287+K00500+K03635+K01633+K00079
Metabolism	Amino acid metabolism	Alanine, aspartate and glutamate metabolism	34	119	0.142484	0.509944	ko00250	Unigene0000485(glt1);Unigene0002505(GOT2);Unigene0003004(pyr-1);Unigene0003598(GOT2);Unigene0004437(GLUL);Unigene0004535(aldh4a1);Unigene0006844(GABA-TP3);Unigene0008279(At3g08860);Unigene0009432(At3g16150);Unigene0009506(adsl-1);Unigene0009653(Gfpt2);Unigene0010338(AGT1);Unigene0014647(GS1-2);Unigene0017416(At3g08860);Unigene0017821(MIMI_R475);Unigene0020168(GDHB);Unigene0029499(GLN2);Unigene003…	K00264+K14455+K11541+K14455+K01915+K00294+K16871+K00827+K13051+K01756+K00820+K00830+K01915+K00827+K01953+K00261+K01915+K00764+K00264+K14455+K00830+K00278+K01939+K13566+K13524+K01580+K00264+K00261+K00820+K00827+K00827+K17761+K01953+K00764
Metabolism	Lipid metabolism	Fatty acid biosynthesis	25	85	0.147286	0.513611	ko00061	Unigene0000243(CAC3);Unigene0001676(ACSL1);Unigene0002377(AAE13);Unigene0003158(FASN);Unigene0009814(Acacb);Unigene0011882(FAB2);Unigene0012396(fabZ);Unigene0019713(KAS1);Unigene0020362(MOD1);Unigene0022154(FAS2);Unigene0026718(At3g45770);Unigene0037480(KAS3A);Unigene0037622(Y48A6B.9);Unigene0041592(DHRS1);Unigene0041838(LACS9);Unigene0044807(beg);Unigene0047058(LACS4);Unigene0048194(BCCP1);Unige…	K01962+K01897+K18660+K00665+K11262+K03921+K02372+K09458+K00208+K00667+K07512+K00648+K07512+K00059+K01897+K00645+K01897+K02160+K01897+K10781+K00208+K03921+K07512+K00059+K01897
Metabolism	Metabolism of cofactors and vitamins	Lipoic acid metabolism	3	6	0.153663	0.515382	ko00785	Unigene0004635(CG9804);Unigene0015156(Lipt1);Unigene0068374(M01F1.3)	K23735+K03800+K03644
Metabolism	Amino acid metabolism	Histidine metabolism	12	37	0.155372	0.515382	ko00340	Unigene0000440(aldh9a1b);Unigene0001553(alh-9);Unigene0001662(Y51H4A.7);Unigene0002034(ALDH2);Unigene0007304(haly-1);Unigene0010097(Aldh3a1);Unigene0017282(--);Unigene0017475(Aldh3a2);Unigene0041214(Carnmt1);Unigene0048678(ALDH3F1);Unigene0067199(amdhd1);Unigene0067371(ALDH1A1)	K00128+K14085+K01712+K00128+K01745+K00128+K14085+K00128+K19787+K00128+K01468+K00128
Metabolism	Glycan biosynthesis and metabolism	Other glycan degradation	14	45	0.170759	0.552935	ko00511	Unigene0000403(Glb1l);Unigene0002234(C33G3.4);Unigene0002432(--);Unigene0004227(GBA2);Unigene0013457(At5g66150);Unigene0014292(GD10667);Unigene0015629(FUC1);Unigene0016244(Engase);Unigene0024719(FUC95A);Unigene0025888(At5g13980);Unigene0028895(MAN2B1);Unigene0036912(MAN2B1);Unigene0044026(W03G11.3);Unigene0048613(hex-1)	K12309+K01192+K12309+K17108+K01191+K01444+K01206+K01227+K15923+K01191+K01191+K01191+K01206+K12373
Metabolism	Carbohydrate metabolism	Pentose and glucuronate interconversions	33	118	0.180349	0.560518	ko00040	Unigene0001854(PPE1);Unigene0001876(Ugt2b);Unigene0002243(ugt-60);Unigene0002485(UGP2);Unigene0004672(Akr1b1);Unigene0005524(RPE);Unigene0005620(PME53);Unigene0007728(ugt-47);Unigene0009377(AKR4C9);Unigene0010777(At1g80170);Unigene0011387(PECS-1.1);Unigene0011388(PME40);Unigene0013499(--);Unigene0017446(ugt-48);Unigene0019064(Ugt3a1);Unigene0021710(yvgN);Unigene0022766(PME54);Unigene0023326(sqv-4…	K01051+K00699+K00699+K00963+K00002+K01783+K01051+K00699+K00002+K01213+K01051+K01051+K00008+K00699+K00699+K00002+K01051+K00012+K01728+K01184+K01051+K01805+K00002+K01728+K00012+K00699+K01728+K00699+K12447+K00699+K17743+K01051+K01728
Metabolism	Metabolism of other amino acids	beta-Alanine metabolism	26	91	0.181344	0.560518	ko00410	Unigene0000440(aldh9a1b);Unigene0001553(alh-9);Unigene0002034(ALDH2);Unigene0002519(ech-6);Unigene0002764(dpyd-1);Unigene0005704(At1g06550);Unigene0007710(PAOX);Unigene0009870(PAO5);Unigene0010097(Aldh3a1);Unigene0011049(PAO2);Unigene0014703(maoI);Unigene0014944(UPB1);Unigene0017282(--);Unigene0017475(Aldh3a2);Unigene0019972(dhp-2);Unigene0023510(acox-1.5);Unigene0025361(hibch);Unigene0032456(At1…	K00128+K14085+K00128+K07511+K00207+K05605+K12259+K12259+K00128+K17839+K00276+K01431+K14085+K00128+K01464+K00232+K05605+K00276+K00128+K13524+K00232+K01580+K00128+K00140+K01918+K14729
Metabolism	Amino acid metabolism	Phenylalanine metabolism	23	80	0.190389	0.574409	ko00360	Unigene0001565(Ddc);Unigene0002505(GOT2);Unigene0002546(B0272.3);Unigene0003598(GOT2);Unigene0003786(faah-4);Unigene0003886(NAAT1);Unigene0005097(TAT);Unigene0005211(tdc-1);Unigene0011365(C31H2.4);Unigene0011527(HPPR);Unigene0012938(--);Unigene0014703(maoI);Unigene0019981(NAAT1);Unigene0028751(pah-1);Unigene0029576(At5g53970);Unigene0029577(At5g53970);Unigene0032456(At1g62810);Unigene0036515(GOT2…	K01593+K14455+K00074+K14455+K01426+K00815+K00815+K01593+K00457+K18606+K07253+K00276+K00815+K00500+K00815+K00815+K00276+K14455+K00457+K00074+K01426+K00457+K10775
Metabolism	Glycan biosynthesis and metabolism	Glycosylphosphatidylinositol(GPI)-anchor biosynthesis	14	46	0.194285	0.574409	ko00563	Unigene0004880(gwt1);Unigene0012175(PIGO);Unigene0012870(GAA1);Unigene0015061(Pgap1);Unigene0015589(PIGB);Unigene0018422(At4g17910);Unigene0018825(GPI14);Unigene0025800(PIGN);Unigene0040460(Pigt);Unigene0041709(PIGQ);Unigene0056409(pigv-1);Unigene0067976(Pigc);Unigene0068564(PIGA);Unigene0069378(PIG-K)	K05283+K05288+K05289+K05294+K05286+K05283+K05284+K05285+K05292+K03860+K07542+K03859+K03857+K05290
Metabolism	Carbohydrate metabolism	Propanoate metabolism	28	100	0.202177	0.585022	ko00640	Unigene0000243(CAC3);Unigene0000297(AcCoAS);Unigene0001250(bckd-1A);Unigene0002519(ech-6);Unigene0002621(acat1);Unigene0004200(dld-1);Unigene0005704(At1g06550);Unigene0005741(suca-1);Unigene0006207(SUCLG1);Unigene0009814(Acacb);Unigene0012102(At5g09300);Unigene0013274(Bckdhb);Unigene0013577(dbt-1);Unigene0013902(LDHA);Unigene0014076(B0303.3);Unigene0023510(acox-1.5);Unigene0024856(kat-1);Unigene0…	K01962+K01895+K00166+K07511+K00626+K00382+K05605+K01900+K01899+K11262+K00166+K00167+K09699+K00016+K00626+K00232+K00626+K05605+K00016+K02160+K13524+K00166+K00232+K01900+K01900+K00140+K14729+K00626
Genetic Information Processing	Folding, sorting and degradation	Proteasome	34	124	0.211219	0.598454	ko03050	Unigene0000826(PSME4);Unigene0002061(pas-7);Unigene0002379(Psmb6);Unigene0003333(rpn-2);Unigene0003445(Psmd2);Unigene0004335(pbs-3);Unigene0004879(pas-2);Unigene0005196(Rpn8);Unigene0006046(pbs-5);Unigene0009553(psmb4);Unigene0010600(pas-5);Unigene0012454(rpn-11);Unigene0012865(rpn-3);Unigene0017046(rpn-7);Unigene0031444(pas-4);Unigene0034499(rpt-4);Unigene0040008(pbs-4);Unigene0043857(rpt-3);Uni…	K06699+K02727+K02738+K03032+K03028+K02735+K02726+K03038+K02737+K02736+K02729+K03030+K03033+K03037+K02731+K03064+K02734+K03063+K03039+K02730+K02727+K02725+K06691+K02739+K03036+K03029+K03036+K02732+K03065+K02728+K03035+K03066+K03062+K03061
Genetic Information Processing	Folding, sorting and degradation	Protein processing in endoplasmic reticulum	128	502	0.221812	0.613938	ko04141	Unigene0000202(UGGT1);Unigene0000416(Hsp70Ba);Unigene0000824(ASK18);Unigene0001310(BIP5);Unigene0001590(mogs-1);Unigene0001609(SKP1);Unigene0001698(MBTPS2);Unigene0001908(GANAB);Unigene0002063(MARCHF6);Unigene0002135(Sel1l);Unigene0002318(Cul5);Unigene0002386(PDIA3);Unigene0002775(ubql-1);Unigene0003159(hsp-1);Unigene0003307(UBXN6);Unigene0003649(hsp-3);Unigene0003727(P58IPK);Unigene0004132(Sec13…	K11718+K03283+K03094+K09490+K01228+K03094+K07765+K05546+K10661+K14026+K03347+K09580+K04523+K03283+K14011+K09490+K09523+K14004+K03094+K14004+K03094+K09518+K11863+K09580+K10578+K10601+K10956+K12668+K09561+K01230+K09517+K06689+K08852+K12666+K23741+K14007+K09584+K04554+K09486+K03283+K03868+K10575+K09584+K03094+K10839+K12669+K01456+K13525+K10950+K01228+K09584+K03283+K12670+K04079+K14016+K09580+K10601+…
Metabolism	Biosynthesis of other secondary metabolites	Penicillin and cephalosporin biosynthesis	1	1	0.239865	0.613938	ko00311	Unigene0005528(ddo-2)	K00273
Metabolism	Metabolism of other amino acids	D-Arginine and D-ornithine metabolism	1	1	0.239865	0.613938	ko00472	Unigene0005528(ddo-2)	K00273
Genetic Information Processing	Folding, sorting and degradation	Sulfur relay system	6	18	0.248217	0.613938	ko04122	Unigene0001493(moc-3);Unigene0004712(URM1);Unigene0013031(F49E2.1);Unigene0023727(NCS6);Unigene0036115(Mocs2B);Unigene0044237(NFS1)	K11996+K12161+K03639+K14168+K03635+K04487
Genetic Information Processing	Replication and repair	Base excision repair	16	56	0.253235	0.613938	ko03410	Unigene0002099(lig-1);Unigene0006712(MAG);Unigene0009120(guaA);Unigene0013351(Pole);Unigene0015745(PARP1);Unigene0019388(XRCC1);Unigene0019844(apex1);Unigene0027950(POLE);Unigene0028246(nth-1);Unigene0032672(F10C2.4);Unigene0033223(ung-1);Unigene0041844(tag);Unigene0049765(PARP2);Unigene0060671(pcn-1);Unigene0068849(fen1);Unigene0069869(pold2)	K10747+K03652+K01246+K02324+K24070+K10803+K01142+K02324+K10773+K02327+K03648+K01246+K10798+K04802+K04799+K02328
Cellular Processes	Transport and catabolism	Endocytosis	90	352	0.257429	0.613938	ko04144	Unigene0000258(SNX1);Unigene0000416(Hsp70Ba);Unigene0000442(Pld1);Unigene0000599(GBF1);Unigene0001482(Epn2);Unigene0001760(VPS35);Unigene0002566(EPS15L1);Unigene0002648(rab-10);Unigene0002693(PTPN23);Unigene0002746(vps-26);Unigene0003159(hsp-1);Unigene0003273(ARFGEF1);Unigene0003606(cnt-1);Unigene0003654(CLINT1);Unigene0003914(Vps36);Unigene0004343(Arf79F);Unigene0005084(arx-5);Unigene0005089(chm…	K17917+K03283+K01115+K18443+K12471+K18468+K12472+K07901+K12200+K18466+K03283+K18442+K12489+K12471+K12190+K07937+K05756+K12191+K07937+K12198+K18464+K07889+K04705+K04513+K12183+K12489+K04646+K07904+K12471+K19476+K07937+K12182+K07901+K07897+K12486+K03283+K12200+K10364+K07901+K07904+K04513+K07901+K03283+K18466+K12483+K12196+K00889+K12483+K04513+K07889+K01115+K10396+K12192+K12194+K10365+K07904+K12489+…
Metabolism	Lipid metabolism	Fatty acid degradation	32	119	0.258003	0.613938	ko00071	Unigene0000440(aldh9a1b);Unigene0001553(alh-9);Unigene0001676(ACSL1);Unigene0002034(ALDH2);Unigene0002519(ech-6);Unigene0002621(acat1);Unigene0002644(ECI1);Unigene0003859(Eci2);Unigene0010097(Aldh3a1);Unigene0010708(PED1);Unigene0014076(B0303.3);Unigene0017103(ACADSB);Unigene0017282(--);Unigene0017475(Aldh3a2);Unigene0023510(acox-1.5);Unigene0024225(H24K24.3);Unigene0024856(kat-1);Unigene0031498(…	K00128+K14085+K01897+K00128+K07511+K00626+K07517+K13239+K00128+K07513+K00626+K09478+K14085+K00128+K00232+K00121+K00626+K00001+K18857+K01897+K01897+K10527+K00128+K00121+K01897+K00121+K00232+K00128+K15401+K01897+K00626+K00252
Metabolism	Biosynthesis of other secondary metabolites	Monobactam biosynthesis	4	11	0.259105	0.613938	ko00261	Unigene0011124(DHPS1);Unigene0034319(APS2);Unigene0037559(PAPSS1);Unigene0059071(APS1)	K01714+K13811+K13811+K13811
Cellular Processes	Transport and catabolism	Peroxisome	43	163	0.261407	0.613938	ko04146	Unigene0000521(PEX12);Unigene0001676(ACSL1);Unigene0002007(Far1);Unigene0002302(SODA);Unigene0003859(Eci2);Unigene0005015(ABCD3);Unigene0005067(HMGCL);Unigene0005528(ddo-2);Unigene0008673(CRAT);Unigene0010271(SODCC);Unigene0010338(AGT1);Unigene0010708(PED1);Unigene0011619(ads-1);Unigene0013212(FSD2);Unigene0013488(C15B12.1);Unigene0013934(GLO2);Unigene0014153(FSD3);Unigene0021086(ECH1);Unigene002…	K13345+K01897+K13356+K04564+K13239+K05677+K01640+K00273+K00624+K04565+K00830+K07513+K00803+K04564+K00306+K11517+K04564+K12663+K13356+K00232+K13356+K04564+K03781+K00830+K13348+K00477+K01897+K00624+K03781+K01897+K01897+K08764+K13342+K00232+K00624+K00869+K04565+K11147+K04565+K04565+K05677+K01897+K00031
Metabolism	Metabolism of cofactors and vitamins	Riboflavin metabolism	7	22	0.261826	0.613938	ko00740	Unigene0002171(pho-1);Unigene0008842(PYRP2);Unigene0019298(flad-1);Unigene0025973(PYRR);Unigene0035370(--);Unigene0052651(rib5);Unigene0058555(ACP5)	K14410+K22912+K00953+K11752+K11752+K00793+K14379
Metabolism	Carbohydrate metabolism	Starch and sucrose metabolism	54	208	0.273744	0.631004	ko00500	Unigene0002485(UGP2);Unigene0002928(AGL);Unigene0003604(Os06g0675700);Unigene0003907(HK2);Unigene0004074(PHS2);Unigene0004645(Pygm);Unigene0006430(BGLU12);Unigene0006602(BAM2);Unigene0007097(HKDC1);Unigene0007370(Slc3a1);Unigene0008054(TREH);Unigene0008836(sacA);Unigene0009454(SBE1);Unigene0009749(Treh);Unigene0010334(TPS11);Unigene0010783(PGM1);Unigene0015142(At1g66430);Unigene0017141(BACOVA_026…	K00963+K01196+K01187+K00844+K00688+K00688+K01188+K01177+K00844+K05343+K01194+K01193+K00700+K01194+K16055+K01835+K00847+K05349+K00844+K00844+K00975+K01187+K05350+K00844+K00975+K01179+K05349+K01193+K00750+K00688+K00844+K01176+K00975+K01087+K01193+K01835+K01810+K15779+K01835+K01214+K00700+K00847+K07024+K01179+K01210+K19892+K16055+K01179+K01810+K01187+K01194+K00693+K05349+K00697
Metabolism	Metabolism of cofactors and vitamins	Biotin metabolism	9	31	0.316773	0.718019	ko00780	Unigene0012396(fabZ);Unigene0019713(KAS1);Unigene0020362(MOD1);Unigene0041592(DHRS1);Unigene0042153(--);Unigene0055955(BIOF);Unigene0060490(MOD1);Unigene0067757(bioB);Unigene0068779(dhs-3)	K02372+K09458+K00208+K00059+K01942+K00652+K00208+K01012+K00059
Metabolism	Carbohydrate metabolism	Citrate cycle (TCA cycle)	35	135	0.328548	0.718295	ko00020	Unigene0000335(acly-1);Unigene0001665(ogdh-1);Unigene0002112(MDH1);Unigene0003600(aco-2);Unigene0003974(Idh3g);Unigene0003975(Idh3g);Unigene0004200(dld-1);Unigene0005141(PCKA);Unigene0005741(suca-1);Unigene0006207(SUCLG1);Unigene0008574(fum-1);Unigene0012361(LTA2);Unigene0014388(sdhb-1);Unigene0014414(ogdh-2);Unigene0017091(sdha-1);Unigene0017924(pyc-1);Unigene0026595(LTA2);Unigene0029074(ACLA-2)…	K01648+K00164+K00025+K01681+K00030+K00030+K00382+K01610+K01900+K01899+K01679+K00627+K00235+K00164+K00234+K01958+K00627+K01648+K00162+K00025+K00025+K00627+K00162+K00627+K00026+K01596+K00030+K01647+K01900+K00658+K01900+K00026+K00236+K00161+K00031
Metabolism	Carbohydrate metabolism	Fructose and mannose metabolism	30	115	0.331387	0.718295	ko00051	Unigene0002600(FBA3);Unigene0002602(dnpp-1);Unigene0003167(FCSK);Unigene0003907(HK2);Unigene0006547(TPIP1);Unigene0007097(HKDC1);Unigene0011721(tpi-1);Unigene0011915(aldo-2);Unigene0012670(MAN2);Unigene0013499(--);Unigene0013519(PFK3);Unigene0015130(FBP1);Unigene0015142(At1g66430);Unigene0016465(FPGT);Unigene0017377(HK1);Unigene0020306(tag-335);Unigene0022054(HXK2);Unigene0024244(PMI2);Unigene002…	K01623+K02377+K05305+K00844+K01803+K00844+K01803+K01623+K19355+K00008+K00850+K03841+K00847+K05305+K00844+K00966+K00844+K01809+K00844+K17497+K01623+K00850+K01805+K00895+K19029+K01809+K00844+K01711+K00847+K19355
Metabolism	Amino acid metabolism	Tryptophan metabolism	27	103	0.33274	0.718295	ko00380	Unigene0000440(aldh9a1b);Unigene0001553(alh-9);Unigene0001565(Ddc);Unigene0002034(ALDH2);Unigene0002519(ech-6);Unigene0002621(acat1);Unigene0003786(faah-4);Unigene0004200(dld-1);Unigene0004604(DAO);Unigene0005211(tdc-1);Unigene0010097(Aldh3a1);Unigene0014076(B0303.3);Unigene0014844(flu-2);Unigene0017282(--);Unigene0017475(Aldh3a2);Unigene0019731(YUC6);Unigene0024856(kat-1);Unigene0037314(CAT);Uni…	K00128+K14085+K01593+K00128+K07511+K00626+K01426+K00382+K23947+K01593+K00128+K00626+K01556+K14085+K00128+K11816+K00626+K03781+K03781+K00816+K00128+K00453+K01426+K00658+K00128+K00626+K00252
Metabolism	Biosynthesis of other secondary metabolites	Aflatoxin biosynthesis	2	5	0.345813	0.727723	ko00254	Unigene0009814(Acacb);Unigene0066798(RDH12)	K11262+K17644
Metabolism	Lipid metabolism	Synthesis and degradation of ketone bodies	7	24	0.347809	0.727723	ko00072	Unigene0002621(acat1);Unigene0005067(HMGCL);Unigene0014076(B0303.3);Unigene0024856(kat-1);Unigene0038801(hmgs-1);Unigene0038852(C05C10.3);Unigene0069297(ACAA2)	K00626+K01640+K00626+K00626+K01641+K01027+K00626
Metabolism	Carbohydrate metabolism	Pentose phosphate pathway	33	129	0.367321	0.756904	ko00030	Unigene0002214(Tktl2);Unigene0002297(T25B9.9);Unigene0002600(FBA3);Unigene0005524(RPE);Unigene0007318(tal);Unigene0010720(G6PDH);Unigene0010783(PGM1);Unigene0011611(TKL-2);Unigene0011915(aldo-2);Unigene0013519(PFK3);Unigene0015130(FBP1);Unigene0017376(F09E5.3);Unigene0020549(IDNK);Unigene0020595(gspd-1);Unigene0026876(FBA1);Unigene0029629(pfk-1.1);Unigene0031522(PFP-BETA);Unigene0039409(rbsK);Uni…	K00615+K00033+K01623+K01783+K00616+K00036+K01835+K00615+K01623+K00850+K03841+K01619+K00851+K00036+K01623+K00850+K00895+K00852+K00948+K00033+K01835+K01810+K15779+K01835+K00851+K00036+K00616+K00131+K01807+K00852+K01810+K00948+K00615
Metabolism	Lipid metabolism	Glycerolipid metabolism	33	130	0.386447	0.780759	ko00561	Unigene0000175(dgk-3);Unigene0000440(aldh9a1b);Unigene0001553(alh-9);Unigene0001708(GPAT4);Unigene0001786(Mboat2);Unigene0002034(ALDH2);Unigene0002182(Lpin1);Unigene0004672(Akr1b1);Unigene0006055(dgk-5);Unigene0006950(CSE);Unigene0009377(AKR4C9);Unigene0010097(Aldh3a1);Unigene0012760(Dgat1);Unigene0015580(acl-2);Unigene0017282(--);Unigene0017475(Aldh3a2);Unigene0018778(Gpat4);Unigene0021710(yvgN)…	K00901+K00128+K14085+K13506+K13519+K00128+K15728+K00002+K00901+K01054+K00002+K00128+K11155+K13509+K14085+K00128+K13506+K00002+K11155+K13513+K00864+K07407+K00002+K11155+K22848+K07407+K00128+K00901+K00128+K13508+K13508+K01054+K13513
Metabolism	Metabolism of cofactors and vitamins	Vitamin B6 metabolism	6	21	0.390379	0.780759	ko00750	Unigene0000778(pdxk-1);Unigene0008661(PLR1);Unigene0015521(PDX2);Unigene0041151(PLR1);Unigene0061919(CBG07973);Unigene0067274(F57B9.1)	K00868+K05275+K08681+K05275+K23998+K23998
Metabolism	Metabolism of terpenoids and polyketides	Polyketide sugar unit biosynthesis	1	2	0.422216	0.789677	ko00523	Unigene0029918(rfbC)	K01790
Metabolism	Metabolism of cofactors and vitamins	Pantothenate and CoA biosynthesis	13	50	0.422341	0.789677	ko00770	Unigene0002764(dpyd-1);Unigene0004987(bcat-1);Unigene0007085(T26C12.1);Unigene0008272(T26C12.1);Unigene0011373(bcat-1);Unigene0014944(UPB1);Unigene0019972(dhp-2);Unigene0025879(COASY);Unigene0051520(Pank1);Unigene0066983(--);Unigene0067541(Ppcdc);Unigene0067916(coaE);Unigene0068220(panC)	K00207+K00826+K01652+K01652+K00826+K01431+K01464+K02201+K09680+K06133+K01598+K00859+K01918
Metabolism	Lipid metabolism	Steroid biosynthesis	12	46	0.424541	0.789677	ko00100	Unigene0000398(F52H2.6);Unigene0003620(OSCPNX1);Unigene0010886(DIM);Unigene0016174(CASBPX1);Unigene0019044(SMO1-2);Unigene0019686(--);Unigene0020181(CYP51G1);Unigene0022425(--);Unigene0032131(3BETAHSD/D2);Unigene0032907(NSDHL);Unigene0058232(lipl-1);Unigene0067220(SMO2-2)	K09828+K01853+K09828+K01853+K14423+K05917+K05917+K00213+K23558+K23558+K01052+K14424
Metabolism	Biosynthesis of other secondary metabolites	Tropane, piperidine and pyridine alkaloid biosynthesis	12	46	0.424541	0.789677	ko00960	Unigene0002505(GOT2);Unigene0003598(GOT2);Unigene0003886(NAAT1);Unigene0005097(TAT);Unigene0009580(TR1);Unigene0011527(HPPR);Unigene0014703(maoI);Unigene0019981(NAAT1);Unigene0029576(At5g53970);Unigene0029577(At5g53970);Unigene0032456(At1g62810);Unigene0036515(GOT2)	K14455+K14455+K00815+K00815+K08081+K18606+K00276+K00815+K00815+K00815+K00276+K14455
Metabolism	Metabolism of terpenoids and polyketides	Brassinosteroid biosynthesis	8	30	0.433817	0.789677	ko00905	Unigene0007011(CYP72A154);Unigene0014810(SRD5A1);Unigene0019580(CYP90A1);Unigene0041482(CYP72A67);Unigene0067676(cyp-13A7);Unigene0067677(cyp-13A8);Unigene0067929(CYP92C6);Unigene0069016(CYP75B2)	K15639+K09591+K09588+K15639+K15639+K15639+K20623+K20623
Metabolism	Metabolism of terpenoids and polyketides	Limonene and pinene degradation	6	22	0.438587	0.789677	ko00903	Unigene0000440(aldh9a1b);Unigene0002034(ALDH2);Unigene0010097(Aldh3a1);Unigene0017475(Aldh3a2);Unigene0048678(ALDH3F1);Unigene0067371(ALDH1A1)	K00128+K00128+K00128+K00128+K00128+K00128
Metabolism	Biosynthesis of other secondary metabolites	Indole alkaloid biosynthesis	2	6	0.441888	0.789677	ko00901	Unigene0001565(Ddc);Unigene0005211(tdc-1)	K01593+K01593
Metabolism	Metabolism of other amino acids	Phosphonate and phosphinate metabolism	4	14	0.442777	0.789677	ko00440	Unigene0023623(Selenoi);Unigene0025668(F08C6.2);Unigene0057128(PCYT2);Unigene0058642(cept1)	K00993+K00968+K00967+K00993
Metabolism	Amino acid metabolism	Glycine, serine and threonine metabolism	32	129	0.447096	0.789677	ko00260	Unigene0001553(alh-9);Unigene0001843(Gldc);Unigene0002129(Cbs);Unigene0003475(GLDC);Unigene0004200(dld-1);Unigene0004222(GDH2);Unigene0005528(ddo-2);Unigene0007054(ipgm-1);Unigene0007346(GCSH);Unigene0008279(At3g08860);Unigene0010338(AGT1);Unigene0013488(C15B12.1);Unigene0013790(GDH2);Unigene0014703(maoI);Unigene0017282(--);Unigene0017416(At3g08860);Unigene0032456(At1g62810);Unigene0032710(TD1);U…	K14085+K00281+K01697+K00281+K00382+K02437+K00273+K15633+K02437+K00827+K00830+K00306+K02437+K00276+K14085+K00827+K00276+K01754+K00830+K01620+K12235+K15919+K00605+K00643+K00130+K00049+K00827+K00827+K00058+K01754+K15633+K00600
Metabolism	Amino acid metabolism	Tyrosine metabolism	28	113	0.457699	0.79804	ko00350	Unigene0001565(Ddc);Unigene0002505(GOT2);Unigene0003598(GOT2);Unigene0003886(NAAT1);Unigene0004785(co-2);Unigene0005097(TAT);Unigene0005211(tdc-1);Unigene0011365(C31H2.4);Unigene0011527(HPPR);Unigene0012938(--);Unigene0014703(maoI);Unigene0019981(NAAT1);Unigene0024225(H24K24.3);Unigene0028830(GstZ2);Unigene0029576(At5g53970);Unigene0029577(At5g53970);Unigene0031498(At5g24760);Unigene0032107(hgo-1…	K01593+K14455+K14455+K00815+K00422+K00815+K01593+K00457+K18606+K07253+K00276+K00815+K00121+K01800+K00815+K00815+K00001+K00451+K00276+K01555+K18857+K14455+K00505+K00457+K00121+K00121+K00457+K01557
Metabolism	Amino acid metabolism	Phenylalanine, tyrosine and tryptophan biosynthesis	18	72	0.46522	0.800884	ko00400	Unigene0002505(GOT2);Unigene0003598(GOT2);Unigene0003886(NAAT1);Unigene0005097(TAT);Unigene0011368(PAI1);Unigene0012352(ARO2);Unigene0013323(ASA1);Unigene0019981(NAAT1);Unigene0025688(ADT6);Unigene0025689(ADT6);Unigene0028751(pah-1);Unigene0029576(At5g53970);Unigene0029577(At5g53970);Unigene0036515(GOT2);Unigene0055947(EMB3004);Unigene0058978(EPSPS-1);Unigene0059691(DHS2);Unigene0060488(SHKB)	K14455+K14455+K00815+K00815+K01817+K01736+K01657+K00815+K05359+K05359+K00500+K00815+K00815+K14455+K13832+K00800+K01626+K01626
Genetic Information Processing	Replication and repair	Homologous recombination	16	64	0.472541	0.80332	ko03440	Unigene0004180(CLSY3);Unigene0005419(At4g02110);Unigene0005698(BARD1);Unigene0029603(rad-50);Unigene0032672(F10C2.4);Unigene0034148(Rad54l);Unigene0035202(RPA2A);Unigene0037150(MUS81);Unigene0037311(top-3);Unigene0042645(rad51-a);Unigene0044858(TOP3B);Unigene0058686(At4g28440);Unigene0062081(At2g19490);Unigene0068956(mre-11);Unigene0069869(pold2);Unigene0069875(--)	K10875+K10728+K10683+K10866+K02327+K10875+K10739+K08991+K03165+K04482+K03165+K07466+K03553+K10865+K02328+K10728
Metabolism	Global and overview maps	Metabolic pathways	939	3911	0.492069	0.82619	ko01100	Unigene0000056(HMT3);Unigene0000129(piki-1);Unigene0000175(dgk-3);Unigene0000243(CAC3);Unigene0000252(apy-1);Unigene0000257(gale-1);Unigene0000297(AcCoAS);Unigene0000335(acly-1);Unigene0000380(NNT);Unigene0000398(F52H2.6);Unigene0000403(Glb1l);Unigene0000440(aldh9a1b);Unigene0000442(Pld1);Unigene0000451(CYP2H2);Unigene0000485(glt1);Unigene0000753(Oplah);Unigene0000776(sptl-1);Unigene0000778(pdxk-…	K00547+K00914+K00901+K01962+K12304+K01784+K01895+K01648+K00323+K09828+K12309+K00128+K01115+K09754+K00264+K01469+K00654+K00868+K00413+K04097+K01638+K00166+K05857+K00856+K02154+K14085+K01593+K02147+K01228+K01712+K00164+K01897+K11414+K13506+K03847+K15428+K13519+K00281+K01051+K01520+K00699+K01904+K18819+K05546+K00128+K13293+K00025+K01697+K02433+K14410+K15728+K16329+K00615+K15920+K00699+K00921+K00033+…
Metabolism	Metabolism of other amino acids	Glutathione metabolism	44	182	0.505036	0.833388	ko00480	Unigene0000753(Oplah);Unigene0001194(gst-8);Unigene0001778(CNDP2);Unigene0002297(T25B9.9);Unigene0002354(ODC);Unigene0002613(lap-2);Unigene0003997(GPXHA-2);Unigene0004374(PRP1);Unigene0005654(GGT1);Unigene0008426(DHAR2);Unigene0010720(G6PDH);Unigene0013678(PARB);Unigene0013679(APIC);Unigene0016265(GSTU8);Unigene0016847(Rrm1);Unigene0016963(Ggt1);Unigene0020512(GGT3);Unigene0020513(ggt2);Unigene00…	K01469+K04097+K15428+K00033+K01581+K01255+K00432+K00799+K18592+K21888+K00036+K00799+K00799+K00799+K10807+K18592+K18592+K18592+K00036+K00799+K00797+K01256+K00799+K00383+K00799+K00797+K01256+K00033+K21456+K18592+K00799+K10808+K00036+K00799+K00799+K00383+K11204+K18592+K10808+K10808+K21456+K04097+K21456+K00031
Genetic Information Processing	Transcription	RNA polymerase	20	82	0.508612	0.833388	ko03020	Unigene0000562(GIP);Unigene0002301(Polr1c);Unigene0002532(--);Unigene0004105(rpb-2);Unigene0006068(POLR2C);Unigene0007412(RpII15);Unigene0007564(W09C3.4);Unigene0009006(rpb-1);Unigene0011640(POLR2L);Unigene0012433(rpac-19);Unigene0023175(Polr1b);Unigene0030873(--);Unigene0032485(NRPE5A);Unigene0037230(NRPB9A);Unigene0038322(rpb-8);Unigene0042373(rpb-5);Unigene0067416(POLR3A);Unigene0067755(POLR2D…	K03006+K03027+K03046+K03010+K03011+K03017+K03025+K03006+K03007+K03020+K03002+K03022+K03013+K03017+K03016+K03013+K03018+K03012+K03008+K03015
Environmental Information Processing	Membrane transport	ABC transporters	21	87	0.528447	0.855581	ko02010	Unigene0000374(ced-7);Unigene0001486(ABCB20);Unigene0001523(ABCB1);Unigene0001749(ABCB9);Unigene0002707(ABCB1);Unigene0002933(mrp-5);Unigene0003092(pgp-3);Unigene0003153(Abcc10);Unigene0003573(ABCB1);Unigene0003648(Abcc3);Unigene0004231(ABCC1);Unigene0005015(ABCD3);Unigene0013843(bfr1);Unigene0013844(MDR1);Unigene0013846(bfr1);Unigene0023502(ABCC1);Unigene0035876(wht-1);Unigene0037907(ABCB1);Unig…	K05643+K05658+K05658+K05656+K05658+K05665+K05658+K05674+K05658+K05665+K05665+K05677+K08711+K08711+K08711+K05665+K05681+K05658+K05681+K05657+K05677
Metabolism	Biosynthesis of other secondary metabolites	Isoflavonoid biosynthesis	1	3	0.560837	0.889016	ko00943	Unigene0049770(CYP2G1)	K13260
Metabolism	Amino acid metabolism	Arginine and proline metabolism	28	118	0.562172	0.889016	ko00330	Unigene0000440(aldh9a1b);Unigene0001553(alh-9);Unigene0002034(ALDH2);Unigene0002354(ODC);Unigene0002505(GOT2);Unigene0003598(GOT2);Unigene0003786(faah-4);Unigene0004535(aldh4a1);Unigene0005528(ddo-2);Unigene0007710(PAOX);Unigene0008911(POX1);Unigene0009870(PAO5);Unigene0010097(Aldh3a1);Unigene0011049(PAO2);Unigene0017282(--);Unigene0017475(Aldh3a2);Unigene0021120(PYCR1);Unigene0025494(SPMS);Unige…	K00128+K14085+K00128+K01581+K14455+K14455+K01426+K00294+K00273+K12259+K00318+K12259+K00128+K17839+K14085+K00128+K00286+K00797+K01611+K00472+K14455+K00797+K00128+K00819+K01426+K12657+K00128+K00318
Metabolism	Lipid metabolism	Ether lipid metabolism	13	55	0.576429	0.891334	ko00565	Unigene0000442(Pld1);Unigene0001786(Mboat2);Unigene0006038(NPC6);Unigene0011619(ads-1);Unigene0016687(F09G2.8);Unigene0018119(ugt-47);Unigene0022143(PLDALPHA4);Unigene0023623(Selenoi);Unigene0052481(PLDDELTA);Unigene0056462(paf-2);Unigene0058642(cept1);Unigene0059869(PLA2-ALPHA);Unigene0060697(lis-1)	K01115+K13519+K01114+K00803+K16860+K04628+K01115+K00993+K01115+K01062+K00993+K01047+K16794
Metabolism	Carbohydrate metabolism	Pyruvate metabolism	47	199	0.576746	0.891334	ko00620	Unigene0000243(CAC3);Unigene0000297(AcCoAS);Unigene0000440(aldh9a1b);Unigene0001230(icl-1);Unigene0001553(alh-9);Unigene0002034(ALDH2);Unigene0002112(MDH1);Unigene0002621(acat1);Unigene0004200(dld-1);Unigene0005141(PCKA);Unigene0008187(MLS);Unigene0008574(fum-1);Unigene0009814(Acacb);Unigene0010097(Aldh3a1);Unigene0010197(glod-4);Unigene0010299(hagh);Unigene0011310(DLD);Unigene0012361(LTA2);Unige…	K01962+K01895+K00128+K01638+K14085+K00128+K00025+K00626+K00382+K01610+K01638+K01679+K11262+K00128+K01759+K01069+K00102+K00627+K00016+K00626+K14085+K00128+K01958+K00626+K00627+K00162+K00025+K00025+K00016+K01759+K00627+K00162+K00627+K02160+K00128+K00026+K01596+K00049+K00029+K00029+K00029+K00128+K00873+K00626+K01759+K00026+K00161
Genetic Information Processing	Folding, sorting and degradation	SNARE interactions in vesicular transport	15	65	0.615989	0.940741	ko04130	Unigene0002474(ykt6);Unigene0005038(gos-28);Unigene0005066(STX1B);Unigene0011157(GOS12);Unigene0021347(unc-64);Unigene0023290(VAMP3);Unigene0025554(syb1);Unigene0033436(BET12);Unigene0042370(VTI1A);Unigene0043013(syx-5);Unigene0046028(SYP112);Unigene0046544(sec22bb);Unigene0050785(Stx16);Unigene0056165(unc-64);Unigene0059982(YKT61)	K08516+K08495+K08486+K08495+K08486+K08515+K08513+K08504+K08493+K08490+K08486+K08517+K08489+K08486+K08516
Metabolism	Biosynthesis of other secondary metabolites	Betalain biosynthesis	3	13	0.636135	0.940741	ko00965	Unigene0001565(Ddc);Unigene0005211(tdc-1);Unigene0043395(tyr-3)	K01593+K01593+K00505
Metabolism	Metabolism of terpenoids and polyketides	Diterpenoid biosynthesis	5	22	0.636284	0.940741	ko00904	Unigene0005534(GA2OX4);Unigene0007330(SCS);Unigene0009184(CYP82G1);Unigene0009871(KAO1);Unigene0037073(GA20OX2)	K04125+K04121+K17961+K04123+K05282
Metabolism	Metabolism of terpenoids and polyketides	Terpenoid backbone biosynthesis	22	96	0.636383	0.940741	ko00900	Unigene0002621(acat1);Unigene0006197(At5g58770);Unigene0007502(HMG3);Unigene0007503(HMG3);Unigene0007532(Pdss1);Unigene0008759(FPS);Unigene0014076(B0303.3);Unigene0016090(FNTB);Unigene0018863(Fnta);Unigene0023767(GGR);Unigene0024856(kat-1);Unigene0026353(HMGCR);Unigene0038801(hmgs-1);Unigene0043730(Rce1);Unigene0059508(MVK);Unigene0060248(HMGR2);Unigene0063131(DHDDS);Unigene0066810(mvd);Unigene00…	K00626+K11778+K00021+K00021+K14066+K00787+K00626+K05954+K05955+K13789+K00626+K00021+K01641+K08658+K00869+K00021+K11778+K01597+K01823+K00626+K06013+K00587
Metabolism	Lipid metabolism	Cutin, suberine and wax biosynthesis	8	36	0.660976	0.966588	ko00073	Unigene0002007(Far1);Unigene0007339(CYP86B1);Unigene0013271(CYP86B1);Unigene0016110(HHT1);Unigene0021954(--);Unigene0022120(FAR1);Unigene0030554(FAR3);Unigene0068462(CYP86A1)	K13356+K15402+K15402+K15400+K15400+K13356+K13356+K15401
Metabolism	Amino acid metabolism	Lysine biosynthesis	2	10	0.732526	1	ko00300	Unigene0011124(DHPS1);Unigene0069988(AGD2)	K01714+K10206
Metabolism	Carbohydrate metabolism	Glycolysis / Gluconeogenesis	68	303	0.759087	1	ko00010	Unigene0000297(AcCoAS);Unigene0000440(aldh9a1b);Unigene0001553(alh-9);Unigene0002034(ALDH2);Unigene0002600(FBA3);Unigene0003907(HK2);Unigene0004200(dld-1);Unigene0004672(Akr1b1);Unigene0005141(PCKA);Unigene0005780(ENO1);Unigene0006547(TPIP1);Unigene0006775(GPD-1);Unigene0006996(GALM);Unigene0007054(ipgm-1);Unigene0007097(HKDC1);Unigene0009377(AKR4C9);Unigene0010097(Aldh3a1);Unigene0010783(PGM1);U…	K01895+K00128+K14085+K00128+K01623+K00844+K00382+K00002+K01610+K01689+K01803+K00134+K01785+K15633+K00844+K00002+K00128+K01835+K01803+K01623+K01689+K00627+K00850+K00016+K00134+K03841+K00927+K14085+K00844+K00128+K01785+K00002+K00844+K00121+K00844+K01689+K01689+K00627+K01623+K00850+K00001+K00895+K00162+K00927+K00002+K18857+K00016+K00844+K00627+K00162+K01568+K01835+K00627+K01810+K00128+K15779+K01835+…
Metabolism	Glycan biosynthesis and metabolism	Glycosphingolipid biosynthesis - ganglio series	4	21	0.778581	1	ko00604	Unigene0000403(Glb1l);Unigene0002432(--);Unigene0020531(Slc33a1);Unigene0048613(hex-1)	K12309+K12309+K03372+K12373
Metabolism	Biosynthesis of other secondary metabolites	Isoquinoline alkaloid biosynthesis	14	68	0.785911	1	ko00950	Unigene0001565(Ddc);Unigene0002505(GOT2);Unigene0003598(GOT2);Unigene0003886(NAAT1);Unigene0004785(co-2);Unigene0005097(TAT);Unigene0005211(tdc-1);Unigene0014703(maoI);Unigene0019981(NAAT1);Unigene0029576(At5g53970);Unigene0029577(At5g53970);Unigene0032456(At1g62810);Unigene0036515(GOT2);Unigene0043395(tyr-3)	K01593+K14455+K14455+K00815+K00422+K00815+K01593+K00276+K00815+K00815+K00815+K00276+K14455+K00505
Metabolism	Glycan biosynthesis and metabolism	Glycosaminoglycan degradation	6	31	0.788888	1	ko00531	Unigene0000403(Glb1l);Unigene0002432(--);Unigene0002939(NAGLU);Unigene0006879(Hgsnat);Unigene0048613(hex-1);Unigene0066897(At5g07830)	K12309+K12309+K01205+K10532+K12373+K07964
Metabolism	Biosynthesis of other secondary metabolites	Caffeine metabolism	1	6	0.807198	1	ko00232	Unigene0038231(uaZ)	K00365
Genetic Information Processing	Translation	RNA transport	77	348	0.813532	1	ko03013	Unigene0000210(upf3a);Unigene0000242(Bm1_29045);Unigene0000410(Upf2);Unigene0001519(KPNB1);Unigene0002374(eft-3);Unigene0002537(THOC1);Unigene0002557(Strn);Unigene0003096(Nup155);Unigene0003611(Nup98-96);Unigene0004132(Sec13);Unigene0004133(ife-3);Unigene0004235(XPO1);Unigene0005160(RBM8A);Unigene0005194(TGS1);Unigene0005538(SEC13B);Unigene0005999(ncbp1);Unigene0006427(eif-3.F);Unigene0007086(Bm1…	K14328+K03254+K14327+K14293+K03231+K12878+K03246+K14312+K14297+K14004+K03259+K14290+K12876+K14292+K14004+K12882+K03249+K03246+K13126+K12880+K03243+K10577+K13025+K07562+K12879+K03247+K14293+K12882+K05019+K03231+K03254+K03242+K07936+K13126+K03250+K14325+K13137+K14310+K12875+K14004+K03262+K03253+K03252+K03241+K14326+K13137+K13171+K07936+K03260+K12160+K12881+K02516+K03249+K03238+K03236+K14298+K03248+…
Metabolism	Amino acid metabolism	Valine, leucine and isoleucine biosynthesis	6	32	0.814798	1	ko00290	Unigene0004987(bcat-1);Unigene0007085(T26C12.1);Unigene0008272(T26C12.1);Unigene0011373(bcat-1);Unigene0032710(TD1);Unigene0068901(tdcB)	K00826+K01652+K01652+K00826+K01754+K01754
Metabolism	Metabolism of other amino acids	Cyanoamino acid metabolism	14	70	0.821607	1	ko00460	Unigene0005654(GGT1);Unigene0006430(BGLU12);Unigene0009432(At3g16150);Unigene0015694(CYP79A68);Unigene0016963(Ggt1);Unigene0017141(BACOVA_02659);Unigene0020512(GGT3);Unigene0020513(ggt2);Unigene0023958(BGLU44);Unigene0029201(BACOVA_02659);Unigene0045916(Ggt1);Unigene0059804(Ggt1);Unigene0069160(gluA);Unigene0069891(mel-32)	K18592+K01188+K13051+K12153+K18592+K05349+K18592+K18592+K05350+K05349+K18592+K18592+K05349+K00600
Metabolism	Biosynthesis of other secondary metabolites	Phenylpropanoid biosynthesis	37	174	0.8257	1	ko00940	Unigene0000451(CYP2H2);Unigene0001881(4CLL9);Unigene0002661(CAD1);Unigene0002735(CYP2C5);Unigene0003854(PNC1);Unigene0005240(CYP98A2);Unigene0005441(PNC1);Unigene0005618(PER11);Unigene0006232(PER72);Unigene0006430(BGLU12);Unigene0007965(Cyp2c7);Unigene0010515(SAT);Unigene0012172(PER42);Unigene0014635(CYP98A2);Unigene0014636(CYP98A2);Unigene0017141(BACOVA_02659);Unigene0018159(At1g30760);Unigene00…	K09754+K01904+K00083+K09754+K00430+K09754+K00430+K00430+K00430+K01188+K09754+K13065+K00430+K09754+K09754+K05349+K22395+K00430+K01904+K00430+K05350+K09754+K05349+K12355+K01904+K09754+K01904+K01904+K12355+K00430+K11188+K10775+K00588+K05349+K13065+K00430+K00430
Metabolism	Biosynthesis of other secondary metabolites	Stilbenoid, diarylheptanoid and gingerol biosynthesis	12	61	0.826347	1	ko00945	Unigene0000451(CYP2H2);Unigene0002735(CYP2C5);Unigene0005240(CYP98A2);Unigene0007965(Cyp2c7);Unigene0010515(SAT);Unigene0014635(CYP98A2);Unigene0014636(CYP98A2);Unigene0018693(OMT2);Unigene0028573(CYP2U1);Unigene0057368(CYP98A2);Unigene0069087(At4g26220);Unigene0069777(RAS)	K09754+K09754+K09754+K09754+K13065+K09754+K09754+K16040+K09754+K09754+K00588+K13065
Metabolism	Energy metabolism	Sulfur metabolism	11	57	0.838254	1	ko00920	Unigene0017793(ETHE1);Unigene0019492(cysl-1);Unigene0022370(AHL);Unigene0031228(selenbp1-a);Unigene0034319(APS2);Unigene0035302(CBG06685);Unigene0037559(PAPSS1);Unigene0056773(SQOR);Unigene0059071(APS1);Unigene0063145(Suox);Unigene0069114(GLY3)	K17725+K01738+K01082+K17285+K13811+K17285+K13811+K22470+K13811+K00387+K17725
Metabolism	Lipid metabolism	alpha-Linolenic acid metabolism	11	58	0.854731	1	ko00592	Unigene0004121(DOX1);Unigene0010708(PED1);Unigene0011531(HPL);Unigene0023510(acox-1.5);Unigene0035324(ADH2);Unigene0042767(4CL1);Unigene0048150(Hadha);Unigene0056047(CBG15946);Unigene0056488(fsdC);Unigene0059869(PLA2-ALPHA);Unigene0061803(LCAT3)	K10529+K07513+K10528+K00232+K18857+K10526+K10527+K00232+K00224+K01047+K22389
Metabolism	Carbohydrate metabolism	C5-Branched dibasic acid metabolism	2	13	0.855869	1	ko00660	Unigene0007085(T26C12.1);Unigene0008272(T26C12.1)	K01652+K01652
Genetic Information Processing	Folding, sorting and degradation	Protein export	19	97	0.874347	1	ko03060	Unigene0001310(BIP5);Unigene0003649(hsp-3);Unigene0006989(SEC61A2);Unigene0011634(OXA1L);Unigene0013142(spcs-1);Unigene0015913(Gtp-bp);Unigene0018393(imp1);Unigene0021310(F37F2.2);Unigene0028784(SEC11A);Unigene0033486(bipA);Unigene0033833(Srp54);Unigene0042134(Sec63);Unigene0052579(Hspa13);Unigene0053755(hsp-3);Unigene0060180(srpa-68);Unigene0061323(SEC61G);Unigene0067427(--);Unigene0068981(PLSP1…	K09490+K09490+K10956+K03217+K12946+K13431+K09647+K03105+K13280+K09490+K03106+K09540+K09490+K09490+K03107+K07342+K12272+K03100+K12948
Metabolism	Amino acid metabolism	Cysteine and methionine metabolism	47	224	0.875024	1	ko00270	Unigene0000056(HMT3);Unigene0002112(MDH1);Unigene0002129(Cbs);Unigene0002505(GOT2);Unigene0003598(GOT2);Unigene0003886(NAAT1);Unigene0004987(bcat-1);Unigene0005097(TAT);Unigene0005581(ahcy-1);Unigene0008279(At3g08860);Unigene0008409(C01G10.9);Unigene0010455(F58H1.3);Unigene0011373(bcat-1);Unigene0013266(CMT2);Unigene0013267(CMT3);Unigene0013902(LDHA);Unigene0014015(cdo-1);Unigene0017416(At3g08860…	K00547+K00025+K01697+K14455+K14455+K00815+K00826+K00815+K01251+K00827+K08963+K16054+K00826+K00558+K00558+K00016+K00456+K00827+K01738+K08967+K00815+K00797+K01611+K00815+K00815+K00025+K16054+K00025+K14455+K00016+K00558+K00789+K00797+K21456+K00816+K00026+K11204+K00827+K00827+K01762+K00558+K08967+K00058+K21456+K00026+K21456+K00789
Metabolism	Biosynthesis of other secondary metabolites	Anthocyanin biosynthesis	2	14	0.883703	1	ko00942	Unigene0006465(F3GT2);Unigene0047288(5MAT1)	K12930+K21383
Metabolism	Biosynthesis of other secondary metabolites	Glucosinolate biosynthesis	3	20	0.89147	1	ko00966	Unigene0004987(bcat-1);Unigene0011373(bcat-1);Unigene0015694(CYP79A68)	K00826+K00826+K12153
Metabolism	Energy metabolism	Nitrogen metabolism	16	87	0.915608	1	ko00910	Unigene0000485(glt1);Unigene0004400(NRT2.5);Unigene0004437(GLUL);Unigene0009625(NRT2.1);Unigene0012788(cynS);Unigene0014323(cah-3);Unigene0014647(GS1-2);Unigene0020166(CA3);Unigene0020168(GDHB);Unigene0029499(GLN2);Unigene0035779(glt1);Unigene0039020(bca-1);Unigene0060082(Os05g0555600);Unigene0060536(Glud1);Unigene0065301(CYB5R3);Unigene0068651(NIA)	K00264+K02575+K01915+K02575+K01725+K01674+K01915+K01674+K00261+K01915+K00264+K01673+K00264+K00261+K10534+K10534
Metabolism	Metabolism of terpenoids and polyketides	Zeatin biosynthesis	5	33	0.925151	1	ko00908	Unigene0000513(ZOX1);Unigene0013728(Trit1);Unigene0017367(ZOX1);Unigene0017368(ZOG1);Unigene0057676(CKX4)	K13495+K00791+K13495+K13495+K00279
Organismal Systems	Environmental adaptation	Circadian rhythm - plant	8	49	0.928615	1	ko04712	Unigene0006646(CSNK2A1);Unigene0009179(CSNK2B);Unigene0018004(HD3A);Unigene0022955(LHY);Unigene0028955(CHS);Unigene0036334(GI);Unigene0066860(COP1);Unigene0068223(kin-10)	K03097+K03115+K16223+K12133+K00660+K12124+K10143+K03115
Metabolism	Metabolism of other amino acids	Selenocompound metabolism	6	39	0.932722	1	ko00450	Unigene0034319(APS2);Unigene0035381(mars2);Unigene0037559(PAPSS1);Unigene0047155(KYAT3);Unigene0055366(mars-1);Unigene0059071(APS1)	K13811+K01874+K13811+K00816+K01874+K13811
Metabolism	Biosynthesis of other secondary metabolites	Flavonoid biosynthesis	13	75	0.936473	1	ko00941	Unigene0000451(CYP2H2);Unigene0002735(CYP2C5);Unigene0005240(CYP98A2);Unigene0007965(Cyp2c7);Unigene0010515(SAT);Unigene0014635(CYP98A2);Unigene0014636(CYP98A2);Unigene0028573(CYP2U1);Unigene0028955(CHS);Unigene0057368(CYP98A2);Unigene0061075(--);Unigene0069087(At4g26220);Unigene0069777(RAS)	K09754+K09754+K09754+K09754+K13065+K09754+K09754+K09754+K00660+K09754+K22845+K00588+K13065
Metabolism	Glycan biosynthesis and metabolism	Glycosphingolipid biosynthesis - globo and isoglobo series	3	24	0.950288	1	ko00603	Unigene0033446(MEL);Unigene0043843(AGAL3);Unigene0048613(hex-1)	K07407+K07407+K12373
Metabolism	Metabolism of cofactors and vitamins	One carbon pool by folate	5	36	0.954785	1	ko00670	Unigene0023448(TYMS);Unigene0028525(dhfr-1);Unigene0046341(GDCST);Unigene0058894(MTHFD1);Unigene0069891(mel-32)	K13998+K00287+K00605+K00288+K00600
Metabolism	Global and overview maps	Biosynthesis of secondary metabolites	438	1941	0.954815	1	ko01110	Unigene0000056(HMT3);Unigene0000175(dgk-3);Unigene0000243(CAC3);Unigene0000297(AcCoAS);Unigene0000335(acly-1);Unigene0000398(F52H2.6);Unigene0000440(aldh9a1b);Unigene0000442(Pld1);Unigene0000451(CYP2H2);Unigene0000485(glt1);Unigene0001230(icl-1);Unigene0001250(bckd-1A);Unigene0001553(alh-9);Unigene0001565(Ddc);Unigene0001665(ogdh-1);Unigene0001708(GPAT4);Unigene0001786(Mboat2);Unigene0001843(Gldc…	K00547+K00901+K01962+K01895+K01648+K09828+K00128+K01115+K09754+K00264+K01638+K00166+K14085+K01593+K00164+K13506+K13519+K00281+K00699+K01904+K00128+K00025+K01697+K15728+K00615+K00699+K00033+K01581+K00963+K14455+K07511+K00006+K01623+K00626+K00083+K01490+K09754+K00760+K01196+K00281+K14455+K01681+K01187+K01853+K00430+K00815+K00844+K00030+K00030+K00688+K00382+K02437+K06126+K10258+K15397+K10246+K00688+…
Metabolism	Carbohydrate metabolism	Glyoxylate and dicarboxylate metabolism	34	179	0.955319	1	ko00630	Unigene0000297(AcCoAS);Unigene0001230(icl-1);Unigene0001843(Gldc);Unigene0002112(MDH1);Unigene0002621(acat1);Unigene0003475(GLDC);Unigene0003600(aco-2);Unigene0004200(dld-1);Unigene0004222(GDH2);Unigene0004437(GLUL);Unigene0007346(GCSH);Unigene0007463(K02D10.1);Unigene0008187(MLS);Unigene0010338(AGT1);Unigene0013790(GDH2);Unigene0013934(GLO2);Unigene0014076(B0303.3);Unigene0014647(GS1-2);Unigene0…	K01895+K01638+K00281+K00025+K00626+K00281+K01681+K00382+K02437+K01915+K02437+K19269+K01638+K00830+K02437+K11517+K00626+K01915+K00626+K01915+K00025+K00025+K03781+K00830+K03781+K15919+K00605+K00026+K01647+K00049+K19269+K00626+K00600+K00026
Metabolism	Lipid metabolism	Linoleic acid metabolism	1	14	0.978568	1	ko00591	Unigene0059869(PLA2-ALPHA)	K01047
Metabolism	Metabolism of terpenoids and polyketides	Sesquiterpenoid and triterpenoid biosynthesis	2	22	0.98107	1	ko00909	Unigene0000059(CDS);Unigene0029811(STPS3)	K15803+K15803
Metabolism	Global and overview maps	Carbon metabolism	125	612	0.986712	1	ko01200	Unigene0000243(CAC3);Unigene0000297(AcCoAS);Unigene0001230(icl-1);Unigene0001665(ogdh-1);Unigene0001843(Gldc);Unigene0002112(MDH1);Unigene0002214(Tktl2);Unigene0002297(T25B9.9);Unigene0002505(GOT2);Unigene0002519(ech-6);Unigene0002546(B0272.3);Unigene0002600(FBA3);Unigene0002621(acat1);Unigene0003475(GLDC);Unigene0003598(GOT2);Unigene0003600(aco-2);Unigene0003907(HK2);Unigene0003974(Idh3g);Unigen…	K01962+K01895+K01638+K00164+K00281+K00025+K00615+K00033+K14455+K07511+K00074+K01623+K00626+K00281+K14455+K01681+K00844+K00030+K00030+K00382+K02437+K01610+K01783+K05605+K01900+K01689+K01899+K01803+K00134+K15633+K00844+K00616+K02437+K19269+K01638+K01679+K00830+K00036+K00615+K01803+K01623+K01689+K00627+K00850+K02437+K11517+K00626+K00134+K00235+K00164+K03841+K00927+K00234+K00844+K01958+K01738+K00261+…
Environmental Information Processing	Signal transduction	MAPK signaling pathway - plant	60	321	0.99143	1	ko04016	Unigene0000046(nsy-1);Unigene0000428(par-1);Unigene0000593(Mapk9);Unigene0001641(CRISP2);Unigene0001753(daf-2);Unigene0002267(BAK1);Unigene0002307(ark-1);Unigene0003668(XA21);Unigene0003674(XA21);Unigene0003679(At3g47570);Unigene0003688(XA21);Unigene0004443(At3g47110);Unigene0004620(ERF1B);Unigene0006008(mlc-4);Unigene0008024(--);Unigene0008037(cmd-1);Unigene0008934(NDK);Unigene0009080(MPK7);Unig…	K20606+K13413+K20536+K13449+K14510+K13416+K14510+K13420+K13420+K13420+K13420+K13420+K14516+K02183+K13420+K02183+K00940+K20537+K13447+K02183+K17686+K13447+K14496+K13420+K13447+K20535+K02183+K13420+K20603+K13424+K13420+K02183+K13416+K14510+K03781+K14512+K13449+K20607+K20717+K13449+K03781+K02183+K14510+K02183+K02183+K17686+K02183+K02183+K13449+K14498+K20604+K20600+K17686+K14497+K02183+K20606+K00940+…
Metabolism	Global and overview maps	2-Oxocarboxylic acid metabolism	15	107	0.99634	1	ko01210	Unigene0002505(GOT2);Unigene0003598(GOT2);Unigene0003600(aco-2);Unigene0003974(Idh3g);Unigene0003975(Idh3g);Unigene0004987(bcat-1);Unigene0007085(T26C12.1);Unigene0008272(T26C12.1);Unigene0011373(bcat-1);Unigene0015694(CYP79A68);Unigene0028030(Acy1);Unigene0036515(GOT2);Unigene0056666(idha-1);Unigene0056905(cts-1);Unigene0070305(IDH2)	K14455+K14455+K01681+K00030+K00030+K00826+K01652+K01652+K00826+K12153+K14677+K14455+K00030+K01647+K00031
Metabolism	Metabolism of terpenoids and polyketides	Carotenoid biosynthesis	4	44	0.997036	1	ko00906	Unigene0010199(CYP707A4);Unigene0016318(VDE1);Unigene0018176(CCD4);Unigene0023646(CCD4)	K09843+K09839+K09840+K09840
Metabolism	Amino acid metabolism	Arginine biosynthesis	9	79	0.998564	1	ko00220	Unigene0002505(GOT2);Unigene0003598(GOT2);Unigene0004437(GLUL);Unigene0014647(GS1-2);Unigene0020168(GDHB);Unigene0028030(Acy1);Unigene0029499(GLN2);Unigene0036515(GOT2);Unigene0060536(Glud1)	K14455+K14455+K01915+K01915+K00261+K14677+K01915+K14455+K00261
Metabolism	Metabolism of cofactors and vitamins	Thiamine metabolism	2	40	0.999771	1	ko00730	Unigene0024250(NTPCR);Unigene0044237(NFS1)	K06928+K04487
Environmental Information Processing	Signal transduction	Plant hormone signal transduction	41	266	0.99981	1	ko04075	Unigene0000162(CLV1B);Unigene0000428(par-1);Unigene0001641(CRISP2);Unigene0001753(daf-2);Unigene0002267(BAK1);Unigene0002307(ark-1);Unigene0004620(ERF1B);Unigene0005975(ARR9);Unigene0007211(AUX22D);Unigene0009258(GH3.1);Unigene0010778(ASK8);Unigene0013535(PYL4);Unigene0013820(ARR4);Unigene0015864(COI1);Unigene0018106(ARR9);Unigene0020038(CYCD3-3);Unigene0030464(SERK2);Unigene0034032(F09A5.2);Unig…	K13415+K13413+K13449+K14510+K13416+K14510+K14516+K14492+K14484+K14487+K14502+K14496+K14492+K13463+K14492+K14505+K13416+K14510+K14484+K14512+K14484+K13449+K14488+K13449+K14505+K14489+K14505+K13946+K13946+K13946+K14510+K13449+K14492+K14498+K14497+K14488+K14499+K14505+K13464+K13449+K14484
Organismal Systems	Environmental adaptation	Plant-pathogen interaction	77	446	0.99983	1	ko04626	Unigene0000119(At3g11320);Unigene0000428(par-1);Unigene0000593(Mapk9);Unigene0001046(--);Unigene0001641(CRISP2);Unigene0002267(BAK1);Unigene0002372(CML28);Unigene0002896(STK40);Unigene0003209(CNGC19);Unigene0003668(XA21);Unigene0003674(XA21);Unigene0003679(At3g47570);Unigene0003688(XA21);Unigene0004443(At3g47110);Unigene0004470(KCS20);Unigene0006008(mlc-4);Unigene0006357(mnk-1);Unigene0006395(TUF…	K13459+K13413+K20536+K13457+K13449+K13416+K13448+K13412+K05391+K13420+K13420+K13420+K13420+K13420+K15397+K02183+K13412+K02358+K13420+K02183+K13459+K13447+K02183+K13459+K13447+K13459+K02358+K13420+K13447+K02183+K04079+K13420+K13459+K13424+K13448+K13412+K15397+K13420+K05391+K02183+K12795+K13416+K13458+K00864+K01373+K13457+K13412+K14512+K04368+K13449+K09487+K13448+K13449+K02183+K02183+K02183+K02183+…
Metabolism	Energy metabolism	Carbon fixation in photosynthetic organisms	28	204	0.999916	1	ko00710	Unigene0002112(MDH1);Unigene0002214(Tktl2);Unigene0002505(GOT2);Unigene0002600(FBA3);Unigene0003598(GOT2);Unigene0005141(PCKA);Unigene0005524(RPE);Unigene0006547(TPIP1);Unigene0006775(GPD-1);Unigene0011611(TKL-2);Unigene0011721(tpi-1);Unigene0011915(aldo-2);Unigene0014161(GAPC2);Unigene0015130(FBP1);Unigene0015256(At1g56190);Unigene0026876(FBA1);Unigene0032363(CHORD);Unigene0033402(MD1);Unigene00…	K00025+K00615+K14455+K01623+K14455+K01610+K01783+K01803+K00134+K00615+K01803+K01623+K00134+K03841+K00927+K01623+K00025+K00025+K00927+K14455+K00026+K01807+K00927+K00029+K00029+K00029+K00615+K00026
Metabolism	Global and overview maps	Biosynthesis of amino acids	79	475	0.999976	1	ko01230	Unigene0000485(glt1);Unigene0002129(Cbs);Unigene0002214(Tktl2);Unigene0002505(GOT2);Unigene0002600(FBA3);Unigene0003598(GOT2);Unigene0003600(aco-2);Unigene0003886(NAAT1);Unigene0003974(Idh3g);Unigene0003975(Idh3g);Unigene0004437(GLUL);Unigene0004987(bcat-1);Unigene0005097(TAT);Unigene0005524(RPE);Unigene0005780(ENO1);Unigene0006547(TPIP1);Unigene0006775(GPD-1);Unigene0007054(ipgm-1);Unigene000708…	K00264+K01697+K00615+K14455+K01623+K14455+K01681+K00815+K00030+K00030+K01915+K00826+K00815+K01783+K01689+K01803+K00134+K15633+K01652+K00616+K01652+K01714+K01817+K00826+K00615+K01803+K01623+K01689+K01736+K01657+K00850+K00134+K01915+K00927+K01953+K01958+K01738+K00815+K00286+K01689+K05359+K05359+K01689+K01623+K14677+K00500+K01915+K00815+K00815+K00850+K01754+K00927+K00264+K14455+K01620+K00948+K00789+…
Metabolism	Energy metabolism	Photosynthesis - antenna proteins	1	46	0.999997	1	ko00196	Unigene0029428(CAP10A)	K08917
Metabolism	Energy metabolism	Oxidative phosphorylation	62	412	0.999998	1	ko00190	Unigene0000985(CYC1-1);Unigene0001544(unc-32);Unigene0001566(vha-12);Unigene0002663(NDUFV1);Unigene0004681(ND-ACP);Unigene0005424(ndufa9);Unigene0006221(vha-15);Unigene0006260(vha-2);Unigene0006845(unc-32);Unigene0007483(COX15);Unigene0008018(vha-1);Unigene0008359(COIII);Unigene0010358(NDUFS3);Unigene0010399(F58F12.1);Unigene0010682(ATP6V0B);Unigene0013981(VhaAC39-1);Unigene0014388(sdhb-1);Unigen…	K00413+K02154+K02147+K03942+K03955+K03953+K02144+K02155+K02154+K02259+K02155+K02262+K03936+K02134+K03661+K02146+K00235+K02267+K02136+K03940+K02150+K00234+K02154+K02262+K03879+K02137+K02258+K03966+K03934+K03955+K02134+K00411+K03939+K02137+K02133+K03953+K02267+K02264+K02149+K02145+K02138+K03965+K03941+K02128+K03937+K01507+K03943+K02133+K02151+K11352+K05573+K02132+K02148+K00413+K02133+K03935+K02267+…
Metabolism	Energy metabolism	Photosynthesis	3	120	1	1	ko00195	Unigene0009547(PSBS);Unigene0009931(PSAG);Unigene0042363(PSBY)	K03542+K08905+K02723
Genetic Information Processing	Translation	Ribosome	151	903	1	1	ko03010	Unigene0000542(LSF1);Unigene0001302(RPL23);Unigene0002974(RPL5);Unigene0003653(RPS18A);Unigene0003723(rplT);Unigene0004189(RPP2A);Unigene0004502(RPS17);Unigene0004886(rpl13);Unigene0004940(mrpl-19);Unigene0005007(rla-0);Unigene0005263(179B);Unigene0005330(UBI1);Unigene0005376(rpl-23);Unigene0005473(rps25);Unigene0005718(RPS5);Unigene0005792(RPS19S);Unigene0005840(RPS19A);Unigene0006295(rpl-6);Uni…	K02903+K02894+K02932+K02964+K02887+K02943+K02962+K02873+K02884+K02941+K02998+K02927+K02894+K02975+K02989+K02966+K02966+K02934+K02938+K02977+K02942+K02987+K02969+K02948+K02896+K02933+K02949+K02872+K02877+K02920+K02997+K02887+K02949+K02870+K02890+K02940+K02905+K02953+K02973+K02927+K02891+K02977+K02895+K02923+K02914+K02995+K02930+K02943+K02927+K02925+K02960+K02997+K02942+K02925+K02935+K02954+K02973+…
