# Supplementary material for: Comparative transcriptome analyses of different Salvia miltiorrhiza varieties during the accumulation of tanshinones
Source: PeerJ. 2021 Oct 20;9:e12300. doi: 10.7717/peerj.12300 (PMC8541307; doi:10.7717/peerj.12300)
Supplement: Supplemental Information 14 [file peerj-09-12300-s014.xlsx]

## Sheet: 2016 DEGs in the 4 varietiesf S
Table S9. All DEGs in the 4 varietiess of S. miltiorrhiza between two tanshinone accumulation stages
# The 10 DEGs which were differentially expressed in all the four pairwise comparison groups
ID	Symbol	HN2.vs.HN1.log2fc	HN2.vs.HN1.pvalue	HN2.vs.HN1.fdr	SC2.vs.SC1.log2fc	SC2.vs.SC1.pvalue	SC2.vs.SC1.fdr	SX2.vs.SX1.log2fc	SX2.vs.SX1.pvalue	SX2.vs.SX1.fdr	YN2.vs.YN1.log2fc	YN2.vs.YN1.pvalue	YN2.vs.YN1.fdr	SC2	YN2	SX2	HN2	SC1	YN1	SX1	HN1	Description	KEGG_A_class	KEGG_B_class	Pathway	K_ID	GO.Component	GO.Function	GO.Process
Unigene0006797	HSP83A	1.70862	5.57e-16	8.14e-13	1.94577	0.000211486	0.0418503	1.55574	1.52e-10	1.77e-07	3.26443	4.08e-07	6.28e-05	4.36	1.22	9.807	6.63	16.797	11.723	28.83	21.67	Molecular chaperone (HSP90 family) [Handroanthus impetiginosus]	Genetic Information Processing;Organismal Systems	Folding, sorting and degradation;Environmental adaptation	ko04141//Protein processing in endoplasmic reticulum;ko04626//Plant-pathogen interaction	K04079;K04079	GO:0016020//membrane;GO:0030312//external encapsulating structure;GO:0044444//cytoplasmic part	GO:0005515//protein binding;GO:0032550//purine ribonucleoside binding	GO:0000302//response to reactive oxygen species;GO:0009642//response to light intensity;GO:0042742//defense response to bacterium;GO:0044267//cellular protein metabolic process
Unigene0014163	GAPC3	10.7922	1.56e-07	3.15e-05	10.5346	0.000131809	0.0299878	10.697	4.9e-06	0.00107552	10.1758	0.000176761	0.00897232	0	0	0	0	1.483	1.157	1.66	1.773	glyceraldehyde-3-phosphate dehydrogenase, partial [Zea mays]	Metabolism;Metabolism;Metabolism;Metabolism;Metabolism;Metabolism	Global and overview maps;Global and overview maps;Global and overview maps;Global and overview maps;Carbohydrate metabolism;Energy metabolism	ko01100//Metabolic pathways;ko01110//Biosynthesis of secondary metabolites;ko01200//Carbon metabolism;ko01230//Biosynthesis of amino acids;ko00010//Glycolysis / Gluconeogenesis;ko00710//Carbon fixation in photosynthetic organisms	K00134;K00134;K00134;K00134;K00134;K00134	GO:0005576//extracellular region;GO:0009536//plastid;GO:0031090//organelle membrane;GO:0031967//organelle envelope	GO:0000166//nucleotide binding;GO:0016620//oxidoreductase activity, acting on the aldehyde or oxo group of donors, NAD or NADP as acceptor;GO:0046914//transition metal ion binding	GO:0000302//response to reactive oxygen species;GO:0006006//glucose metabolic process;GO:0006090//pyruvate metabolic process;GO:0006739//NADP metabolic process;GO:0006970//response to osmotic stress;GO:0006996//organelle organization;GO:0009791//post-embryonic development;GO:0010038//response to metal ion;GO:0033554//cellular response to stress;GO:0034285//response to disaccharide;GO:0042044//flu…
Unigene0014447	RBG7	4.1375	4.66e-05	0.00285046	4.51137	0.000150054	0.0331959	4.25905	1.68e-05	0.00303711	10.1964	0.000260671	0.0122712	0.103	0	0.113	0.117	2.357	1.173	2.17	2.053	glycine-rich protein 1 [Zea mays]	-	-	-	-	-	-	-
Unigene0030965	PCK1	-10.9044	0.000558114	0.0170183	-9.87139	3.72e-11	6.17e-08	-12.2566	1.51e-15	5.64e-12	-11.4529	2.85e-11	3.55e-08	0.937	2.803	4.893	1.917	0	0	0	0	phosphoenolpyruvate carboxykinase, cytosolic [GTP]-like [Rhodamnia argentea]	Metabolism;Metabolism;Metabolism;Metabolism;Metabolism	Global and overview maps;Global and overview maps;Carbohydrate metabolism;Carbohydrate metabolism;Carbohydrate metabolism	ko01100//Metabolic pathways;ko01110//Biosynthesis of secondary metabolites;ko00010//Glycolysis / Gluconeogenesis;ko00620//Pyruvate metabolism;ko00020//Citrate cycle (TCA cycle)	K01596;K01596;K01596;K01596;K01596	-	-	-
Unigene0040524	UGD3	2.06198	0.0025417	0.0486435	2.39168	2.96e-06	0.00131685	2.38991	0.000172254	0.0206086	3.99525	0.00121581	0.0383715	1.427	0.063	0.953	1.12	7.487	1.01	4.997	4.677	UDPglucose 6-dehydrogenase [Salvia splendens]	Metabolism;Metabolism;Metabolism;Metabolism	Global and overview maps;Carbohydrate metabolism;Carbohydrate metabolism;Carbohydrate metabolism	ko01100//Metabolic pathways;ko00520//Amino sugar and nucleotide sugar metabolism;ko00040//Pentose and glucuronate interconversions;ko00053//Ascorbate and aldarate metabolism	K00012;K00012;K00012;K00012	-	GO:0000166//nucleotide binding;GO:0016614//oxidoreductase activity, acting on CH-OH group of donors	GO:0009226//nucleotide-sugar biosynthetic process
Unigene0042725	SE2	-12.9243	2.59e-08	7.41e-06	-11.2308	1.14e-11	4.18e-08	-12.4112	9.96e-10	8.64e-07	-13.1522	1.22e-10	1.23e-07	2.403	9.103	5.447	7.773	0	0	0	0	class III chitinase [Pyrus x bretschneideri x Pyrus pyrifolia]	Metabolism;Metabolism	Global and overview maps;Carbohydrate metabolism	ko01100//Metabolic pathways;ko00520//Amino sugar and nucleotide sugar metabolism	K01183;K01183	GO:0044421//extracellular region part	GO:0004553//hydrolase activity, hydrolyzing O-glycosyl compounds	GO:0005976//polysaccharide metabolic process;GO:0006026//aminoglycan catabolic process
Unigene0045094	--	-9.60733	0.00254608	0.0486895	-9.80843	2.77e-11	6.13e-08	-10.159	8.2e-08	3.69e-05	-10.5443	1.81e-06	0.000225972	0.897	1.493	1.143	0.78	0	0	0	0	-	-	-	-	-	-	-	-
Unigene0055473	Col1a1	8.96362	1.84e-21	6.9e-18	6.3245	5.35e-12	3.55e-08	5.53538	6.12e-12	1.2e-08	5.0634	2.47e-05	0.0019822	0.023	0.053	0.123	0.013	1.87	1.783	5.72	6.657	collagen [Vigna unguiculata]	-	-	-	-	-	-	-
Unigene0056352	tef2	-10.0724	0.000874917	0.0229575	-9.85591	1.38e-11	4.18e-08	-11.5555	9.43e-14	2.71e-10	-11.2046	1.83e-09	1.16e-06	0.927	2.36	3.01	1.077	0	0	0	0	translation elongation factor 2-like [Rhodamnia argentea]	-	-	-	-	GO:0044424//intracellular part	GO:0008233//peptidase activity;GO:0036094//small molecule binding;GO:0097159//organic cyclic compound binding;GO:1901363//heterocyclic compound binding	GO:0006508//proteolysis;GO:0010467//gene expression;GO:0034645//cellular macromolecule biosynthetic process;GO:0044267//cellular protein metabolic process
Unigene0056915	Col1a2	7.45841	8.87e-20	2.12e-16	4.31768	1.06e-06	0.000547228	5.03232	5.06e-11	7.87e-08	3.81117	9.71e-05	0.00566294	0.057	0.09	0.133	0.027	1.13	1.263	4.363	4.69	collagen [Vigna unguiculata]	-	-	-	-	-	-	-
# The other 2006 DEGs in the 4 strains of S. miltiorrhiza between two tanshinone accumulation stages
ID	SC2	YN2	SX2	HN2	SC1	YN1	SX1	HN1	Symbol	Description	KEGG_A_class	KEGG_B_class	Pathway	K_ID	GO.Component	GO.Function	GO.Process
Unigene0000055	93.663	4.15	41.13	41.35	83.213	39.357	42.053	68.357	GT4	UDP-glycosyltransferase 91C1 [Sesamum indicum]	-	-	-	-	-	GO:0016757//transferase activity, transferring glycosyl groups	-
Unigene0000059	199.65	2.443	34.927	26.69	154.157	187.993	27.98	33.47	CDS	terpene synthase 5 [Prunella vulgaris]	Metabolism	Metabolism of terpenoids and polyketides	ko00909//Sesquiterpenoid and triterpenoid biosynthesis	K15803	GO:0044424//intracellular part	GO:0010334//sesquiterpene synthase activity;GO:0046872//metal ion binding	GO:0006644//phospholipid metabolic process;GO:0006721//terpenoid metabolic process;GO:0046246//terpene biosynthetic process
Unigene0000062	0.037	1.71	9.78	0.063	0.017	2.527	22.807	0.073	GRF3	telomeric repeat binding protein [Striga asiatica]	-	-	-	-	-	-	-
Unigene0000067	15706.4	120.23	23746.1	48461.2	17892.7	22122	18218.8	36288.5	FRIL	lectin 1 [Ocimum basilicum]	-	-	-	-	-	GO:0016772//transferase activity, transferring phosphorus-containing groups;GO:0030246//carbohydrate binding	GO:0044238//primary metabolic process;GO:0044260//cellular macromolecule metabolic process;GO:0044763//single-organism cellular process;GO:0050794//regulation of cellular process;GO:0050896//response to stimulus
Unigene0000068	7320.5	55.42	10507	20340	6754.99	8239.39	7217.42	13230.1	LECA	lectin 1 [Ocimum basilicum]	-	-	-	-	-	GO:0016772//transferase activity, transferring phosphorus-containing groups;GO:0046872//metal ion binding	GO:0009987//cellular process;GO:0050896//response to stimulus
Unigene0000075	28.813	6.987	21.06	33.243	42.82	21.753	30.38	41.323	--	NHL domain-containing protein [Striga asiatica]	-	-	-	-	-	-	-
Unigene0000093	0.693	0.587	0.823	0.43	1.443	2.087	3.02	1.18	FDM1	PREDICTED: factor of DNA methylation 1-like [Erythranthe guttata]	-	-	-	-	-	-	-
Unigene0000161	5.213	0.627	3.287	1.457	4.863	1.717	5.683	5.847	At4g27290	G-type lectin S-receptor-like serine/threonine-protein kinase At4g27290 [Sesamum indicum]	-	-	-	-	-	GO:0005488//binding;GO:0016301//kinase activity	GO:0009987//cellular process
Unigene0000244	5.31	0.47	5.857	4.407	4.367	2.467	3.6	4.21	BOU	solute carrier family 25 (mitochondrial carnitine/acylcarnitine transporter), member 20/29 [Salvia splendens]	-	-	-	-	GO:0009536//plastid;GO:0019866//organelle inner membrane;GO:0031224//intrinsic component of membrane	-	GO:0006812//cation transport;GO:1902582//single-organism intracellular transport
Unigene0000329	2150.5	25.153	3857.45	6137.7	2262.7	2225.62	4927.66	4888.31	--	SMLII [Salvia miltiorrhiza]	-	-	-	-	-	GO:0016740//transferase activity;GO:0030246//carbohydrate binding;GO:0046872//metal ion binding	GO:0007165//signal transduction;GO:0044238//primary metabolic process;GO:0044260//cellular macromolecule metabolic process;GO:0048523//negative regulation of cellular process;GO:0048583//regulation of response to stimulus;GO:0051302//regulation of cell division
Unigene0000330	12316.7	95.68	19060.8	33124.8	14782.9	9867.43	12169.2	24983.6	LEC1	SMLII [Salvia miltiorrhiza]	-	-	-	-	GO:0005773//vacuole	GO:0016772//transferase activity, transferring phosphorus-containing groups;GO:0046872//metal ion binding;GO:0048029//monosaccharide binding	GO:0006952//defense response;GO:0007154//cell communication;GO:0044238//primary metabolic process;GO:0044260//cellular macromolecule metabolic process;GO:0044700//single organism signaling;GO:0051302//regulation of cell division
Unigene0000363	12.32	85.21	11.213	18.66	7.327	6.743	11.317	7.937	UGT74E2	N-hydroxythioamide S-beta-glucosyltransferase [Salvia splendens]	-	-	-	-	-	GO:0016757//transferase activity, transferring glycosyl groups	-
Unigene0000379	2.997	0.513	3.847	1.033	4.31	3.957	6.68	2.82	MGP	zinc finger protein NUTCRACKER [Sesamum indicum]	-	-	-	-	GO:0043231//intracellular membrane-bounded organelle	GO:0000975//regulatory region DNA binding	GO:0006355//regulation of transcription, DNA-templated;GO:0006811//ion transport;GO:0007568//aging;GO:0009648//photoperiodism;GO:0048506//regulation of timing of meristematic phase transition
Unigene0000394	9.533	3.4	10.03	17.757	13.173	0.537	9.13	4.307	9DC3	PREDICTED: receptor-like protein 12 [Gossypium raimondii]	-	-	-	-	-	GO:0016772//transferase activity, transferring phosphorus-containing groups	-
Unigene0000404	224.883	6.663	114.667	136.883	307.967	110.577	181.777	146.46	--	PREDICTED: extensin-3-like, partial [Nicotiana sylvestris]	-	-	-	-	-	-	-
Unigene0000444	6.49	63.167	9	9.653	4.947	4.8	10.15	7.747	XTH30	probable xyloglucan endotransglucosylase/hydrolase protein 30 [Sesamum indicum]	-	-	-	-	GO:0005576//extracellular region;GO:0030312//external encapsulating structure	GO:0016758//transferase activity, transferring hexosyl groups;GO:0016787//hydrolase activity	GO:0044042//glucan metabolic process;GO:0045229//external encapsulating structure organization
Unigene0000478	14.277	15.293	16.87	19.56	7.067	6.243	9.807	8.537	DTX14	multidrug resistance protein, MATE family [Salvia splendens]	-	-	-	-	-	-	-
Unigene0000487	6.967	10.263	3.827	3.38	2.65	1.563	5.863	3.887	--	nodulin 22 [Cucumis melo var. makuwa] [Cucumis melo]	-	-	-	-	GO:0031090//organelle membrane	-	-
Unigene0000513	0.767	7.21	1.707	0.653	0.13	0.713	6.393	1.297	ZOX1	zeatin O-glucosyltransferase-like [Sesamum indicum]	Metabolism	Metabolism of terpenoids and polyketides	ko00908//Zeatin biosynthesis	K13495	-	GO:0016757//transferase activity, transferring glycosyl groups	-
Unigene0000553	0.707	0.01	0.047	3.017	0.36	0	0.03	1.347	--	-	-	-	-	-	-	-	-
Unigene0000634	2.64	0.61	0.35	0.473	2.033	0.497	0.863	1.193	At1g65750	DNA replication ATP-dependent helicase/nuclease DNA2 [Glycine soja]	-	-	-	-	-	-	-
Unigene0000639	0.257	0	0	0.407	0.927	0	0	1.117	--	-	-	-	-	-	-	-	-
Unigene0000703	0	3.173	0	0	0	0	0	0	--	-	-	-	-	-	-	-	-
Unigene0000754	2.207	6.017	9.667	23406.7	0.047	12.897	26.377	29445.2	ORF1	-	-	-	-	-	-	-	-
Unigene0000770	102.983	47.83	84.687	161.233	94.927	49.42	71.533	58.61	CBDAS2	cannabidiolic acid synthase-like [Sesamum indicum]	-	-	-	-	-	GO:0016614//oxidoreductase activity, acting on CH-OH group of donors	-
Unigene0000791	551.02	1.067	301.79	23.277	796.307	42.087	22.66	12.87	--	SMLII [Salvia miltiorrhiza]	-	-	-	-	-	GO:0016772//transferase activity, transferring phosphorus-containing groups;GO:0030246//carbohydrate binding	GO:0044238//primary metabolic process;GO:0044260//cellular macromolecule metabolic process;GO:0051302//regulation of cell division
Unigene0000877	0.003	4.143	39.117	0.007	0	10.317	74.73	0.117	Pol	non-LTR retroelement reverse transcriptase-like protein [Striga asiatica]	-	-	-	-	-	-	-
Unigene0000882	0.043	4.347	0.503	0.04	1.34	1.757	0.55	0.773	clec-180	-	-	-	-	-	-	-	-
Unigene0000895	0.77	0.36	1.033	0.757	6.653	0.403	0.64	0.63	--	acyl-coenzyme A thioesterase 1/2/4 [Salvia splendens]	Metabolism;Metabolism;Metabolism;Metabolism	Global and overview maps;Global and overview maps;Lipid metabolism;Lipid metabolism	ko01100//Metabolic pathways;ko01110//Biosynthesis of secondary metabolites;ko01040//Biosynthesis of unsaturated fatty acids;ko00062//Fatty acid elongation	K01068;K01068;K01068;K01068	-	GO:0047617//acyl-CoA hydrolase activity	-
Unigene0000978	91.46	0.05	5.393	2.43	30.883	2.837	0.913	1.84	MLP34	kirola-like isoform X1 [Sesamum indicum]	-	-	-	-	GO:0044424//intracellular part	-	GO:0002524//hypersensitivity
Unigene0001022	9.967	4.323	9.65	3.947	11.303	11.343	6.613	8.597	REM4.2	remorin 4.1 [Sesamum indicum]	-	-	-	-	-	-	-
Unigene0001058	101.297	0.4	15.34	17.763	63.973	18.17	13.587	54.4	APS1	Acid phosphatase [Handroanthus impetiginosus]	-	-	-	-	-	GO:0016787//hydrolase activity	GO:0008152//metabolic process
Unigene0001103	19.37	0.473	18.89	13.897	20.477	8.857	15.853	15.747	At4g22990	arsenite-transporting ATPase [Salvia splendens]	-	-	-	-	-	-	GO:0044763//single-organism cellular process
Unigene0001107	85.02	5.457	48.353	9.247	37.503	97.417	8.597	4.93	MLP165	PREDICTED: kirola-like isoform X1 [Erythranthe guttata]	-	-	-	-	GO:0005737//cytoplasm;GO:0043231//intracellular membrane-bounded organelle	-	GO:0002524//hypersensitivity
Unigene0001154	1.7	0.08	4.413	3.27	0.46	0.233	3.83	0.823	HB2	non-symbiotic hemoglobin 2 [Sesamum indicum]	-	-	-	-	GO:0044424//intracellular part	GO:0022892//substrate-specific transporter activity;GO:0046872//metal ion binding	GO:0006641//triglyceride metabolic process;GO:0006810//transport;GO:0009725//response to hormone;GO:0032787//monocarboxylic acid metabolic process;GO:0050789//regulation of biological process
Unigene0001298	1.723	0.843	1.463	1.36	5.62	3.02	2.107	3.607	--	-	-	-	-	-	-	-	-
Unigene0001326	6.37	2.107	6.19	2.813	2.413	2.457	3.697	1.19	--	Signal peptide, CUB and EGF-like domain-containing protein [Actinidia chinensis var. chinensis] [Actinidia chinensis]	-	-	-	-	GO:0009536//plastid;GO:0031224//intrinsic component of membrane	-	GO:0015031//protein transport
Unigene0001334	0	6.203	3.923	0.013	0.01	0	7.047	0	LAC14	laccase 45 [Salvia miltiorrhiza]	-	-	-	-	-	GO:0005488//binding	-
Unigene0001349	7.293	0.137	3.913	1.983	3.543	5.563	4.467	14.577	--	Agglutinin [Gossypium australe]	-	-	-	-	-	-	-
Unigene0001367	3.117	0.837	7.637	1.287	17.617	0.167	0.99	4.447	--	-	-	-	-	-	-	-	-
Unigene0001377	0.037	0.067	71.423	0.033	0	0.147	472.56	0.527	--	Natterin-3 like [Actinidia chinensis var. chinensis] [Actinidia chinensis]	-	-	-	-	-	-	-
Unigene0001523	10.713	2.213	9.39	7.647	17.837	6.627	11.283	10.82	ABCB1	ATP-binding cassette, subfamily B (MDR/TAP), member 1 [Salvia splendens]	Environmental Information Processing	Membrane transport	ko02010//ABC transporters	K05658	-	-	-
Unigene0001618	41.797	17.623	39.037	28.463	50.767	19.363	45.913	68.75	CYP72A225	cytochrome P450 CYP72A219-like isoform X3 [Olea europaea var. sylvestris] [Olea europaea]	-	-	-	-	GO:0016020//membrane;GO:0043231//intracellular membrane-bounded organelle	GO:0016491//oxidoreductase activity;GO:0046872//metal ion binding	-
Unigene0001703	7.603	3.167	4.143	5.773	6.39	1.557	2.237	1.927	RIPK	Serine/threonine protein kinase [Handroanthus impetiginosus]	-	-	-	-	-	GO:0004713//protein tyrosine kinase activity;GO:0032550//purine ribonucleoside binding	GO:0006468//protein phosphorylation
Unigene0001710	57.577	70.937	50.343	54.973	58.287	13.567	36.483	40.577	SRC2	protein SRC2-like [Sesamum indicum]	-	-	-	-	GO:0044424//intracellular part	-	GO:0006820//anion transport;GO:0044763//single-organism cellular process;GO:0050789//regulation of biological process;GO:0050896//response to stimulus;GO:0071702//organic substance transport;GO:0071705//nitrogen compound transport;GO:1902582//single-organism intracellular transport
Unigene0001740	13.873	4.277	10.327	6.267	21.89	5.09	13.493	15.737	ISPH	4-hydroxy-3-methylbut-2-enyl diphosphate reductase 2 [Salvia miltiorrhiza]	Metabolism;Metabolism;Metabolism	Global and overview maps;Global and overview maps;Metabolism of terpenoids and polyketides	ko01100//Metabolic pathways;ko01110//Biosynthesis of secondary metabolites;ko00900//Terpenoid backbone biosynthesis	K03527;K03527;K03527	GO:0009532//plastid stroma	GO:0016726//oxidoreductase activity, acting on CH or CH2 groups, NAD or NADP as acceptor;GO:0043169//cation binding;GO:0051536//iron-sulfur cluster binding;GO:0052592//oxidoreductase activity, acting on CH or CH2 groups, with an iron-sulfur protein as acceptor	GO:0006090//pyruvate metabolic process;GO:0006720//isoprenoid metabolic process;GO:0008654//phospholipid biosynthetic process;GO:0009636//response to toxic substance
Unigene0001762	14.543	12.803	16.8	8.747	9.377	2.393	5.443	3.76	HSFB3	heat shock transcription factor, other eukaryote [Salvia splendens]	-	-	-	-	GO:0043231//intracellular membrane-bounded organelle	GO:0001071//nucleic acid binding transcription factor activity;GO:0003677//DNA binding	GO:0006950//response to stress;GO:0009404//toxin metabolic process;GO:0010038//response to metal ion;GO:0010468//regulation of gene expression;GO:0034645//cellular macromolecule biosynthetic process;GO:0051301//cell division
Unigene0001783	1	12.627	2.487	1.3	0.597	0.46	0.423	0.437	--	copia protein (gag-int-pol protein) [Trifolium pratense]	-	-	-	-	-	-	-
Unigene0001889	83.07	1.077	100.383	47.94	5.813	7.247	39.78	21.157	GASA11	gibberellin-regulated protein 14-like [Olea europaea var. sylvestris] [Olea europaea]	-	-	-	-	-	-	-
Unigene0002095	3.9	3.8	4.043	2.197	6.27	0.723	1.347	2.24	PNC1	PREDICTED: peroxisomal adenine nucleotide carrier 1-like [Erythranthe guttata]	-	-	-	-	GO:0005777//peroxisome;GO:0019866//organelle inner membrane;GO:0031224//intrinsic component of membrane	GO:0000295//adenine nucleotide transmembrane transporter activity	GO:0001101//response to acid chemical;GO:0006511//ubiquitin-dependent protein catabolic process;GO:0006605//protein targeting;GO:0006862//nucleotide transport;GO:0006972//hyperosmotic response;GO:0006996//organelle organization;GO:0009062//fatty acid catabolic process;GO:0009404//toxin metabolic process;GO:0009408//response to heat;GO:0009694//jasmonic acid metabolic process;GO:0009755//hormone-m…
Unigene0002120	1.423	0.773	0.947	1.263	1.163	0.37	0.263	1	GLR2.8	glutamate receptor, ionotropic, plant [Salvia splendens]	-	-	-	-	-	-	-
Unigene0002141	344.753	9.727	227.23	283.903	245.82	151.27	209.603	231.34	--	Ca2+ sensor (EF-Hand superfamily) [Handroanthus impetiginosus]	-	-	-	-	-	-	-
Unigene0002145	24.667	0.44	1.89	6.57	11.503	1.43	9.767	10.09	KTI5	kunitz trypsin inhibitor 2-like [Sesamum indicum]	-	-	-	-	GO:0005576//extracellular region;GO:0030312//external encapsulating structure	-	GO:0006950//response to stress;GO:0009628//response to abiotic stimulus;GO:0044267//cellular protein metabolic process;GO:1901700//response to oxygen-containing compound
Unigene0002149	483.313	15.01	151.297	205.167	705.953	365.32	220.32	462.517	LAC14	laccase 49 [Salvia miltiorrhiza]	-	-	-	-	-	GO:0005488//binding	GO:0009698//phenylpropanoid metabolic process
Unigene0002154	12.84	2.257	1.567	5.547	4.907	1.33	0.03	2.427	ATX1	Copper chaperone [Handroanthus impetiginosus]	-	-	-	-	GO:0016020//membrane;GO:0032991//macromolecular complex;GO:0043231//intracellular membrane-bounded organelle;GO:0044444//cytoplasmic part	GO:0000975//regulatory region DNA binding;GO:0016279//protein-lysine N-methyltransferase activity;GO:0046914//transition metal ion binding;GO:1901981//phosphatidylinositol phosphate binding	GO:0000041//transition metal ion transport;GO:0003006//developmental process involved in reproduction;GO:0006260//DNA replication;GO:0006305//DNA alkylation;GO:0007165//signal transduction;GO:0009887//organ morphogenesis;GO:0016458//gene silencing;GO:0034968//histone lysine methylation;GO:0048580//regulation of post-embryonic development
Unigene0002155	1.903	0.28	1.3	7.683	2.24	0.223	0.473	1.517	--	-	-	-	-	-	-	-	-
Unigene0002184	149.213	85.94	104.907	58.24	176.703	22.853	35.59	64.293	ROH1	UPF0496 protein [Actinidia chinensis var. chinensis] [Actinidia chinensis]	-	-	-	-	GO:0009536//plastid	-	GO:0006605//protein targeting;GO:0006950//response to stress;GO:0009605//response to external stimulus;GO:0009891//positive regulation of biosynthetic process;GO:0010243//response to organonitrogen compound;GO:0043067//regulation of programmed cell death
Unigene0002213	9169.33	66.647	8202.05	20693.8	7411.63	4818.35	5543.31	15570.7	--	SMLII [Salvia miltiorrhiza]	-	-	-	-	-	GO:0005488//binding;GO:0016301//kinase activity	-
Unigene0002276	33.737	15.997	30.477	8.27	125.003	4.977	7.5	9.13	R1A-10	Apoptotic ATPase [Handroanthus impetiginosus]	-	-	-	-	-	-	-
Unigene0002302	51.247	11.853	44.063	40.19	42.657	35.263	56.803	37.11	SODA	superoxide dismutase, Fe-Mn family [Salvia splendens]	Cellular Processes	Transport and catabolism	ko04146//Peroxisome	K04564	GO:0044429//mitochondrial part	GO:0003824//catalytic activity;GO:0016209//antioxidant activity;GO:0046914//transition metal ion binding	GO:0003006//developmental process involved in reproduction;GO:0006006//glucose metabolic process;GO:0006090//pyruvate metabolic process;GO:0006801//superoxide metabolic process;GO:0006970//response to osmotic stress;GO:0006996//organelle organization;GO:0009617//response to bacterium;GO:0009685//gibberellin metabolic process;GO:0010038//response to metal ion;GO:0010476//gibberellin mediated signa…
Unigene0002368	34.003	1.077	25.903	32.157	30.43	7.373	32.077	41.517	TBL34	protein trichome birefringence-like 34 [Sesamum indicum]	-	-	-	-	GO:0043231//intracellular membrane-bounded organelle	-	GO:0044085//cellular component biogenesis;GO:0045491//xylan metabolic process
Unigene0002392	17.92	1.213	17.88	5.127	24.297	5.14	16.563	14.183	--	-	-	-	-	-	-	-	-
Unigene0002405	11.457	0.03	62.157	3.74	3.89	0.237	0.817	6.43	Cht5	endochitinase EP3-like [Sesamum indicum]	Metabolism;Metabolism	Global and overview maps;Carbohydrate metabolism	ko01100//Metabolic pathways;ko00520//Amino sugar and nucleotide sugar metabolism	K01183;K01183	GO:0044464//cell part	GO:0016798//hydrolase activity, acting on glycosyl bonds	GO:0006820//anion transport;GO:0006950//response to stress;GO:0009056//catabolic process;GO:0043170//macromolecule metabolic process
Unigene0002440	183.277	5.757	69.283	27.413	201.423	32.417	63.26	37.687	At4g16260	Glucan endo-1,3-beta-D-glucosidase [Handroanthus impetiginosus]	-	-	-	-	-	-	-
Unigene0002451	9.133	0.317	2.377	2.137	9.583	5.253	3.333	2.47	CXE17	probable carboxylesterase 17 [Sesamum indicum]	-	-	-	-	-	GO:0003824//catalytic activity	-
Unigene0002457	1.963	3.53	1.753	0.343	0.507	0.417	1.27	0.547	PHL8	myb family transcription factor PHL8 [Sesamum indicum]	-	-	-	-	GO:0043231//intracellular membrane-bounded organelle	GO:0001071//nucleic acid binding transcription factor activity	GO:0000097//sulfur amino acid biosynthetic process;GO:0008380//RNA splicing;GO:0009409//response to cold;GO:0009566//fertilization;GO:0009648//photoperiodism;GO:0009755//hormone-mediated signaling pathway;GO:0010468//regulation of gene expression
Unigene0002465	0.17	0	0.017	2.407	0.81	0	0.013	0.407	--	-	-	-	-	-	-	-	-
Unigene0002503	4.37	17.36	4.81	1.017	5.58	0.18	0.64	0.297	NUDT17	nudix hydrolase 17, mitochondrial [Sesamum indicum]	-	-	-	-	GO:0043231//intracellular membrane-bounded organelle	GO:0052841//inositol bisdiphosphate tetrakisphosphate diphosphatase activity;GO:0052842//inositol diphosphate pentakisphosphate diphosphatase activity	-
Unigene0002514	6.623	14.79	3.593	2.937	8.173	1.14	2.693	2.257	ACA13	calcium-transporting ATPase 12, plasma membrane-type [Sesamum indicum]	-	-	-	-	GO:0031224//intrinsic component of membrane	GO:0005515//protein binding;GO:0019829//cation-transporting ATPase activity;GO:0032550//purine ribonucleoside binding;GO:0043169//cation binding	GO:0002252//immune effector process;GO:0006816//calcium ion transport;GO:0007165//signal transduction;GO:0010243//response to organonitrogen compound;GO:0051707//response to other organism;GO:0072503//cellular divalent inorganic cation homeostasis
Unigene0002532	192.27	6.073	15.42	18.523	10.68	5.97	5.743	12.393	--	BnaC09g29270D [Brassica napus]	Genetic Information Processing	Transcription	ko03020//RNA polymerase	K03046	-	-	-
Unigene0002545	266.077	358.68	275.613	160.96	238.64	54.9	102.74	114.077	ERF5	EREBP-like factor [Salvia splendens]	-	-	-	-	-	GO:0003677//DNA binding	GO:0006355//regulation of transcription, DNA-templated;GO:0009605//response to external stimulus;GO:0044763//single-organism cellular process
Unigene0002553	1.683	0.58	1.133	0.84	2.36	0.617	1.263	1.993	PCMP-E20	pentatricopeptide repeat protein [Salvia miltiorrhiza]	-	-	-	-	GO:0043231//intracellular membrane-bounded organelle	-	GO:0016556//mRNA modification
Unigene0002577	7.05	4.553	4.507	7.68	4.027	1.57	5.643	5.027	At4g27745	protein yippee-like At4g27745 [Morus notabilis]	-	-	-	-	GO:0043231//intracellular membrane-bounded organelle	-	-
Unigene0002594	11.5	1.023	12.953	13.827	3.06	0.363	1.41	3.017	NPF5.5	protein NRT1/ PTR FAMILY 5.5 [Sesamum indicum]	-	-	-	-	-	-	-
Unigene0002607	1.277	0.14	28.157	8.247	0.647	9.017	24.21	5.017	TDL1	PREDICTED: TPD1 protein homolog 1-like [Erythranthe guttata]	-	-	-	-	-	-	-
Unigene0002626	12.543	8.337	4.447	23.917	18.01	2.137	4.81	5.66	--	26S proteasome regulatory complex, subunit PSMD10 [Handroanthus impetiginosus]	-	-	-	-	-	-	-
Unigene0002635	18.743	43.783	11.22	26.777	12.453	3.43	4.89	7.613	At1g53430	probable LRR receptor-like serine/threonine-protein kinase At1g53440 [Sesamum indicum]	-	-	-	-	GO:0031224//intrinsic component of membrane	GO:0004702//receptor signaling protein serine/threonine kinase activity;GO:0016628//oxidoreductase activity, acting on the CH-CH group of donors, NAD or NADP as acceptor;GO:0032550//purine ribonucleoside binding	GO:0032147//activation of protein kinase activity;GO:0044710//single-organism metabolic process
Unigene0002637	29.277	3.363	42.15	19.07	42.08	48.163	11.71	33.567	MLP43	kirola-like [Olea europaea var. sylvestris] [Olea europaea]	-	-	-	-	GO:0009536//plastid	-	GO:0002524//hypersensitivity;GO:0006873//cellular ion homeostasis;GO:0030001//metal ion transport
Unigene0002661	32.567	5.813	33.38	26.15	36.537	15.97	48.81	36.49	CAD1	probable mannitol dehydrogenase [Sesamum indicum]	Metabolism;Metabolism;Metabolism	Global and overview maps;Global and overview maps;Biosynthesis of other secondary metabolites	ko01100//Metabolic pathways;ko01110//Biosynthesis of secondary metabolites;ko00940//Phenylpropanoid biosynthesis	K00083;K00083;K00083	GO:0005576//extracellular region	GO:0016616//oxidoreductase activity, acting on the CH-OH group of donors, NAD or NADP as acceptor;GO:0046914//transition metal ion binding	GO:0009699//phenylpropanoid biosynthetic process;GO:0009725//response to hormone
Unigene0002677	18.363	40.727	30.093	5.927	26.087	1.277	4.087	6.093	WRKY24	WRKY protein [Salvia miltiorrhiza]	Organismal Systems;Environmental Information Processing	Environmental adaptation;Signal transduction	ko04626//Plant-pathogen interaction;ko04016//MAPK signaling pathway - plant	K13424;K13424	-	-	-
Unigene0002701	7.06	0.81	5.707	3.437	5.107	2.197	5.157	4.233	NEK5	NIMA (never in mitosis protein a)-related kinase [Salvia splendens]	-	-	-	-	-	GO:0016301//kinase activity	-
Unigene0002716	228.01	182.44	228.863	131.013	334.38	59.4	84.383	140.023	At2g40140	CCCH-type Zn-finger protein [Handroanthus impetiginosus]	-	-	-	-	-	-	GO:0002376//immune system process;GO:0006952//defense response;GO:0009620//response to fungus;GO:0009628//response to abiotic stimulus;GO:0010243//response to organonitrogen compound;GO:0033036//macromolecule localization;GO:0035556//intracellular signal transduction;GO:0043067//regulation of programmed cell death;GO:0044237//cellular metabolic process;GO:0061024//membrane organization;GO:0071702…
Unigene0002885	10.233	1.093	8.373	17.35	8.94	5.817	14.897	17.11	At1g59620	disease resistance protein [Striga asiatica]	-	-	-	-	-	-	-
Unigene0002901	2.527	1.03	2.5	1.647	0.993	0.65	1.147	0.67	--	F-box family protein [Dorcoceras hygrometricum]	-	-	-	-	-	-	-
Unigene0002979	0.693	45.153	2.893	0.54	0.697	1.347	1.323	0.333	UGT85A24	PREDICTED: 7-deoxyloganetin glucosyltransferase-like [Erythranthe guttata]	-	-	-	-	-	GO:0035251//UDP-glucosyltransferase activity	-
Unigene0002987	2.63	2.607	0.127	7.377	6.19	0.16	0	0.853	--	pyruvate dehydrogenase phosphatase [Salvia splendens]	-	-	-	-	-	-	-
Unigene0003032	1.713	0.103	0.64	2.947	2.707	0.06	0.277	1.03	--	disease resistance protein [Striga asiatica]	-	-	-	-	-	-	-
Unigene0003037	5.323	3.617	0.6	8	1.84	0.227	1.21	0.06	--	disease resistance protein [Striga asiatica]	-	-	-	-	-	-	-
Unigene0003044	0.343	0.037	0	2.047	0.43	0.12	0.067	0.387	--	disease resistance protein [Striga asiatica]	-	-	-	-	-	-	-
Unigene0003052	2.73	0.087	6.043	0.723	5.517	0.013	7.23	2.157	--	disease resistance protein [Striga asiatica]	-	-	-	-	-	-	-
Unigene0003061	11.413	12.9	7.463	21.557	7.537	5.703	9.87	5.88	--	PttA2 protein [Petunia x hybrida]	-	-	-	-	-	-	-
Unigene0003074	6.803	2.323	5.87	6.223	4.633	6.3	6.337	5.507	R1B-17	disease resistance protein [Striga asiatica]	-	-	-	-	-	-	-
Unigene0003080	3.87	3.02	4.31	9.503	3.307	2.7	4.757	3.153	RPP13	disease resistance protein RX6 [Striga asiatica]	-	-	-	-	-	-	-
Unigene0003082	3.747	1.197	3.67	4.137	2.23	1.207	3.287	2.067	R1A-10	disease resistance protein [Striga asiatica]	-	-	-	-	-	-	-
Unigene0003100	16.687	10.547	9.827	10.757	14.663	6.763	7.94	5.003	At4g27290	G-type lectin S-receptor-like serine/threonine-protein kinase At4g27290 isoform X2 [Sesamum indicum]	-	-	-	-	GO:0016020//membrane	GO:0004672//protein kinase activity;GO:0044389//ubiquitin-like protein ligase binding	GO:0006468//protein phosphorylation;GO:0009751//response to salicylic acid;GO:0042742//defense response to bacterium;GO:0044699//single-organism process;GO:0050789//regulation of biological process
Unigene0003114	3.483	0.447	1.787	2.37	1.517	0.343	2.16	0.907	--	-	-	-	-	-	-	-	-
Unigene0003146	6.873	2.507	11.94	8.273	5.993	6.737	7.883	7.817	UBA2C	UBP1-associated protein 2C-like [Olea europaea var. sylvestris] [Olea europaea]	Genetic Information Processing	Transcription	ko03040//Spliceosome	K12741	GO:0043231//intracellular membrane-bounded organelle;GO:0043232//intracellular non-membrane-bounded organelle;GO:0044444//cytoplasmic part	GO:0003676//nucleic acid binding	GO:0006950//response to stress;GO:0009692//ethylene metabolic process;GO:0010260//organ senescence;GO:0016265//death
Unigene0003177	1.67	25.463	13.763	1.873	14.553	21.2	10.717	24.03	ABA-1	-	-	-	-	-	-	-	-
Unigene0003267	5.257	0.193	0.57	7.61	10.213	0.507	0.06	1.953	--	protein brassinosteroid insensitive 1 [Salvia splendens]	-	-	-	-	-	GO:0016740//transferase activity	-
Unigene0003269	0.547	1.183	0.933	0.38	0.527	0.717	2.523	0.357	--	pentatricopeptide repeat protein [Salvia miltiorrhiza]	-	-	-	-	-	-	-
Unigene0003324	6.123	4.313	4.437	3.43	8.54	1.68	2.313	2.337	RIPK	LEAF RUST 10 DISEASE-RESISTANCE LOCUS RECEPTOR-LIKE PROTEIN KINASE-like 2.5 isoform X1 [Sesamum indicum]	-	-	-	-	-	GO:0004713//protein tyrosine kinase activity;GO:0032550//purine ribonucleoside binding	GO:0006468//protein phosphorylation
Unigene0003346	3.147	1.07	2.387	6.847	6.003	0.83	1.533	1.793	--	somatic embryogenesis receptor kinase 1 [Salvia splendens]	-	-	-	-	-	-	-
Unigene0003366	0	0	0.553	1.037	0.153	0.223	3.67	0.533	--	hypothetical protein Saspl_023838 [Salvia splendens]	-	-	-	-	-	-	-
Unigene0003379	1.27	2.957	3.68	1.55	0	0	0	0	Act5C	actin [Capsaspora owczarzaki ATCC 30864]	-	-	-	-	GO:0005911//cell-cell junction;GO:0009526//plastid envelope;GO:0009532//plastid stroma;GO:0016020//membrane;GO:0030312//external encapsulating structure;GO:0043232//intracellular non-membrane-bounded organelle	GO:0032550//purine ribonucleoside binding	GO:0006006//glucose metabolic process;GO:0007010//cytoskeleton organization;GO:0048588//developmental cell growth;GO:0051603//proteolysis involved in cellular protein catabolic process
Unigene0003443	17.553	3.137	6.467	3.61	4.893	4.743	1.82	5.853	At1g06620	Iron/ascorbate family oxidoreductase [Handroanthus impetiginosus]	-	-	-	-	-	GO:0016705//oxidoreductase activity, acting on paired donors, with incorporation or reduction of molecular oxygen	-
Unigene0003456	14.127	0.973	5.78	10.417	5.697	1.597	2.637	3.55	MYB10	MYB-related transcription factor [Salvia miltiorrhiza]	-	-	-	-	GO:0043231//intracellular membrane-bounded organelle	GO:0001071//nucleic acid binding transcription factor activity;GO:0003676//nucleic acid binding	GO:0010468//regulation of gene expression
Unigene0003479	3.89	1.407	4.49	2.727	3.297	2.687	11.693	1.71	At1g58400	NBS-LRR type resistance protein [Striga asiatica]	-	-	-	-	-	-	-
Unigene0003500	4.29	25.257	11.167	2.38	6.9	6.963	1.15	2.733	--	-	-	-	-	-	-	-	-
Unigene0003509	3569.91	72.487	388.08	3141.81	2153.64	490.237	175.727	1115.63	--	extensin-2-like [Papaver somniferum]	-	-	-	-	-	-	-
Unigene0003604	158.783	9.91	78.503	300.987	213.22	88.567	57.377	293.94	Os06g0675700	alpha-glucosidase [Salvia splendens]	Metabolism;Metabolism;Metabolism;Metabolism	Global and overview maps;Global and overview maps;Carbohydrate metabolism;Carbohydrate metabolism	ko01100//Metabolic pathways;ko01110//Biosynthesis of secondary metabolites;ko00500//Starch and sucrose metabolism;ko00052//Galactose metabolism	K01187;K01187;K01187;K01187	GO:0005576//extracellular region;GO:0005618//cell wall;GO:0043231//intracellular membrane-bounded organelle;GO:0044444//cytoplasmic part	GO:0005488//binding;GO:0090599//alpha-glucosidase activity	GO:0000097//sulfur amino acid biosynthetic process;GO:0008380//RNA splicing
Unigene0003631	4.737	1.437	6.19	2.64	8.867	2.267	4.38	5.89	CESA5	pentatricopeptide repeat protein [Salvia miltiorrhiza]	-	-	-	-	GO:0031224//intrinsic component of membrane;GO:0043231//intracellular membrane-bounded organelle;GO:1990234//transferase complex	GO:0016759//cellulose synthase activity;GO:0046914//transition metal ion binding	GO:0000281//mitotic cytokinesis;GO:0003006//developmental process involved in reproduction;GO:0009826//unidimensional cell growth;GO:0010191//mucilage metabolic process;GO:0019758//glycosinolate biosynthetic process;GO:0030243//cellulose metabolic process;GO:0030865//cortical cytoskeleton organization;GO:0042546//cell wall biogenesis;GO:0043479//pigment accumulation in tissues in response to UV l…
Unigene0003666	0.4	0	0	3.46	0.99	0	0	0.03	--	protein brassinosteroid insensitive 1 [Salvia splendens]	-	-	-	-	-	GO:0016301//kinase activity	GO:0008152//metabolic process
Unigene0003696	14.627	2.707	24.833	18.433	11.697	9.633	26.577	13.677	--	-	-	-	-	-	-	-	-
Unigene0003700	0.207	0	0	2.603	0.02	0	0	0.553	--	ribonuclease H [Trifolium pratense]	-	-	-	-	-	GO:0003676//nucleic acid binding;GO:0004519//endonuclease activity	GO:0044260//cellular macromolecule metabolic process;GO:0090305//nucleic acid phosphodiester bond hydrolysis
Unigene0003714	121.32	8.143	6.483	7.78	4.263	1.993	2.56	4.767	ycf68-1	ORF40s [Cucumis melo var. makuwa] [Cucumis melo]	-	-	-	-	GO:0009536//plastid	-	-
Unigene0003798	2.273	1.287	0.057	17.247	3.597	1.443	0.043	5.157	--	verticillium wilt resistance-like protein [Mentha longifolia]	-	-	-	-	-	-	-
Unigene0003800	1.583	0	0	2.11	0.443	0	0.037	0.037	RLP41	verticillium wilt resistance-like protein [Mentha spicata]	-	-	-	-	-	-	-
Unigene0003812	2.453	0	0.5	2.193	26.073	0.02	0.1	0.737	RLP41	verticillium wilt resistance-like protein [Mentha longifolia]	-	-	-	-	-	-	-
Unigene0003814	12.383	33.867	6.693	8.89	8.413	4.897	6.69	7.177	RFS5	Galactinol--sucrose galactosyltransferase [Handroanthus impetiginosus]	Metabolism;Metabolism	Global and overview maps;Carbohydrate metabolism	ko01100//Metabolic pathways;ko00052//Galactose metabolism	K06617;K06617	GO:0009536//plastid;GO:0016020//membrane	GO:0004672//protein kinase activity;GO:0008378//galactosyltransferase activity;GO:0032550//purine ribonucleoside binding	GO:0001101//response to acid chemical;GO:0005985//sucrose metabolic process;GO:0006464//cellular protein modification process;GO:0006950//response to stress;GO:0009312//oligosaccharide biosynthetic process;GO:0019318//hexose metabolic process;GO:0019406//hexitol biosynthetic process;GO:0050794//regulation of cellular process
Unigene0003817	4.52	0.35	0.303	1.953	9.997	0.417	0.3	0.29	HCR9-0	Leucine-rich repeat protein [Handroanthus impetiginosus]	-	-	-	-	-	-	-
Unigene0003824	86.163	161.583	68.527	51.603	98.983	27.097	17.877	50.07	CML46	calmodulin [Salvia splendens]	Organismal Systems;Environmental Information Processing;Environmental Information Processing	Environmental adaptation;Signal transduction;Signal transduction	ko04626//Plant-pathogen interaction;ko04016//MAPK signaling pathway - plant;ko04070//Phosphatidylinositol signaling system	K02183;K02183;K02183	GO:0016020//membrane	GO:0046872//metal ion binding	-
Unigene0003836	15.273	3.577	10.14	14.2	10.037	2.847	4.507	8.717	ERD15	protein EARLY RESPONSIVE TO DEHYDRATION 15-like [Sesamum indicum]	-	-	-	-	GO:0043231//intracellular membrane-bounded organelle	GO:0005488//binding	GO:0006090//pyruvate metabolic process;GO:0006970//response to osmotic stress;GO:0006996//organelle organization;GO:0008104//protein localization;GO:0009642//response to light intensity;GO:0010038//response to metal ion;GO:0042044//fluid transport;GO:0042743//hydrogen peroxide metabolic process
Unigene0003840	6.61	8.983	5.657	6.587	2.343	3.59	2.947	2.907	FBL14	F-box and leucine-rich repeat protein 2/20 [Salvia splendens]	-	-	-	-	GO:0043231//intracellular membrane-bounded organelle	GO:0003824//catalytic activity	GO:0019941//modification-dependent protein catabolic process
Unigene0003854	35.663	4.097	54.067	42.59	15.613	1.69	26.593	16.147	PNC1	Peroxidase [Handroanthus impetiginosus]	Metabolism;Metabolism;Metabolism	Global and overview maps;Global and overview maps;Biosynthesis of other secondary metabolites	ko01100//Metabolic pathways;ko01110//Biosynthesis of secondary metabolites;ko00940//Phenylpropanoid biosynthesis	K00430;K00430;K00430	-	GO:0005488//binding	-
Unigene0003886	3.287	0.02	1.27	0.907	1.487	0.36	2.943	3.923	NAAT1	tyrosine aminotransferase [Salvia splendens]	Metabolism;Metabolism;Metabolism;Metabolism;Metabolism;Metabolism;Metabolism;Metabolism;Metabolism;Metabolism	Global and overview maps;Global and overview maps;Global and overview maps;Amino acid metabolism;Amino acid metabolism;Amino acid metabolism;Metabolism of cofactors and vitamins;Amino acid metabolism;Biosynthesis of other secondary metabolites;Biosynthesis of other secondary metabolites	ko01100//Metabolic pathways;ko01110//Biosynthesis of secondary metabolites;ko01230//Biosynthesis of amino acids;ko00270//Cysteine and methionine metabolism;ko00350//Tyrosine metabolism;ko00360//Phenylalanine metabolism;ko00130//Ubiquinone and other terpenoid-quinone biosynthesis;ko00400//Phenylalanine, tyrosine and tryptophan biosynthesis;ko00950//Isoquinoline alkaloid biosynthesis;ko00960//Tropa…	K00815;K00815;K00815;K00815;K00815;K00815;K00815;K00815;K00815;K00815	-	GO:0008483//transaminase activity	GO:0008152//metabolic process
Unigene0003916	0.72	4.717	0.993	0.1	0.13	15.413	2.527	0.143	--	-	-	-	-	-	-	-	-
Unigene0003959	10.413	0.15	13.093	11.003	16.587	4	7.76	25.053	CYP83B1	cytochrome P450 CYP71AT85 [Plectranthus barbatus]	-	-	-	-	-	GO:0016709//oxidoreductase activity, acting on paired donors, with incorporation or reduction of molecular oxygen, NAD(P)H as one donor, and incorporation of one atom of oxygen;GO:0046872//metal ion binding	-
Unigene0003965	26.967	1.25	8.007	5.85	45.683	8.833	6.287	7.323	GT3	anthocyanidin 3-O-glucosyltransferase 2-like [Sesamum indicum]	-	-	-	-	-	GO:0016757//transferase activity, transferring glycosyl groups	-
Unigene0003973	97.613	1.593	72.17	108.477	74.09	29.92	64.45	97.777	--	organ-specific protein S2-like [Sesamum indicum]	-	-	-	-	-	-	-
Unigene0004007	17.43	0.1	13.947	11.81	27.553	3.713	5.523	22.943	TPS10	limonene synthase [Salvia rosmarinus]	-	-	-	-	-	GO:0010333//terpene synthase activity;GO:0046914//transition metal ion binding	GO:0006644//phospholipid metabolic process;GO:0016098//monoterpenoid metabolic process;GO:0016114//terpenoid biosynthetic process;GO:0046246//terpene biosynthetic process
Unigene0004043	5.957	1.067	4.607	0.787	4.547	2.16	7.683	5.807	SLAH4	S-type anion channel SLAH4-like [Sesamum indicum]	-	-	-	-	GO:0031224//intrinsic component of membrane	GO:0005244//voltage-gated ion channel activity	GO:0034765//regulation of ion transmembrane transport;GO:0050801//ion homeostasis
Unigene0004079	2.503	0.043	2.027	1.333	4.53	1.283	1.87	3.22	At3g26840	PREDICTED: acyltransferase-like protein At3g26840, chloroplastic [Erythranthe guttata]	-	-	-	-	-	GO:0016740//transferase activity	-
Unigene0004103	14.537	16.85	3.907	10.62	10.737	1.17	1.457	4.547	--	umecyanin-like [Sesamum indicum]	-	-	-	-	-	-	-
Unigene0004106	5674.61	3.537	5.687	1.767	11197.2	1.22	1.42	0.137	ORF1	-	-	-	-	-	-	-	-
Unigene0004121	7.693	0.237	0.207	0.38	5.61	0.17	0.167	5.807	DOX1	alpha-dioxygenase [Salvia splendens]	Metabolism	Lipid metabolism	ko00592//alpha-Linolenic acid metabolism	K10529	GO:0005811//lipid particle	GO:0016209//antioxidant activity;GO:0016701//oxidoreductase activity, acting on single donors with incorporation of molecular oxygen;GO:0043169//cation binding;GO:0046906//tetrapyrrole binding;GO:0050664//oxidoreductase activity, acting on NAD(P)H, oxygen as acceptor	GO:0000041//transition metal ion transport;GO:0006636//unsaturated fatty acid biosynthetic process;GO:0009062//fatty acid catabolic process;GO:0009267//cellular response to starvation;GO:0009617//response to bacterium;GO:0009620//response to fungus;GO:0009751//response to salicylic acid;GO:0009814//defense response, incompatible interaction;GO:0009827//plant-type cell wall modification;GO:0010260…
Unigene0004137	5.127	0.07	3.037	3.947	4.703	0.963	5.23	4.537	--	HMG box-containing protein [Handroanthus impetiginosus]	-	-	-	-	-	-	-
Unigene0004157	0.63	1.253	0.477	0.433	1.81	1.977	1.977	1.363	At1g06470	solute carrier family 35, member C2 [Salvia splendens]	-	-	-	-	GO:0031224//intrinsic component of membrane	-	-
Unigene0004159	1.997	1.557	12.063	0.48	15.29	0.107	0.583	1.633	WRKY30	WRKY transcription factor [Actinidia chinensis var. chinensis] [Actinidia chinensis]	-	-	-	-	-	-	GO:0001101//response to acid chemical
Unigene0004160	9.35	0.137	8.933	6.37	16.797	3.703	4.403	13.343	DIR21	dirigent protein 22-like [Ipomoea triloba]	-	-	-	-	-	-	-
Unigene0004177	10.443	0.663	6.08	8.527	12.577	3.197	8.117	9.91	At1g32860	Glucan endo-1,3-beta-D-glucosidase [Handroanthus impetiginosus]	-	-	-	-	GO:0005618//cell wall;GO:0005911//cell-cell junction;GO:0031225//anchored component of membrane;GO:0043231//intracellular membrane-bounded organelle	GO:0008422//beta-glucosidase activity	GO:0006950//response to stress;GO:0007165//signal transduction;GO:0008104//protein localization;GO:0016043//cellular component organization;GO:0044238//primary metabolic process;GO:0071310//cellular response to organic substance
Unigene0004208	2.327	1.62	2.51	2.093	0.953	1.173	1.457	0.807	--	PREDICTED: transposase [Prunus dulcis]	-	-	-	-	-	-	-
Unigene0004239	1.88	0.113	0.647	0.713	3.543	0.773	2.927	2.437	At4g18260	PREDICTED: cytochrome b561 domain-containing protein At4g18260-like [Erythranthe guttata]	-	-	-	-	-	-	-
Unigene0004270	4.627	7.557	2.283	5.683	0.907	1.167	3.627	1.14	MYB4	MYB transcription factor 3 [Tectona grandis]	-	-	-	-	GO:0043231//intracellular membrane-bounded organelle	GO:0001071//nucleic acid binding transcription factor activity;GO:0003676//nucleic acid binding	GO:0006355//regulation of transcription, DNA-templated;GO:0030154//cell differentiation
Unigene0004285	87.85	90.283	62.89	81.713	64.337	14.09	18.777	36.797	RAV1	RAV-like factor [Salvia splendens]	-	-	-	-	GO:0043231//intracellular membrane-bounded organelle	GO:0000975//regulatory region DNA binding;GO:0001071//nucleic acid binding transcription factor activity	GO:0000160//phosphorelay signal transduction system;GO:0001101//response to acid chemical;GO:0006355//regulation of transcription, DNA-templated;GO:0006605//protein targeting;GO:0006873//cellular ion homeostasis;GO:0009648//photoperiodism;GO:0009690//cytokinin metabolic process;GO:0009725//response to hormone;GO:0009891//positive regulation of biosynthetic process;GO:0009909//regulation of flower…
Unigene0004291	2.643	0.167	2	1.64	2.887	0.753	2.79	3.81	At5g35370	PAN domain-containing protein At5g03700 [Sesamum indicum]	-	-	-	-	GO:0044464//cell part	-	-
Unigene0004293	5.683	2.813	7.797	5.387	2.25	2.27	1.893	1.71	--	PREDICTED: Tetratricopeptide [Prunus dulcis]	-	-	-	-	-	-	GO:0044260//cellular macromolecule metabolic process;GO:0044262//cellular carbohydrate metabolic process;GO:0044723//single-organism carbohydrate metabolic process;GO:0044763//single-organism cellular process
Unigene0004295	10.543	26.91	9.443	62.123	58.073	9.407	25.387	15.403	ERF071	EREBP-like factor [Salvia splendens]	-	-	-	-	GO:0016020//membrane;GO:0043231//intracellular membrane-bounded organelle	GO:0001071//nucleic acid binding transcription factor activity;GO:0003676//nucleic acid binding	GO:0000160//phosphorelay signal transduction system;GO:0001101//response to acid chemical;GO:0006355//regulation of transcription, DNA-templated;GO:0009408//response to heat;GO:0009725//response to hormone;GO:0016265//death;GO:0043207//response to external biotic stimulus
Unigene0004329	0.693	0.43	0.357	0.323	0.533	0.577	0.45	0.88	MPT3	solute carrier family 25 (mitochondrial phosphate transporter), member 3 [Salvia splendens]	-	-	-	-	GO:0009536//plastid;GO:0019866//organelle inner membrane;GO:0030312//external encapsulating structure;GO:0031224//intrinsic component of membrane	-	GO:0006006//glucose metabolic process;GO:0006739//NADP metabolic process;GO:0006970//response to osmotic stress;GO:0051234//establishment of localization
Unigene0004402	31.177	0.62	10.707	21.927	37.797	5.79	20.333	30.91	--	transducin/WD40 repeat-like superfamily protein [Striga asiatica]	-	-	-	-	-	-	-
Unigene0004415	1.117	56.767	1.74	0.61	0.56	0.337	0.687	0.113	--	-	-	-	-	-	-	-	-
Unigene0004429	3.017	30.363	5.547	7.217	2.277	2.363	3.623	1.4	UGT74E2	N-hydroxythioamide S-beta-glucosyltransferase [Salvia splendens]	-	-	-	-	-	GO:0035251//UDP-glucosyltransferase activity	-
Unigene0004443	1.303	6.01	3.33	7.307	2.453	0.753	1.813	1.317	At3g47110	PREDICTED: LRR receptor-like serine/threonine-protein kinase GSO1 [Erythranthe guttata]	Organismal Systems;Environmental Information Processing	Environmental adaptation;Signal transduction	ko04626//Plant-pathogen interaction;ko04016//MAPK signaling pathway - plant	K13420;K13420	-	GO:0016301//kinase activity	-
Unigene0004484	281.917	9.92	73.37	50.25	294.427	198.837	55.137	193.647	EOMT1	protein ROOT PRIMORDIUM DEFECTIVE 1 isoform X1 [Sesamum indicum]	-	-	-	-	-	GO:0005515//protein binding;GO:0008171//O-methyltransferase activity	GO:0009698//phenylpropanoid metabolic process
Unigene0004522	9.597	34.49	7.353	9.2	7.223	3.653	4.61	5.59	RGLG2	E3 ubiquitin-protein ligase RGLG2 [Sesamum indicum]	-	-	-	-	GO:0016020//membrane;GO:0043231//intracellular membrane-bounded organelle	GO:0019787//ubiquitin-like protein transferase activity;GO:0046914//transition metal ion binding	GO:0006952//defense response;GO:0007165//signal transduction;GO:0009696//salicylic acid metabolic process;GO:0042445//hormone metabolic process;GO:0048585//negative regulation of response to stimulus
Unigene0004556	57.89	8.4	43.147	42.917	64.053	45.16	49.617	53.1	VSR3	vacuolar-sorting receptor 3 [Sesamum indicum]	-	-	-	-	GO:0010008//endosome membrane;GO:0016021//integral component of membrane;GO:0030662//coated vesicle membrane;GO:0031984//organelle subcompartment;GO:0043234//protein complex	GO:0010209//vacuolar sorting signal binding;GO:0046872//metal ion binding	GO:0006486//protein glycosylation;GO:0006605//protein targeting;GO:0006892//post-Golgi vesicle-mediated transport
Unigene0004588	30.63	12.797	34.617	18.99	32.133	26.873	36.053	47.07	JUB1	transcription factor JUNGBRUNNEN 1-like isoform X1 [Olea europaea var. sylvestris] [Olea europaea]	-	-	-	-	-	-	GO:0005991//trehalose metabolic process;GO:0006560//proline metabolic process;GO:0006972//hyperosmotic response;GO:0009700//indole phytoalexin biosynthetic process;GO:0009725//response to hormone;GO:0009813//flavonoid biosynthetic process;GO:0009814//defense response, incompatible interaction;GO:0010260//organ senescence;GO:0010467//gene expression;GO:0033554//cellular response to stress;GO:00346…
Unigene0004605	11.457	1.943	10.497	7.863	13.133	4.98	13.62	8.717	MLO11	mlo protein [Salvia splendens]	-	-	-	-	GO:0031224//intrinsic component of membrane;GO:0043231//intracellular membrane-bounded organelle	-	GO:0006950//response to stress
Unigene0004637	2.32	6.04	2.273	2.83	2.05	1.427	2.12	2.4	PUP11	probable purine permease 11 [Olea europaea var. sylvestris] [Olea europaea]	-	-	-	-	GO:0009536//plastid;GO:0031224//intrinsic component of membrane	GO:0015205//nucleobase transmembrane transporter activity	GO:0015851//nucleobase transport;GO:0044763//single-organism cellular process
Unigene0004697	1.01	0	0	2.837	0.817	0	0	0.863	--	-	-	-	-	-	-	-	-
Unigene0004702	12.573	1.763	62.65	0.857	3.267	12.233	56.397	13.87	FRAA2	major allergen Pru ar 1-like [Sesamum indicum]	-	-	-	-	-	-	GO:0050896//response to stimulus
Unigene0004715	0.483	0	0	1.81	0.197	0	0	10.763	CYP72A225	cytochrome P450 CYP72A219-like [Sesamum indicum]	-	-	-	-	GO:0016020//membrane	GO:0016491//oxidoreductase activity;GO:0046872//metal ion binding	-
Unigene0004755	0.417	3.553	1.833	0.797	1.167	0.36	0.987	4.01	--	nodulin-related protein 1 [Sesamum indicum]	-	-	-	-	GO:0044435//plastid part	GO:0005515//protein binding	GO:0006006//glucose metabolic process;GO:0006090//pyruvate metabolic process;GO:0006310//DNA recombination;GO:0006325//chromatin organization;GO:0006970//response to osmotic stress;GO:0009755//hormone-mediated signaling pathway;GO:0009791//post-embryonic development;GO:0010038//response to metal ion;GO:0048869//cellular developmental process;GO:0051707//response to other organism;GO:1901576//orga…
Unigene0004819	6.743	2.49	0.463	0.497	10.867	0.187	3.613	1.817	HIPP21	PREDICTED: heavy metal-associated isoprenylated plant protein 26 [Erythranthe guttata]	-	-	-	-	-	GO:0043169//cation binding	-
Unigene0004876	29.07	3.29	6.553	19.54	33.133	0.427	3.83	3.733	--	PREDICTED: At1g01500 [Prunus dulcis]	-	-	-	-	-	-	GO:0009628//response to abiotic stimulus
Unigene0004892	22.477	2.877	22.75	14.733	18.46	9.993	27.197	16.843	At5g03795	xylogalacturonan beta-1,3-xylosyltransferase [Salvia splendens]	-	-	-	-	-	GO:0008375//acetylglucosaminyltransferase activity	-
Unigene0004901	5.72	0.777	4.087	5.617	5.093	3.143	4.323	12.717	ADH1	Alcohol dehydrogenase superfamily, zinc-type [Corchorus olitorius]	Metabolism;Metabolism;Metabolism;Metabolism;Metabolism;Metabolism	Global and overview maps;Global and overview maps;Carbohydrate metabolism;Lipid metabolism;Amino acid metabolism;Lipid metabolism	ko01100//Metabolic pathways;ko01110//Biosynthesis of secondary metabolites;ko00010//Glycolysis / Gluconeogenesis;ko00071//Fatty acid degradation;ko00350//Tyrosine metabolism;ko00592//alpha-Linolenic acid metabolism	K18857;K18857;K18857;K18857;K18857;K18857	GO:0016020//membrane;GO:0043231//intracellular membrane-bounded organelle;GO:0044444//cytoplasmic part	GO:0016616//oxidoreductase activity, acting on the CH-OH group of donors, NAD or NADP as acceptor;GO:0046914//transition metal ion binding	GO:0006970//response to osmotic stress;GO:0009863//salicylic acid mediated signaling pathway;GO:0010038//response to metal ion;GO:0015980//energy derivation by oxidation of organic compounds;GO:0042743//hydrogen peroxide metabolic process
Unigene0004902	28.237	82.443	30.38	42.303	27.377	19.707	33.607	28.32	--	S-adenosyl-L-methionine-dependentmethyltransferases superfamily protein [Striga asiatica]	-	-	-	-	-	-	-
Unigene0004907	1.337	3.103	2.58	2.247	1.21	0.573	2.007	1.277	LBD41	LOB domain-containing protein 40-like [Sesamum indicum]	-	-	-	-	-	-	GO:0006950//response to stress;GO:0009685//gibberellin metabolic process;GO:0010468//regulation of gene expression;GO:0010476//gibberellin mediated signaling pathway
Unigene0004923	21.133	0.35	6.123	10.943	24.887	3.077	18.043	18.84	At5g16730	WEB family protein At3g02930, chloroplastic [Sesamum indicum]	-	-	-	-	-	-	-
Unigene0004961	17.313	94.313	16.52	15.13	29.42	8.78	15.887	12.71	SKIP11	F-box/kelch-repeat protein SKIP11-like isoform X1 [Sesamum indicum]	-	-	-	-	GO:0009536//plastid	-	GO:0009247//glycolipid biosynthetic process;GO:0009267//cellular response to starvation;GO:0009414//response to water deprivation;GO:0009608//response to symbiont
Unigene0005028	13.223	13.723	18.32	18.83	41.95	8.773	15.203	9.997	CXE17	probable carboxylesterase 15 isoform X1 [Sesamum indicum]	-	-	-	-	-	GO:0003824//catalytic activity	-
Unigene0005071	2.533	0.337	1.387	2.93	2.333	1.98	3.23	8.52	ARG7	SAUR family protein [Salvia splendens]	Environmental Information Processing	Signal transduction	ko04075//Plant hormone signal transduction	K14488	-	-	-
Unigene0005072	7.177	1.537	29.103	2.687	12.86	19.803	37.767	1.723	CYP76B10	geraniol 8-hydroxylase-like [Olea europaea var. sylvestris] [Olea europaea]	-	-	-	-	GO:0031090//organelle membrane;GO:0031224//intrinsic component of membrane;GO:0043231//intracellular membrane-bounded organelle	GO:0016709//oxidoreductase activity, acting on paired donors, with incorporation or reduction of molecular oxygen, NAD(P)H as one donor, and incorporation of one atom of oxygen;GO:0046906//tetrapyrrole binding;GO:0046914//transition metal ion binding	GO:0016098//monoterpenoid metabolic process
Unigene0005077	39.733	53.563	47.43	23.6	41.28	9.667	19.453	18.533	SYP121	syntaxin 1B/2/3 [Salvia splendens]	Genetic Information Processing	Folding, sorting and degradation	ko04130//SNARE interactions in vesicular transport	K08486	-	-	-
Unigene0005083	1.523	0.477	6.88	4.37	5.747	8.357	4.147	7.767	HSFA2B	heat shock transcription factor, other eukaryote [Salvia splendens]	-	-	-	-	GO:0043231//intracellular membrane-bounded organelle	GO:0003677//DNA binding	GO:0006950//response to stress;GO:0009404//toxin metabolic process;GO:0010467//gene expression
Unigene0005086	1.657	3.56	2.133	1.243	0.853	0.267	0.347	0.567	--	-	-	-	-	-	-	-	-
Unigene0005088	19.66	0.517	8.633	11.787	26.64	4.097	13.843	15.83	FLA17	Fasciclin [Handroanthus impetiginosus]	-	-	-	-	GO:0043231//intracellular membrane-bounded organelle	-	GO:0022610//biological adhesion
Unigene0005097	6.723	68.16	6.923	12.247	3.193	6.303	3.37	2.74	TAT	tyrosine aminotransferase 2 [Salvia miltiorrhiza]	Metabolism;Metabolism;Metabolism;Metabolism;Metabolism;Metabolism;Metabolism;Metabolism;Metabolism;Metabolism	Global and overview maps;Global and overview maps;Global and overview maps;Amino acid metabolism;Amino acid metabolism;Amino acid metabolism;Metabolism of cofactors and vitamins;Amino acid metabolism;Biosynthesis of other secondary metabolites;Biosynthesis of other secondary metabolites	ko01100//Metabolic pathways;ko01110//Biosynthesis of secondary metabolites;ko01230//Biosynthesis of amino acids;ko00270//Cysteine and methionine metabolism;ko00350//Tyrosine metabolism;ko00360//Phenylalanine metabolism;ko00130//Ubiquinone and other terpenoid-quinone biosynthesis;ko00400//Phenylalanine, tyrosine and tryptophan biosynthesis;ko00950//Isoquinoline alkaloid biosynthesis;ko00960//Tropa…	K00815;K00815;K00815;K00815;K00815;K00815;K00815;K00815;K00815;K00815	-	GO:0043168//anion binding;GO:0070546//L-phenylalanine aminotransferase activity;GO:0070547//L-tyrosine aminotransferase activity	GO:0019752//carboxylic acid metabolic process
Unigene0005105	45.12	27.14	22.887	24.657	56.947	7.383	11.44	23.12	NAC041	NAC domain-containing protein 41 [Sesamum indicum]	-	-	-	-	GO:0043231//intracellular membrane-bounded organelle	-	GO:0009725//response to hormone;GO:0009786//regulation of asymmetric cell division;GO:0017145//stem cell division;GO:0048856//anatomical structure development
Unigene0005128	22.3	14.097	10.887	17.847	16.367	9.613	30.317	11.987	MADS57	MADS-box transcription factor, plant [Salvia splendens]	-	-	-	-	-	GO:0016491//oxidoreductase activity	GO:0010467//gene expression;GO:0034645//cellular macromolecule biosynthetic process
Unigene0005150	3.237	0.917	2.45	2.277	2.133	0.677	1.007	1.917	--	-	-	-	-	-	-	-	-
Unigene0005162	2.443	1.783	1.26	0.743	4.497	0.667	1.137	7.61	CAB37	light-harvesting complex II chlorophyll a/b binding protein 2 [Salvia splendens]	Metabolism;Metabolism	Global and overview maps;Energy metabolism	ko01100//Metabolic pathways;ko00196//Photosynthesis - antenna proteins	K08913;K08913	GO:0009521//photosystem;GO:0009526//plastid envelope;GO:0031090//organelle membrane;GO:0031224//intrinsic component of membrane;GO:0031976//plastid thylakoid;GO:0044434//chloroplast part	GO:0043169//cation binding;GO:0046906//tetrapyrrole binding	GO:0006091//generation of precursor metabolites and energy;GO:0006464//cellular protein modification process;GO:0009414//response to water deprivation;GO:0009639//response to red or far red light;GO:0009642//response to light intensity;GO:0016072//rRNA metabolic process;GO:0034285//response to disaccharide;GO:0043269//regulation of ion transport
Unigene0005175	19.133	42.953	2.913	9.577	9.607	4.28	3.397	9.847	PSBP1	photosystem II oxygen-evolving enhancer protein 2 [Salvia splendens]	Metabolism	Energy metabolism	ko00195//Photosynthesis	K02717	GO:0005576//extracellular region;GO:0009521//photosystem;GO:0009526//plastid envelope;GO:0009532//plastid stroma;GO:0031978//plastid thylakoid lumen;GO:0044434//chloroplast part	GO:0008187//poly-pyrimidine tract binding;GO:0016628//oxidoreductase activity, acting on the CH-CH group of donors, NAD or NADP as acceptor;GO:0046872//metal ion binding	GO:0000097//sulfur amino acid biosynthetic process;GO:0006605//protein targeting;GO:0006996//organelle organization;GO:0009617//response to bacterium;GO:0009620//response to fungus;GO:0009639//response to red or far red light;GO:0009642//response to light intensity;GO:0009696//salicylic acid metabolic process;GO:0009755//hormone-mediated signaling pathway;GO:0009767//photosynthetic electron trans…
Unigene0005213	6.13	0.29	3.057	3.27	4.49	1.263	5.197	3.043	--	pentatricopeptide repeat protein [Salvia miltiorrhiza]	-	-	-	-	-	-	-
Unigene0005217	8.053	1.2	7.617	2.367	16.573	2.317	5.18	12.38	MYB102	MYB-related transcription factor [Salvia miltiorrhiza]	-	-	-	-	GO:0043231//intracellular membrane-bounded organelle	GO:0001071//nucleic acid binding transcription factor activity;GO:0003676//nucleic acid binding	GO:0000160//phosphorelay signal transduction system;GO:0001101//response to acid chemical;GO:0006109//regulation of carbohydrate metabolic process;GO:0006355//regulation of transcription, DNA-templated;GO:0006972//hyperosmotic response;GO:0007275//multicellular organism development;GO:0009694//jasmonic acid metabolic process;GO:0009755//hormone-mediated signaling pathway;GO:0010243//response to o…
Unigene0005218	1.317	16.13	1.44	1.943	1.167	1.467	1.087	0.32	MYB78	PREDICTED: transcription factor MYB108-like [Juglans regia]	-	-	-	-	GO:0043231//intracellular membrane-bounded organelle	GO:0001071//nucleic acid binding transcription factor activity;GO:0003676//nucleic acid binding	GO:0001101//response to acid chemical;GO:0006952//defense response;GO:0006972//hyperosmotic response;GO:0009404//toxin metabolic process;GO:0009694//jasmonic acid metabolic process;GO:0009755//hormone-mediated signaling pathway;GO:0009827//plant-type cell wall modification;GO:0010038//response to metal ion;GO:0010468//regulation of gene expression;GO:0014070//response to organic cyclic compound;G…
Unigene0005253	5.387	16.53	6.347	3.633	5.6	2.16	4.627	2.483	--	Formin-like protein [Actinidia chinensis var. chinensis] [Actinidia chinensis]	-	-	-	-	-	-	-
Unigene0005257	7.783	3.737	7.21	4.433	8.83	1.13	2.22	4.747	RZFP34	alpha carbonic anhydrase 7-like [Coffea arabica]	Metabolism;Metabolism	Global and overview maps;Energy metabolism	ko01100//Metabolic pathways;ko00910//Nitrogen metabolism	K01674;K01674	-	GO:0046872//metal ion binding	-
Unigene0005282	5.17	1.453	4.35	4.62	5.56	5.043	6.24	5.313	PCMP-E1	PREDICTED: pentatricopeptide repeat-containing protein At5g15300-like [Erythranthe guttata]	-	-	-	-	-	-	-
Unigene0005289	0.023	2.81	3.923	2.883	0.023	0.813	0.053	0.053	col-34	cuticle collagen 2C-like isoform X2 [Vigna radiata var. radiata] [Vigna radiata]	-	-	-	-	-	-	-
Unigene0005290	0	1.29	2.13	0.907	0	0.377	0	0	sqt-3	cuticle collagen 2C-like isoform X1 [Vigna radiata var. radiata] [Vigna radiata]	-	-	-	-	-	-	-
Unigene0005293	8.79	5.75	16.033	10.04	0.35	1.65	1.94	1.85	At2g48020	sugar transporter ERD6-like 7 isoform X1 [Olea europaea var. sylvestris] [Olea europaea]	-	-	-	-	GO:0009536//plastid;GO:0031090//organelle membrane;GO:0031224//intrinsic component of membrane	GO:0016491//oxidoreductase activity;GO:0022891//substrate-specific transmembrane transporter activity	GO:0006812//cation transport;GO:0044763//single-organism cellular process
Unigene0005305	1.45	1.393	2.07	9.53	0.007	0.01	0	0	MT-ND1	NADH dehydrogenase subunit 1 [Compsopogon caeruleus]	Metabolism;Metabolism	Global and overview maps;Energy metabolism	ko01100//Metabolic pathways;ko00190//Oxidative phosphorylation	K03878;K03878	GO:0044455//mitochondrial membrane part	GO:0050136//NADH dehydrogenase (quinone) activity	GO:0022904//respiratory electron transport chain
Unigene0005306	0	0	3.293	0	0	0	0	0	--	-	-	-	-	-	-	-	-
Unigene0005317	0	5.263	0	0.063	0	0	0	0	PCKR1	cyclophilin [Pinus massoniana]	-	-	-	-	-	-	-
Unigene0005318	0	0.077	0.08	0.03	1.173	1.237	1.623	1.707	CYP	peptidyl-prolyl cis-trans isomerase-like [Zea mays]	-	-	-	-	-	-	-
Unigene0005319	1162.72	173.58	841.03	905.313	1038.91	485.02	976.037	956.127	Cyp1	PREDICTED: peptidyl-prolyl cis-trans isomerase 1 [Erythranthe guttata]	-	-	-	-	-	-	-
Unigene0005368	1.64	6.99	0.55	4.917	0.987	0.33	0.617	0.21	ERF1B	ORA1 [Salvia miltiorrhiza]	Environmental Information Processing;Environmental Information Processing	Signal transduction;Signal transduction	ko04016//MAPK signaling pathway - plant;ko04075//Plant hormone signal transduction	K14516;K14516	GO:0043231//intracellular membrane-bounded organelle	GO:0001071//nucleic acid binding transcription factor activity;GO:0003676//nucleic acid binding	GO:0000160//phosphorelay signal transduction system;GO:0006950//response to stress;GO:0009755//hormone-mediated signaling pathway;GO:0010468//regulation of gene expression;GO:0034645//cellular macromolecule biosynthetic process
Unigene0005390	7.97	1.69	8.807	6.23	12.603	4.887	21.743	10	NSUN5	probable 28S rRNA (cytosine-C(5))-methyltransferase isoform X1 [Sesamum indicum]	-	-	-	-	GO:0044424//intracellular part	GO:0016741//transferase activity, transferring one-carbon groups	GO:0008152//metabolic process
Unigene0005392	9.873	55.37	33.263	27.683	2.247	16.033	22.163	6.59	ERF106	ethylene-responsive transcription factor ERF107 [Sesamum indicum]	-	-	-	-	-	GO:0003677//DNA binding	GO:0006355//regulation of transcription, DNA-templated;GO:0009605//response to external stimulus;GO:0044763//single-organism cellular process
Unigene0005437	19.83	1.22	9.81	8.667	29.307	6.03	19.68	15.773	At4g34220	probable LRR receptor-like serine/threonine-protein kinase At4g37250 [Sesamum indicum]	-	-	-	-	GO:0016020//membrane	GO:0016301//kinase activity	GO:0006796//phosphate-containing compound metabolic process;GO:0044699//single-organism process
Unigene0005441	3.12	70.89	12.603	7.647	2.977	6.877	6.36	3.93	PNC1	PREDICTED: cationic peroxidase 1-like [Erythranthe guttata]	Metabolism;Metabolism;Metabolism	Global and overview maps;Global and overview maps;Biosynthesis of other secondary metabolites	ko01100//Metabolic pathways;ko01110//Biosynthesis of secondary metabolites;ko00940//Phenylpropanoid biosynthesis	K00430;K00430;K00430	-	GO:0003824//catalytic activity;GO:0043169//cation binding;GO:0046906//tetrapyrrole binding	GO:0006950//response to stress;GO:0042743//hydrogen peroxide metabolic process;GO:0044710//single-organism metabolic process
Unigene0005498	2.717	1.37	2.913	3.57	1.81	1.157	2	1.22	--	ABA responsive element binding factor [Salvia splendens]	-	-	-	-	-	-	-
Unigene0005515	25.367	2.907	5.067	10.87	1.617	2.867	2.003	1.207	XTH23	xyloglucan endotransglucosylase/hydrolase protein 24-like [Solanum pennellii]	Environmental Information Processing	Signal transduction	ko04075//Plant hormone signal transduction	K14504	GO:0005576//extracellular region;GO:0005618//cell wall;GO:0043231//intracellular membrane-bounded organelle	GO:0046527//glucosyltransferase activity;GO:0052736//beta-glucanase activity	GO:0006073//cellular glucan metabolic process;GO:0009733//response to auxin;GO:0010087//phloem or xylem histogenesis;GO:0044699//single-organism process;GO:0045229//external encapsulating structure organization
Unigene0005549	6.743	0.147	1.68	1.057	18.623	1.783	3.317	15.54	AIP1	protein phosphatase 2C [Salvia splendens]	Environmental Information Processing;Environmental Information Processing	Signal transduction;Signal transduction	ko04016//MAPK signaling pathway - plant;ko04075//Plant hormone signal transduction	K14497;K14497	GO:0031090//organelle membrane;GO:0043231//intracellular membrane-bounded organelle;GO:0044444//cytoplasmic part	GO:0004721//phosphoprotein phosphatase activity;GO:0005488//binding	GO:0006972//hyperosmotic response;GO:0009657//plastid organization;GO:0009787//regulation of abscisic acid-activated signaling pathway;GO:0009937//regulation of gibberellic acid mediated signaling pathway;GO:0010029//regulation of seed germination;GO:0010162//seed dormancy process;GO:0010260//organ senescence;GO:0051093//negative regulation of developmental process
Unigene0005567	6.263	0.31	3.763	3.15	38.327	3.59	17.89	12.17	--	mavicyanin [Sesamum indicum]	-	-	-	-	GO:0031224//intrinsic component of membrane	GO:0046914//transition metal ion binding	GO:0044763//single-organism cellular process;GO:0045491//xylan metabolic process
Unigene0005574	20.423	1.7	16.433	19.04	33.097	7.82	14.883	21.89	AXS2	UDP-D-apiose/UDP-D-xylose synthase 1-like [Brassica napus]	Metabolism;Metabolism	Global and overview maps;Carbohydrate metabolism	ko01100//Metabolic pathways;ko00520//Amino sugar and nucleotide sugar metabolism	K12449;K12449	GO:0005576//extracellular region;GO:0044444//cytoplasmic part	GO:0000166//nucleotide binding;GO:0016831//carboxy-lyase activity	GO:0009165//nucleotide biosynthetic process
Unigene0005584	132.443	5.033	81.75	81.327	171.28	47.597	118.63	130.573	CESA2	cellulose synthase A [Salvia splendens]	-	-	-	-	GO:0031224//intrinsic component of membrane;GO:0043231//intracellular membrane-bounded organelle;GO:1990234//transferase complex	GO:0016759//cellulose synthase activity;GO:0046914//transition metal ion binding	GO:0000281//mitotic cytokinesis;GO:0003006//developmental process involved in reproduction;GO:0009826//unidimensional cell growth;GO:0010191//mucilage metabolic process;GO:0019758//glycosinolate biosynthetic process;GO:0030243//cellulose metabolic process;GO:0030865//cortical cytoskeleton organization;GO:0042546//cell wall biogenesis;GO:0043479//pigment accumulation in tissues in response to UV l…
Unigene0005611	4.767	87.477	4.157	2.607	1.203	2.207	7.98	1.11	--	-	-	-	-	-	-	-	-
Unigene0005645	2.727	0.163	8.823	0.153	1.43	2.723	8.393	3.81	CHIT3	acidic endochitinase-like [Sesamum indicum]	Metabolism;Metabolism	Global and overview maps;Carbohydrate metabolism	ko01100//Metabolic pathways;ko00520//Amino sugar and nucleotide sugar metabolism	K01183;K01183	-	GO:0016798//hydrolase activity, acting on glycosyl bonds	GO:0044238//primary metabolic process
Unigene0005655	2.723	3.687	7.417	3.933	4.623	0.14	0.423	0.607	--	PREDICTED: LOC100500455 precursor [Prunus dulcis]	-	-	-	-	-	-	-
Unigene0005661	1.78	4.923	3.29	1.077	1.173	0.257	0.59	0.223	WRKY22	WRKY protein [Salvia miltiorrhiza]	Organismal Systems;Environmental Information Processing	Environmental adaptation;Signal transduction	ko04626//Plant-pathogen interaction;ko04016//MAPK signaling pathway - plant	K13426;K13426	-	GO:0003677//DNA binding	GO:0002252//immune effector process;GO:0007165//signal transduction;GO:0010243//response to organonitrogen compound;GO:0010260//organ senescence;GO:0010468//regulation of gene expression
Unigene0005685	12.28	0.12	7.11	1.303	11.813	9.603	6.337	9.883	BSPA	LOW QUALITY PROTEIN: bark storage protein A-like [Sesamum indicum]	-	-	-	-	GO:0005618//cell wall;GO:0016020//membrane	-	GO:0006950//response to stress;GO:0055086//nucleobase-containing small molecule metabolic process
Unigene0005692	14.267	2.177	6.447	12.327	9.703	5.537	6.98	9.69	YMR102C	WD repeat-containing protein 44 [Sesamum indicum]	-	-	-	-	-	-	GO:0044237//cellular metabolic process
Unigene0005735	20.523	2.953	12.237	8.857	6.63	10.97	7.66	7.403	BHLH120	basic helix-loop-helix transcription factor [Salvia miltiorrhiza]	-	-	-	-	-	-	-
Unigene0005753	29.92	50.337	23.047	14.597	24.14	22.937	40.697	34.427	HSFA1A	heat shock transcription factor, other eukaryote [Salvia splendens]	-	-	-	-	GO:0043231//intracellular membrane-bounded organelle	-	GO:0006950//response to stress;GO:0010468//regulation of gene expression
Unigene0005770	4.437	0.127	0.82	2.723	8.013	0.4	3.843	3.53	PR-1	pathogenesis-related protein PR-1-like [Sesamum indicum]	-	-	-	-	-	-	-
Unigene0005776	6.673	1.873	16.273	0.213	1.307	6.91	23.423	3.29	Os09g0568700	germin-like protein 9-3 [Sesamum indicum]	-	-	-	-	-	GO:0003824//catalytic activity;GO:0046914//transition metal ion binding	GO:0006801//superoxide metabolic process;GO:0044710//single-organism metabolic process
Unigene0005778	11.617	2.833	8.33	4.833	7.5	0.927	2.99	12.227	MLO6	mlo protein [Salvia splendens]	-	-	-	-	GO:0005911//cell-cell junction;GO:0031224//intrinsic component of membrane;GO:0043231//intracellular membrane-bounded organelle	-	GO:0002252//immune effector process;GO:0006605//protein targeting;GO:0006812//cation transport;GO:0009404//toxin metabolic process;GO:0009617//response to bacterium;GO:0009696//salicylic acid metabolic process;GO:0009755//hormone-mediated signaling pathway;GO:0009863//salicylic acid mediated signaling pathway;GO:0010053//root epidermal cell differentiation;GO:0010243//response to organonitrogen c…
Unigene0005780	43.17	5.073	17.807	31.77	43.82	17.613	30.307	30.677	ENO1	enolase [Salvia splendens]	Metabolism;Metabolism;Metabolism;Metabolism;Metabolism;Genetic Information Processing	Global and overview maps;Global and overview maps;Global and overview maps;Global and overview maps;Carbohydrate metabolism;Folding, sorting and degradation	ko01100//Metabolic pathways;ko01110//Biosynthesis of secondary metabolites;ko01200//Carbon metabolism;ko01230//Biosynthesis of amino acids;ko00010//Glycolysis / Gluconeogenesis;ko03018//RNA degradation	K01689;K01689;K01689;K01689;K01689;K01689	GO:0005829//cytosol;GO:0009532//plastid stroma	GO:0016836//hydro-lyase activity;GO:0046872//metal ion binding	GO:0000904//cell morphogenesis involved in differentiation;GO:0006090//pyruvate metabolic process;GO:0009725//response to hormone
Unigene0005805	6.377	0.397	8.043	6.757	5.723	5.097	7.223	6.377	CAX3	Ca2+:H+ antiporter [Salvia splendens]	-	-	-	-	GO:0005774//vacuolar membrane;GO:0009536//plastid;GO:0031224//intrinsic component of membrane	GO:0005488//binding;GO:0015368//calcium:cation antiporter activity	GO:0006816//calcium ion transport;GO:0006970//response to osmotic stress;GO:0006996//organelle organization;GO:0008104//protein localization;GO:0009409//response to cold;GO:0009746//response to hexose;GO:0015992//proton transport;GO:0016042//lipid catabolic process;GO:0019758//glycosinolate biosynthetic process;GO:0042044//fluid transport;GO:0046916//cellular transition metal ion homeostasis;GO:0…
Unigene0005876	32.36	0.71	33.057	64.087	18.21	9.07	9.17	49.71	ZFP1	zinc finger protein 7-like, partial [Spinacia oleracea]	-	-	-	-	-	-	GO:0009639//response to red or far red light
Unigene0005892	7.17	33.43	9.617	7.703	5.51	5.343	7.863	2.177	AHL17	PREDICTED: AT-hook motif nuclear-localized protein 17-like [Erythranthe guttata]	-	-	-	-	-	-	-
Unigene0005896	65.287	2.397	51.52	62.32	33.817	34.85	36.577	62.717	BNM2C	PREDICTED: LOW QUALITY PROTEIN: BURP domain-containing protein 17-like [Erythranthe guttata]	-	-	-	-	-	-	-
Unigene0005908	71.12	133.337	42.057	44.333	43.1	13.57	16.89	28.847	--	PREDICTED: sigma factor binding protein 1, chloroplastic-like [Erythranthe guttata]	-	-	-	-	-	-	-
Unigene0005976	18.563	1.523	18.723	35	14.073	7.977	6.767	26.437	--	-	-	-	-	-	-	-	-
Unigene0005998	4.31	0.17	2.7	2.84	30.23	1.78	8.423	9.333	TBL3	protein trichome birefringence-like 3 [Sesamum indicum]	-	-	-	-	GO:0016020//membrane;GO:0043231//intracellular membrane-bounded organelle	-	GO:0000271//polysaccharide biosynthetic process;GO:0009664//plant-type cell wall organization;GO:0009933//meristem structural organization;GO:0010087//phloem or xylem histogenesis;GO:0030243//cellulose metabolic process;GO:0044085//cellular component biogenesis;GO:0045491//xylan metabolic process
Unigene0006026	86.817	16.077	121.54	121.58	118.71	147.223	159.437	198.9	--	-	-	-	-	-	-	-	-
Unigene0006029	0.79	0.167	0.537	1.42	9.613	0.157	0.713	2.843	LOX1.4	linoleate 9S-lipoxygenase [Salvia splendens]	Metabolism	Lipid metabolism	ko00591//Linoleic acid metabolism	K15718	GO:0009536//plastid	GO:0016702//oxidoreductase activity, acting on single donors with incorporation of molecular oxygen, incorporation of two atoms of oxygen;GO:0043169//cation binding	GO:0002832//negative regulation of response to biotic stimulus;GO:0006633//fatty acid biosynthetic process;GO:0006950//response to stress;GO:0009694//jasmonic acid metabolic process;GO:0009791//post-embryonic development;GO:0055114//oxidation-reduction process
Unigene0006031	4.127	0.863	2.437	0.147	2.903	4.617	3.823	7.447	SULTR3;1	sulfate transporter 1, high-affinity [Salvia splendens]	-	-	-	-	GO:0009536//plastid;GO:0031224//intrinsic component of membrane	GO:0015103//inorganic anion transmembrane transporter activity;GO:0015291//secondary active transmembrane transporter activity	GO:0008272//sulfate transport;GO:0044763//single-organism cellular process;GO:0050896//response to stimulus
Unigene0006038	5.697	0.197	3.337	5.003	11.143	1.513	8.707	5.627	NPC6	phospholipase C [Salvia splendens]	Metabolism;Metabolism;Metabolism;Metabolism;Metabolism	Global and overview maps;Global and overview maps;Lipid metabolism;Carbohydrate metabolism;Lipid metabolism	ko01100//Metabolic pathways;ko01110//Biosynthesis of secondary metabolites;ko00564//Glycerophospholipid metabolism;ko00562//Inositol phosphate metabolism;ko00565//Ether lipid metabolism	K01114;K01114;K01114;K01114;K01114	-	GO:0004629//phospholipase C activity	-
Unigene0006076	16.367	9.74	10.49	14.627	10.02	5.52	7.327	5.413	BAM9	inactive beta-amylase 9 [Sesamum indicum]	-	-	-	-	GO:0009536//plastid	GO:0016160//amylase activity	GO:0044238//primary metabolic process
Unigene0006117	42.397	2.91	7.713	13.32	24.423	7.307	16.53	18.44	CDC20-1	cell division cycle 20, cofactor of APC complex [Salvia splendens]	Genetic Information Processing	Folding, sorting and degradation	ko04120//Ubiquitin mediated proteolysis	K03363	GO:0043231//intracellular membrane-bounded organelle;GO:0043234//protein complex	GO:0019899//enzyme binding	GO:0000280//nuclear division;GO:0032446//protein modification by small protein conjugation;GO:0044763//single-organism cellular process;GO:0050794//regulation of cellular process
Unigene0006130	1.703	1.487	2.403	0.87	3.067	1.047	2.987	2.023	ankrd13c	ankyrin repeat domain-containing protein 13C [Sesamum indicum]	-	-	-	-	-	-	-
Unigene0006159	34.92	83.25	29.91	14.253	46.227	3.777	6.923	14.733	DMP3	protein DMP3-like [Camellia sinensis]	-	-	-	-	GO:0005774//vacuolar membrane	-	-
Unigene0006195	0.427	3.55	0.403	0.217	0.55	1.153	0.373	1.177	At5g47800	BTB/POZ domain-containing protein At5g47800 isoform X2 [Sesamum indicum]	-	-	-	-	-	-	-
Unigene0006205	5.267	3.75	4.617	2.77	13.627	1.197	1.25	4.37	At1g56140	receptor-like protein kinase [Pyrus ussuriensis x Pyrus communis]	-	-	-	-	GO:0005911//cell-cell junction;GO:0016020//membrane;GO:0044464//cell part	GO:0004674//protein serine/threonine kinase activity	GO:0006468//protein phosphorylation;GO:0044699//single-organism process
Unigene0006301	57.313	127.053	152.72	35.107	37.073	23.11	37.913	30.28	--	Regulator of telomere elongation helicase [Actinidia chinensis var. chinensis] [Actinidia chinensis]	-	-	-	-	-	-	GO:0006950//response to stress;GO:0009719//response to endogenous stimulus;GO:0010033//response to organic substance;GO:0044763//single-organism cellular process
Unigene0006309	0.22	3.883	0.583	0.057	0.073	0.097	0.68	0	VLN4	PREDICTED: villin-4-like isoform X2 [Erythranthe guttata]	-	-	-	-	GO:0044444//cytoplasmic part	GO:0003779//actin binding	GO:0001101//response to acid chemical;GO:0008154//actin polymerization or depolymerization;GO:0022607//cellular component assembly;GO:0046907//intracellular transport;GO:0048588//developmental cell growth
Unigene0006364	30.723	9.753	28.77	40.647	34.513	35.947	48.307	34.207	FLZ14	FCS-Like Zinc finger 10-like [Coffea arabica]	-	-	-	-	GO:0043231//intracellular membrane-bounded organelle	-	GO:0044699//single-organism process
Unigene0006369	175.357	35.427	41.467	136.337	217.98	20.61	44.963	51.013	PDC1	pyruvate decarboxylase 1 [Sesamum indicum]	Metabolism;Metabolism;Metabolism	Global and overview maps;Global and overview maps;Carbohydrate metabolism	ko01100//Metabolic pathways;ko01110//Biosynthesis of secondary metabolites;ko00010//Glycolysis / Gluconeogenesis	K01568;K01568;K01568	GO:0044444//cytoplasmic part	GO:0016831//carboxy-lyase activity;GO:0019842//vitamin binding;GO:0046872//metal ion binding	GO:0006006//glucose metabolic process;GO:0006950//response to stress;GO:0006996//organelle organization;GO:0051603//proteolysis involved in cellular protein catabolic process
Unigene0006374	33.003	0.777	20.067	14.76	25.447	6.007	25.187	17.72	--	nucleolar protein gar2-related [Striga asiatica]	-	-	-	-	GO:0043231//intracellular membrane-bounded organelle	-	GO:0000097//sulfur amino acid biosynthetic process
Unigene0006378	5.643	6.433	10.64	12.737	5.39	4.157	12.217	1.807	PSY1R	basic helix-loop-helix transcription factor [Salvia miltiorrhiza]	-	-	-	-	-	-	-
Unigene0006415	0	3.51	17.75	0.023	0	8.42	27.58	0.053	--	cleavage and polyadenylation specificity factor subunit 6/7 [Salvia splendens]	Genetic Information Processing	Translation	ko03015//mRNA surveillance pathway	K14398	-	-	-
Unigene0006417	25.41	10.003	21.51	23.443	10.493	8.043	13.263	11.417	ISU1	nitrogen fixation protein NifU [Salvia splendens]	-	-	-	-	GO:0009536//plastid;GO:0044429//mitochondrial part	GO:0046914//transition metal ion binding;GO:0051536//iron-sulfur cluster binding	GO:0000904//cell morphogenesis involved in differentiation;GO:0009058//biosynthetic process;GO:0009664//plant-type cell wall organization
Unigene0006475	36.12	0.18	9.027	5.887	48.967	6.75	3.18	11.553	MLP28	kirola-like isoform X1 [Sesamum indicum]	-	-	-	-	GO:0009536//plastid	-	GO:0006873//cellular ion homeostasis;GO:0030001//metal ion transport;GO:0050896//response to stimulus
Unigene0006498	255.913	119.793	221.79	122.907	309.203	36.323	62.333	132.4	ROH1	UPF0496 protein [Actinidia chinensis var. chinensis] [Actinidia chinensis]	-	-	-	-	GO:0009536//plastid	-	GO:0006605//protein targeting;GO:0006950//response to stress;GO:0009605//response to external stimulus;GO:0009891//positive regulation of biosynthetic process;GO:0010243//response to organonitrogen compound;GO:0043067//regulation of programmed cell death
Unigene0006573	6.95	0.2	6.763	7.84	4.767	0.173	3.303	3.147	--	PREDICTED: transmembrane protein 205 [Nicotiana sylvestris]	-	-	-	-	GO:0009536//plastid	-	-
Unigene0006593	35.473	19.467	67.727	22.99	106.68	42.51	121.427	84.443	PPCC	phosphoenolpyruvate carboxylase [Salvia splendens]	Metabolism;Metabolism;Metabolism;Metabolism	Global and overview maps;Global and overview maps;Energy metabolism;Carbohydrate metabolism	ko01100//Metabolic pathways;ko01200//Carbon metabolism;ko00710//Carbon fixation in photosynthetic organisms;ko00620//Pyruvate metabolism	K01595;K01595;K01595;K01595	GO:0005576//extracellular region;GO:0005911//cell-cell junction;GO:0009536//plastid;GO:0016020//membrane	GO:0004611//phosphoenolpyruvate carboxykinase activity;GO:0005488//binding;GO:0016628//oxidoreductase activity, acting on the CH-CH group of donors, NAD or NADP as acceptor	GO:0006090//pyruvate metabolic process;GO:0006101//citrate metabolic process;GO:0006970//response to osmotic stress;GO:0006996//organelle organization;GO:0009247//glycolipid biosynthetic process;GO:0009267//cellular response to starvation;GO:0009746//response to hexose;GO:0010038//response to metal ion;GO:0010233//phloem transport;GO:0034285//response to disaccharide;GO:0042044//fluid transport;G…
Unigene0006594	8.113	1.087	4.723	5.207	7.857	2.773	6.897	6.697	--	sodium-coupled neutral amino acid transporter 4 [Striga asiatica]	-	-	-	-	GO:0009532//plastid stroma	-	-
Unigene0006632	18.393	2.633	37.93	26.23	26.543	26.467	57.743	22.78	--	cucumber peeling cupredoxin-like [Sesamum indicum]	-	-	-	-	GO:0005576//extracellular region;GO:0009536//plastid;GO:0031225//anchored component of membrane	-	GO:0019758//glycosinolate biosynthetic process
Unigene0006638	2.287	0.537	3.387	8.003	0.653	0.793	0.523	2.1	--	hydroxyproline-rich glycoprotein family protein [Striga asiatica]	-	-	-	-	-	-	-
Unigene0006657	2.907	9.143	1.437	1.903	14.923	1.67	6.97	3.917	BXL2	beta-D-xylosidase 4 [Salvia splendens]	-	-	-	-	GO:0005576//extracellular region;GO:0005618//cell wall;GO:0031012//extracellular matrix	GO:0015926//glucosidase activity	GO:0003006//developmental process involved in reproduction;GO:0042221//response to chemical;GO:0044238//primary metabolic process
Unigene0006662	30.727	28.597	30.57	34.197	20.673	15.513	20.267	14.173	IAA26	auxin-responsive protein IAA [Salvia splendens]	Environmental Information Processing	Signal transduction	ko04075//Plant hormone signal transduction	K14484	GO:0016020//membrane;GO:0043231//intracellular membrane-bounded organelle	GO:0001071//nucleic acid binding transcription factor activity;GO:0005488//binding;GO:0016791//phosphatase activity	GO:0001101//response to acid chemical;GO:0006801//superoxide metabolic process;GO:0006970//response to osmotic stress;GO:0009411//response to UV;GO:0009620//response to fungus;GO:0009718//anthocyanin-containing compound biosynthetic process;GO:0009725//response to hormone;GO:0010182//sugar mediated signaling pathway;GO:0032787//monocarboxylic acid metabolic process;GO:0033554//cellular response t…
Unigene0006841	74.113	541.777	33.34	23.667	16.953	6.257	26.493	15.81	DIR21	dirigent protein 21 [Sesamum indicum]	-	-	-	-	GO:0030312//external encapsulating structure	-	-
Unigene0006879	8.077	1.22	9.167	2.587	5.163	3.78	6.78	5.27	Hgsnat	heparan-alpha-glucosaminide N-acetyltransferase [Salvia splendens]	Metabolism;Metabolism	Global and overview maps;Glycan biosynthesis and metabolism	ko01100//Metabolic pathways;ko00531//Glycosaminoglycan degradation	K10532;K10532	-	-	GO:0009451//RNA modification
Unigene0006897	125.603	86.977	99.08	122.767	76.04	51.02	104.783	51.47	--	Tubby-like F-box protein 8 [Cajanus cajan]	-	-	-	-	-	-	GO:0009628//response to abiotic stimulus;GO:0009814//defense response, incompatible interaction
Unigene0006931	30.55	6.303	7.967	83.623	33.177	1.4	9.507	11.73	PI206	dirigent protein [Forsythia x intermedia]	-	-	-	-	GO:0005576//extracellular region	-	GO:0050896//response to stimulus
Unigene0006951	79.31	28.913	59.01	15.013	107.767	2.257	5.087	24.46	CCR4	Serine/threonine protein kinase [Handroanthus impetiginosus]	-	-	-	-	GO:0016020//membrane	GO:0004672//protein kinase activity;GO:0046983//protein dimerization activity	GO:0006796//phosphate-containing compound metabolic process;GO:0009719//response to endogenous stimulus;GO:0010033//response to organic substance;GO:0071704//organic substance metabolic process
Unigene0006959	8.173	0.083	1.4	1.68	3.317	0.787	3.823	2.897	--	alpha/beta-Hydrolases superfamily protein [Striga asiatica]	-	-	-	-	-	GO:0003824//catalytic activity	-
Unigene0006992	31.68	5.157	8.147	14.09	23.463	4.2	7.51	6.307	NIP1	NEP1-interacting protein-like 1 isoform X1 [Sesamum indicum]	-	-	-	-	GO:0031301//integral component of organelle membrane;GO:0044434//chloroplast part	GO:0046914//transition metal ion binding	GO:0002252//immune effector process;GO:0006351//transcription, DNA-templated;GO:0006950//response to stress;GO:0007165//signal transduction;GO:0009314//response to radiation;GO:0010243//response to organonitrogen compound
Unigene0007048	8.22	27.5	7.527	7.32	8.09	6.133	9.51	4.99	At5g41800	upstream-binding transcription factor [Salvia splendens]	-	-	-	-	GO:0031224//intrinsic component of membrane	-	GO:0006812//cation transport;GO:0046942//carboxylic acid transport
Unigene0007049	1.213	2.863	4.523	1.36	0	0	0	0	mt:Cyt-b	apocytochrome b [Capsaspora owczarzaki]	Metabolism;Metabolism	Global and overview maps;Energy metabolism	ko01100//Metabolic pathways;ko00190//Oxidative phosphorylation	K00412;K00412	GO:0016020//membrane;GO:0043231//intracellular membrane-bounded organelle;GO:0044444//cytoplasmic part	GO:0005488//binding	GO:0044237//cellular metabolic process;GO:0055114//oxidation-reduction process
Unigene0007052	17.583	47.093	12.16	3.397	27.673	0.747	3.4	5.407	GA2OX1	Iron/ascorbate family oxidoreductase [Handroanthus impetiginosus]	Metabolism;Metabolism	Global and overview maps;Metabolism of terpenoids and polyketides	ko01110//Biosynthesis of secondary metabolites;ko00904//Diterpenoid biosynthesis	K04125;K04125	GO:0044424//intracellular part	GO:0045543//gibberellin 2-beta-dioxygenase activity;GO:0046872//metal ion binding	GO:0001101//response to acid chemical;GO:0009639//response to red or far red light;GO:0009685//gibberellin metabolic process;GO:0032787//monocarboxylic acid metabolic process
Unigene0007067	29.037	39.203	16.53	71.547	5.503	2.183	15.33	11.293	NIT4B	beta-cyano-L-alanine hydratase/nitrilase [Salvia splendens]	Metabolism;Metabolism;Metabolism	Global and overview maps;Global and overview maps;Metabolism of other amino acids	ko01100//Metabolic pathways;ko01110//Biosynthesis of secondary metabolites;ko00460//Cyanoamino acid metabolism	K13035;K13035;K13035	GO:0005576//extracellular region;GO:0005911//cell-cell junction;GO:0009536//plastid;GO:0016020//membrane	GO:0000257//nitrilase activity;GO:0018822//nitrile hydratase activity	GO:0009267//cellular response to starvation;GO:0009683//indoleacetic acid metabolic process;GO:0010038//response to metal ion;GO:0019759//glycosinolate catabolic process;GO:0051707//response to other organism
Unigene0007125	9.59	5.467	7.223	9.557	6.227	2.647	6.41	4.337	CDC25	Cdc25 family phosphatase [Salvia splendens]	-	-	-	-	GO:0009536//plastid	GO:0004721//phosphoprotein phosphatase activity;GO:0016491//oxidoreductase activity;GO:0043169//cation binding	GO:0000280//nuclear division;GO:0006470//protein dephosphorylation;GO:0042221//response to chemical;GO:0044710//single-organism metabolic process;GO:0044763//single-organism cellular process
Unigene0007189	339.697	50.317	168.643	116.573	317.253	125.833	371.423	369.437	CPS3	copalyl diphosphate synthase [Salvia miltiorrhiza]	-	-	-	-	GO:0009536//plastid	GO:0016838//carbon-oxygen lyase activity, acting on phosphates;GO:0016872//intramolecular lyase activity;GO:0046872//metal ion binding	GO:0006950//response to stress;GO:0008654//phospholipid biosynthetic process;GO:0009395//phospholipid catabolic process;GO:0009685//gibberellin metabolic process;GO:0010476//gibberellin mediated signaling pathway
Unigene0007297	104.613	35.713	52.69	56.853	101.27	7.62	6.24	32.42	At1g64065	late embryogenesis abundant protein At1g64065-like [Sesamum indicum]	-	-	-	-	-	-	-
Unigene0007307	2.857	3.163	5.847	4.933	1.91	2.087	3.92	1.917	APC11	anaphase-promoting complex subunit 11 [Gossypium australe]	Genetic Information Processing	Folding, sorting and degradation	ko04120//Ubiquitin mediated proteolysis	K03358	GO:0000152//nuclear ubiquitin ligase complex;GO:0031461//cullin-RING ubiquitin ligase complex	GO:0019787//ubiquitin-like protein transferase activity;GO:0046914//transition metal ion binding	GO:0000278//mitotic cell cycle;GO:0000280//nuclear division;GO:0010033//response to organic substance;GO:0032446//protein modification by small protein conjugation;GO:0050789//regulation of biological process
Unigene0007308	21.033	15.79	9.737	7.513	23.773	8.147	11.017	15.983	CPRF1	plant G-box-binding factor [Salvia splendens]	-	-	-	-	-	-	GO:0001101//response to acid chemical;GO:0006950//response to stress;GO:0007165//signal transduction;GO:0009725//response to hormone
Unigene0007314	0	3.15	0.057	0	0	0	0	0	HTA1	histone H2A [Quercus suber]	-	-	-	-	GO:0000785//chromatin;GO:0030312//external encapsulating structure;GO:0043231//intracellular membrane-bounded organelle	GO:0003676//nucleic acid binding;GO:0046983//protein dimerization activity	GO:0006950//response to stress;GO:0009292//genetic transfer;GO:0009451//RNA modification;GO:0044699//single-organism process;GO:0051707//response to other organism
Unigene0007327	1.58	2.763	1.497	1.707	1.323	1.053	2.63	1.873	PTM	DDT domain-containing protein PTM-like [Sesamum indicum]	-	-	-	-	-	-	-
Unigene0007330	6.37	0.147	1.53	3.81	8.667	1.75	0.153	10.34	SCS	sclareol synthase, partial [Salvia sclarea]	Metabolism;Metabolism;Metabolism	Global and overview maps;Global and overview maps;Metabolism of terpenoids and polyketides	ko01100//Metabolic pathways;ko01110//Biosynthesis of secondary metabolites;ko00904//Diterpenoid biosynthesis	K04121;K04121;K04121	GO:0043231//intracellular membrane-bounded organelle;GO:0044444//cytoplasmic part	GO:0016838//carbon-oxygen lyase activity, acting on phosphates	GO:0043692//monoterpene metabolic process
Unigene0007359	31.937	125.99	13.857	15.417	6.837	13.41	23.75	6.76	--	PLATZ transcription factor family protein [Striga asiatica]	-	-	-	-	-	-	GO:0009408//response to heat
Unigene0007502	46.517	3.35	47.16	37.29	42.373	14.363	41.513	46.633	HMG3	3-hydroxy-3-methylglutaryl-coenzyme A reductase [Salvia miltiorrhiza]	Metabolism;Metabolism;Metabolism	Global and overview maps;Global and overview maps;Metabolism of terpenoids and polyketides	ko01100//Metabolic pathways;ko01110//Biosynthesis of secondary metabolites;ko00900//Terpenoid backbone biosynthesis	K00021;K00021;K00021	GO:0009526//plastid envelope;GO:0031090//organelle membrane;GO:0031224//intrinsic component of membrane	GO:0000166//nucleotide binding;GO:0016616//oxidoreductase activity, acting on the CH-OH group of donors, NAD or NADP as acceptor;GO:0048037//cofactor binding	GO:0006084//acetyl-CoA metabolic process;GO:0006694//steroid biosynthetic process;GO:0006722//triterpenoid metabolic process;GO:0006970//response to osmotic stress;GO:0006996//organelle organization;GO:0009699//phenylpropanoid biosynthetic process;GO:0060147//regulation of posttranscriptional gene silencing;GO:0070838//divalent metal ion transport
Unigene0007506	2.817	10.057	10.843	1.18	3.25	3.297	3.83	3.85	STS1	stachyose synthase [Sesamum indicum]	Metabolism;Metabolism	Global and overview maps;Carbohydrate metabolism	ko01100//Metabolic pathways;ko00052//Galactose metabolism	K06611;K06611	GO:0044424//intracellular part	GO:0008378//galactosyltransferase activity	GO:0009311//oligosaccharide metabolic process
Unigene0007514	0.147	34.243	0.52	0.433	0.293	0.083	1.423	0.35	--	cleavage and polyadenylation specificity factor73-I [Striga asiatica]	-	-	-	-	GO:0043231//intracellular membrane-bounded organelle	-	GO:0006950//response to stress
Unigene0007520	0.28	68.65	0.597	0.723	0.167	0.15	0.327	0.31	--	collagen alpha-1(II) chain [Jatropha curcas]	-	-	-	-	-	-	-
Unigene0007531	29.44	14.903	14.653	28.937	28.227	34.917	50.97	32.263	MSL10	mechanosensitive ion channel protein 10-like [Sesamum indicum]	-	-	-	-	GO:0016020//membrane	GO:0005216//ion channel activity	GO:0006811//ion transport;GO:0009612//response to mechanical stimulus;GO:0010260//organ senescence;GO:0012501//programmed cell death
Unigene0007577	12.803	23.393	20.783	6.007	12.843	1.79	5.577	5.66	--	protein ANTAGONIST OF LIKE HETEROCHROMATIN PROTEIN 1 [Sesamum indicum]	-	-	-	-	GO:0009536//plastid;GO:0031090//organelle membrane	-	GO:0006812//cation transport
Unigene0007587	18.857	2.157	17.397	13.217	13.027	1.527	21.607	5.357	--	-	-	-	-	-	-	-	-
Unigene0007592	19.86	33.467	68.693	8.15	37.537	13.57	28.817	38.973	PIP2-1	aquaporin PIP [Salvia splendens]	-	-	-	-	GO:0005911//cell-cell junction;GO:0009536//plastid;GO:0031224//intrinsic component of membrane	GO:0005372//water transmembrane transporter activity;GO:0044389//ubiquitin-like protein ligase binding	GO:0000041//transition metal ion transport;GO:0000097//sulfur amino acid biosynthetic process;GO:0006090//pyruvate metabolic process;GO:0006970//response to osmotic stress;GO:0006996//organelle organization;GO:0009267//cellular response to starvation;GO:0009414//response to water deprivation;GO:0009746//response to hexose;GO:0010038//response to metal ion;GO:0042044//fluid transport;GO:0048588//d…
Unigene0007608	19.057	4.52	39.9	25.113	49.923	27.51	27.007	54.497	At5g38940	germin-like protein 1 [Striga asiatica]	-	-	-	-	-	-	-
Unigene0007617	31.907	17.247	16.393	28.247	32.963	12.24	10.903	12.19	MLO1	MLO-like protein 1 [Sesamum indicum]	-	-	-	-	GO:0016020//membrane	-	GO:0010053//root epidermal cell differentiation;GO:0048588//developmental cell growth;GO:0050896//response to stimulus
Unigene0007620	4.687	1.043	2.493	1.917	6.867	3.013	3.587	4.62	--	leucine-rich repeat receptor-like protein kinase family protein [Striga asiatica]	-	-	-	-	-	GO:0005488//binding;GO:0016491//oxidoreductase activity	GO:0008152//metabolic process;GO:0044699//single-organism process;GO:0050794//regulation of cellular process
Unigene0007655	0.02	1.437	15.997	1.723	0.013	0.373	4.88	0.793	CYP736A117	9,13-epoxy-labd-14-ene hydroxylase [Marrubium vulgare]	-	-	-	-	-	-	-
Unigene0007693	7.92	10.717	8.497	11.163	8.377	2.74	4.26	3.46	MPT2	solute carrier family 25 (mitochondrial phosphate transporter), member 3 [Salvia splendens]	-	-	-	-	GO:0009536//plastid;GO:0019866//organelle inner membrane;GO:0030312//external encapsulating structure;GO:0031224//intrinsic component of membrane	-	GO:0006006//glucose metabolic process;GO:0006739//NADP metabolic process;GO:0006970//response to osmotic stress;GO:0009725//response to hormone;GO:0051234//establishment of localization
Unigene0007712	16.253	19.613	34.39	7.45	18.513	9.857	12.96	16.807	--	v-type ATP synthase beta chain [Striga asiatica]	-	-	-	-	GO:0043231//intracellular membrane-bounded organelle	-	GO:0000904//cell morphogenesis involved in differentiation
Unigene0007730	145.697	147.747	185.13	91.267	118.397	20.16	26.297	45.44	LEA14-A	late embryogenesis-like protein [Salvia miltiorrhiza]	-	-	-	-	GO:0044444//cytoplasmic part	-	GO:0003006//developmental process involved in reproduction;GO:0009408//response to heat;GO:0009414//response to water deprivation;GO:0009620//response to fungus;GO:0009642//response to light intensity
Unigene0007754	2.307	0.69	3.343	1.543	6.07	2.93	5.48	4.437	--	Arabinan endo-1,5-alpha-L-arabinosidase A precursor [Actinidia chinensis var. chinensis] [Actinidia chinensis]	-	-	-	-	GO:0043231//intracellular membrane-bounded organelle	-	GO:0009755//hormone-mediated signaling pathway;GO:0045491//xylan metabolic process
Unigene0007767	165.24	35.607	136.523	58.607	212.16	12.623	36.49	70.927	UGD1	UDPglucose 6-dehydrogenase [Salvia splendens]	Metabolism;Metabolism;Metabolism;Metabolism	Global and overview maps;Carbohydrate metabolism;Carbohydrate metabolism;Carbohydrate metabolism	ko01100//Metabolic pathways;ko00520//Amino sugar and nucleotide sugar metabolism;ko00040//Pentose and glucuronate interconversions;ko00053//Ascorbate and aldarate metabolism	K00012;K00012;K00012;K00012	-	GO:0000166//nucleotide binding;GO:0016614//oxidoreductase activity, acting on CH-OH group of donors	GO:0009226//nucleotide-sugar biosynthetic process
Unigene0007849	30.65	57.547	23.093	27.327	28.477	20.073	36.94	19.283	UGT86A1	PREDICTED: UDP-glycosyltransferase 86A1-like [Erythranthe guttata]	-	-	-	-	-	-	-
Unigene0007858	124.303	145.133	110.32	66.63	68.977	25.537	35.563	35.79	--	VPS10 2 like [Actinidia chinensis var. chinensis] [Actinidia chinensis]	-	-	-	-	-	-	-
Unigene0007879	8.543	1.267	24.763	4.41	5.277	2.087	5.68	1.917	NFD4	protein NUCLEAR FUSION DEFECTIVE 4-like [Sesamum indicum]	-	-	-	-	-	-	GO:0009628//response to abiotic stimulus;GO:0019758//glycosinolate biosynthetic process;GO:0048511//rhythmic process
Unigene0007880	0.44	0.17	2.44	1.577	0.463	1.697	4.557	2.157	NFD4	protein NUCLEAR FUSION DEFECTIVE 4-like [Sesamum indicum]	-	-	-	-	-	-	GO:0009628//response to abiotic stimulus;GO:0019758//glycosinolate biosynthetic process;GO:0048511//rhythmic process
Unigene0007903	6.06	1.22	7.863	2.373	8.257	4.927	10.19	5.84	MIK2	MDIS1-interacting receptor like kinase 2-like [Sesamum indicum]	-	-	-	-	GO:0016020//membrane	GO:0004672//protein kinase activity;GO:0016491//oxidoreductase activity;GO:0036094//small molecule binding;GO:0097159//organic cyclic compound binding;GO:1901363//heterocyclic compound binding	GO:0006468//protein phosphorylation;GO:0044710//single-organism metabolic process
Unigene0007958	34.933	7.3	25.73	24.72	35.257	16.503	32.51	25.837	RIC2	Ras-related protein Rab-11A [Salvia splendens]	Cellular Processes	Transport and catabolism	ko04144//Endocytosis	K07904	-	-	-
Unigene0007982	18.2	16.27	26.077	3.473	27.227	1.67	5.997	6.79	--	calcium-binding protein CML [Salvia splendens]	Organismal Systems	Environmental adaptation	ko04626//Plant-pathogen interaction	K13448	-	GO:0046872//metal ion binding	GO:0002376//immune system process;GO:0009719//response to endogenous stimulus;GO:0009863//salicylic acid mediated signaling pathway;GO:0031347//regulation of defense response;GO:0044237//cellular metabolic process;GO:0044710//single-organism metabolic process;GO:0051707//response to other organism;GO:0071704//organic substance metabolic process
Unigene0007985	40.187	31.243	24.157	22.277	37.57	3.99	9.79	19.7	LAC8	laccase 38 [Salvia miltiorrhiza]	-	-	-	-	GO:0005576//extracellular region	GO:0016491//oxidoreductase activity	GO:0000041//transition metal ion transport;GO:0001101//response to acid chemical;GO:0003006//developmental process involved in reproduction;GO:0009267//cellular response to starvation;GO:0010038//response to metal ion;GO:0015698//inorganic anion transport;GO:0044710//single-organism metabolic process
Unigene0008006	2.507	8.093	7.463	1.503	0	0	0	0	Sftpc	-	-	-	-	-	-	-	-
Unigene0008032	6.167	2.833	0.137	2.533	11.137	2.89	0.283	13.63	--	hypothetical protein CDL12_04921 [Handroanthus impetiginosus]	-	-	-	-	-	-	-
Unigene0008034	4.323	14.92	5.313	3.45	3.873	2.14	3.677	3.023	SCO2	calmodulin-like protein 1 [Sesamum indicum]	-	-	-	-	GO:0044434//chloroplast part	GO:0005515//protein binding;GO:0016628//oxidoreductase activity, acting on the CH-CH group of donors, NAD or NADP as acceptor;GO:0016864//intramolecular oxidoreductase activity, transposing S-S bonds	GO:0009657//plastid organization;GO:0044267//cellular protein metabolic process;GO:0044710//single-organism metabolic process
Unigene0008051	12.573	12.967	7.777	6.15	11.59	5.523	7.967	8.273	AAO1	abscisic-aldehyde oxidase [Salvia splendens]	Metabolism;Metabolism;Metabolism	Global and overview maps;Global and overview maps;Metabolism of terpenoids and polyketides	ko01100//Metabolic pathways;ko01110//Biosynthesis of secondary metabolites;ko00906//Carotenoid biosynthesis	K09842;K09842;K09842	-	-	-
Unigene0008083	8.417	1.883	1.23	1.293	12.873	0.85	1.89	7.407	PSAH	photosystem I subunit VI [Salvia splendens]	Metabolism	Energy metabolism	ko00195//Photosynthesis	K02695	GO:0009521//photosystem;GO:0031224//intrinsic component of membrane;GO:0031976//plastid thylakoid;GO:0044434//chloroplast part	-	GO:0000097//sulfur amino acid biosynthetic process;GO:0006996//organelle organization;GO:0009725//response to hormone;GO:0009767//photosynthetic electron transport chain;GO:0016072//rRNA metabolic process;GO:0031399//regulation of protein modification process;GO:0043623//cellular protein complex assembly
Unigene0008110	126.433	69.097	237.74	86.413	429.26	26.82	65.087	126.827	--	classical arabinogalactan protein 9-like [Olea europaea var. sylvestris] [Olea europaea]	-	-	-	-	-	-	-
Unigene0008134	130.373	8.217	87.237	67.293	108.113	32.567	85.003	87.657	CSLA2	beta-mannan synthase [Salvia splendens]	-	-	-	-	GO:0031090//organelle membrane;GO:0031224//intrinsic component of membrane;GO:0043231//intracellular membrane-bounded organelle	GO:0016759//cellulose synthase activity;GO:0019187//beta-1,4-mannosyltransferase activity	GO:0006970//response to osmotic stress;GO:0006996//organelle organization;GO:0009292//genetic transfer;GO:0009755//hormone-mediated signaling pathway;GO:0010191//mucilage metabolic process;GO:0044085//cellular component biogenesis;GO:0051707//response to other organism;GO:0070085//glycosylation;GO:0070838//divalent metal ion transport
Unigene0008135	48.307	1.99	46.3	32.463	64.223	14.437	51.237	51.993	CSLA2	beta-mannan synthase [Salvia splendens]	-	-	-	-	GO:0031090//organelle membrane;GO:0031224//intrinsic component of membrane;GO:0043231//intracellular membrane-bounded organelle	GO:0016759//cellulose synthase activity;GO:0019187//beta-1,4-mannosyltransferase activity	GO:0006970//response to osmotic stress;GO:0006996//organelle organization;GO:0009292//genetic transfer;GO:0009755//hormone-mediated signaling pathway;GO:0010191//mucilage metabolic process;GO:0044085//cellular component biogenesis;GO:0051707//response to other organism;GO:0070085//glycosylation;GO:0070838//divalent metal ion transport
Unigene0008136	75.157	4.587	62.747	34.857	62.523	20.533	88.187	48.207	CSLA2	beta-mannan synthase [Salvia splendens]	-	-	-	-	GO:0031090//organelle membrane;GO:0031224//intrinsic component of membrane;GO:0043231//intracellular membrane-bounded organelle	GO:0016759//cellulose synthase activity;GO:0019187//beta-1,4-mannosyltransferase activity	GO:0006970//response to osmotic stress;GO:0006996//organelle organization;GO:0009292//genetic transfer;GO:0009755//hormone-mediated signaling pathway;GO:0010191//mucilage metabolic process;GO:0044085//cellular component biogenesis;GO:0051707//response to other organism;GO:0070085//glycosylation;GO:0070838//divalent metal ion transport
Unigene0008187	0.76	205.143	2.3	1.31	0.597	1.293	22.963	0.463	MLS	PREDICTED: malate synthase, glyoxysomal [Erythranthe guttata]	Metabolism;Metabolism;Metabolism;Metabolism;Metabolism	Global and overview maps;Global and overview maps;Global and overview maps;Carbohydrate metabolism;Carbohydrate metabolism	ko01100//Metabolic pathways;ko01110//Biosynthesis of secondary metabolites;ko01200//Carbon metabolism;ko00620//Pyruvate metabolism;ko00630//Glyoxylate and dicarboxylate metabolism	K01638;K01638;K01638;K01638;K01638	GO:0005777//peroxisome	GO:0046912//transferase activity, transferring acyl groups, acyl groups converted into alkyl on transfer	GO:0006101//citrate metabolic process;GO:0044262//cellular carbohydrate metabolic process
Unigene0008220	0.84	0.537	6.82	6.283	13.58	4.35	7.007	17.413	AAP6	amino acid permease 6 [Sesamum indicum]	-	-	-	-	-	-	-
Unigene0008263	0	0	0	0	2.667	0.833	0.427	0.067	OsI_025465	oxygen-evolving enhancer protein 3, chloroplastic-like [Aegilops tauschii subsp. tauschii] [Aegilops tauschii]	Metabolism	Energy metabolism	ko00195//Photosynthesis	K08901	GO:0009521//photosystem;GO:0009532//plastid stroma;GO:0031978//plastid thylakoid lumen;GO:0044434//chloroplast part	-	GO:0006091//generation of precursor metabolites and energy;GO:0006996//organelle organization;GO:0009639//response to red or far red light;GO:0009642//response to light intensity;GO:0016072//rRNA metabolic process;GO:0031399//regulation of protein modification process;GO:0034285//response to disaccharide;GO:0043269//regulation of ion transport;GO:0043623//cellular protein complex assembly;GO:0044…
Unigene0008294	0.21	3.553	0.06	0.047	0.133	0	0.25	0.103	CYP71AJ1	cytochrome P450 CYP71AU51 [Salvia miltiorrhiza]	-	-	-	-	GO:0016020//membrane;GO:0043227//membrane-bounded organelle	GO:0004497//monooxygenase activity;GO:0016705//oxidoreductase activity, acting on paired donors, with incorporation or reduction of molecular oxygen;GO:0046872//metal ion binding	GO:0044699//single-organism process
Unigene0008348	20.16	17.997	18.337	27.223	9.313	4.673	14.927	9.363	--	RING/FYVE/PHD zinc finger superfamily protein [Hibiscus syriacus]	-	-	-	-	-	-	-
Unigene0008359	0.207	2.563	9.073	4.273	0.093	0.13	0.08	0.04	COIII	cytochrome c oxidase subunit 3 [Chlorella sp. ArM0029B]	Metabolism;Metabolism	Global and overview maps;Energy metabolism	ko01100//Metabolic pathways;ko00190//Oxidative phosphorylation	K02262;K02262	GO:0016020//membrane	GO:0016491//oxidoreductase activity	GO:0044763//single-organism cellular process;GO:0055114//oxidation-reduction process
Unigene0008362	59.31	2.14	37.26	49.31	55.1	15.22	29.703	40.71	EPFL2	EPIDERMAL PATTERNING FACTOR-like protein 8 [Sesamum indicum]	-	-	-	-	-	-	GO:0010374//stomatal complex development
Unigene0008396	2.55	38.967	0.523	1.677	2.607	0.42	2.273	1.417	HIPP07	heavy metal transport/detoxification superfamily protein, partial [Striga asiatica]	-	-	-	-	GO:0016020//membrane;GO:0044424//intracellular part	GO:0046872//metal ion binding	GO:0006812//cation transport;GO:0006875//cellular metal ion homeostasis;GO:0009791//post-embryonic development;GO:0045087//innate immune response
Unigene0008415	1.11	0.357	4.997	0.087	0.823	1.177	6.277	1.573	RAM2	glycerol-3-phosphate 2-O-acyltransferase 6-like [Olea europaea var. sylvestris] [Olea europaea]	-	-	-	-	GO:0016020//membrane	GO:0016746//transferase activity, transferring acyl groups	GO:0006644//phospholipid metabolic process;GO:1901576//organic substance biosynthetic process
Unigene0008426	110.67	4.963	54.253	55.83	108.893	45.263	79.65	92.07	DHAR2	glutathione S-transferase DHAR2-like [Sesamum indicum]	Metabolism;Metabolism;Metabolism	Global and overview maps;Metabolism of other amino acids;Carbohydrate metabolism	ko01100//Metabolic pathways;ko00480//Glutathione metabolism;ko00053//Ascorbate and aldarate metabolism	K21888;K21888;K21888	GO:0005576//extracellular region;GO:0009526//plastid envelope;GO:0009532//plastid stroma;GO:0016020//membrane;GO:0042579//microbody	GO:0005216//ion channel activity;GO:0015038//glutathione disulfide oxidoreductase activity;GO:0043168//anion binding;GO:0046914//transition metal ion binding	GO:0000302//response to reactive oxygen species;GO:0001101//response to acid chemical;GO:0006464//cellular protein modification process;GO:0009404//toxin metabolic process;GO:0009608//response to symbiont;GO:0009668//plastid membrane organization;GO:0009725//response to hormone;GO:0010038//response to metal ion;GO:0014070//response to organic cyclic compound;GO:0034220//ion transmembrane transpor…
Unigene0008428	28.083	15.057	15.587	17.65	8.157	7.927	14.243	9.86	MFSD14B	hippocampus abundant transcript-like protein 1 [Sesamum indicum]	-	-	-	-	GO:0031224//intrinsic component of membrane	GO:0097159//organic cyclic compound binding	GO:0044763//single-organism cellular process
Unigene0008446	0.653	0.1	5.573	0.707	0.897	1.957	2.913	0.553	--	-	-	-	-	-	-	-	-
Unigene0008471	0.123	0	0.123	0.277	0.803	0.163	0	1.567	--	N-acetylneuraminate 7-O(or 9-O)-acetyltransferase [Handroanthus impetiginosus]	-	-	-	-	GO:0044431//Golgi apparatus part	GO:0016413//O-acetyltransferase activity	GO:0045491//xylan metabolic process
Unigene0008489	12.133	7.28	12.61	6.667	14.997	7.89	19.337	14.157	--	tunicamycin induced protein [Trema orientale]	-	-	-	-	-	-	GO:0000302//response to reactive oxygen species;GO:0007165//signal transduction;GO:0009642//response to light intensity;GO:0033554//cellular response to stress;GO:0044267//cellular protein metabolic process
Unigene0008551	4.57	2.057	11.67	3.103	6.73	11.403	15.117	4.923	CYP735A2	cytokinin trans-hydroxylase [Salvia splendens]	Metabolism;Metabolism;Metabolism	Global and overview maps;Global and overview maps;Metabolism of terpenoids and polyketides	ko01100//Metabolic pathways;ko01110//Biosynthesis of secondary metabolites;ko00908//Zeatin biosynthesis	K10717;K10717;K10717	GO:0005911//cell-cell junction;GO:0031224//intrinsic component of membrane	GO:0016491//oxidoreductase activity;GO:0046906//tetrapyrrole binding;GO:0046914//transition metal ion binding	GO:0033398//zeatin biosynthetic process;GO:0044710//single-organism metabolic process
Unigene0008562	10.3	1.283	18.197	0.73	1.953	8.453	18.293	7.327	--	clavaminate synthase-like protein At3g21360 [Sesamum indicum]	-	-	-	-	GO:0043231//intracellular membrane-bounded organelle	-	GO:0044710//single-organism metabolic process
Unigene0008571	0	2.843	0	0	0	0	0	0	eglD	PREDICTED: probable endo-beta-1,4-glucanase D [Pyrus x bretschneideri]	-	-	-	-	-	-	-
Unigene0008592	32.903	33.67	21.743	10.03	47.85	1.453	2.277	16.697	BAP2	BON1-associated protein 2-like [Sesamum indicum]	-	-	-	-	-	GO:0008289//lipid binding	GO:0001101//response to acid chemical;GO:0006952//defense response;GO:0009266//response to temperature stimulus;GO:0010033//response to organic substance;GO:0042592//homeostatic process
Unigene0008604	74.193	8	57.503	111.543	59.437	143.18	113.953	99.13	--	-	-	-	-	-	-	-	-
Unigene0008627	15.6	4.603	18.377	10.93	6.87	5.47	12.25	5.403	SD25	Serine/threonine protein kinase [Handroanthus impetiginosus]	-	-	-	-	GO:0031224//intrinsic component of membrane	GO:0004713//protein tyrosine kinase activity;GO:0032550//purine ribonucleoside binding;GO:0044389//ubiquitin-like protein ligase binding	GO:0006468//protein phosphorylation
Unigene0008631	21.26	2.477	6.173	11.453	44.22	18.15	25.323	30.023	--	protein E6-like [Olea europaea var. sylvestris] [Olea europaea]	-	-	-	-	-	-	-
Unigene0008669	222.083	823.837	178.72	73.783	227.63	87.277	178.827	181.197	RFS6	probable galactinol--sucrose galactosyltransferase 6 [Sesamum indicum]	Metabolism;Metabolism	Global and overview maps;Carbohydrate metabolism	ko01100//Metabolic pathways;ko00052//Galactose metabolism	K06617;K06617	GO:0005911//cell-cell junction;GO:0009536//plastid	GO:0004557//alpha-galactosidase activity;GO:0008378//galactosyltransferase activity	GO:0006950//response to stress;GO:0009313//oligosaccharide catabolic process;GO:0009628//response to abiotic stimulus;GO:0009746//response to hexose;GO:0034285//response to disaccharide
Unigene0008679	50.787	43.897	44.923	36.32	48.417	14.767	29.13	32.247	--	protein phosphatase 2C family protein, partial [Striga asiatica]	-	-	-	-	-	-	-
Unigene0008701	59.517	50.71	54.393	42.283	72.82	13.053	26.323	29.237	SCL14	PREDICTED: scarecrow-like protein 14 [Erythranthe guttata]	-	-	-	-	-	-	-
Unigene0008714	8.15	4.363	4.807	12.58	10.85	1.3	4.213	3.32	--	PREDICTED: sigma factor binding protein 1, chloroplastic-like [Erythranthe guttata]	-	-	-	-	-	-	-
Unigene0008754	64.953	1.957	34.74	24.403	43.493	13	48.02	28.663	FH1	Rho GTPase effector BNI1 [Handroanthus impetiginosus]	-	-	-	-	GO:0030312//external encapsulating structure;GO:0031224//intrinsic component of membrane;GO:0043231//intracellular membrane-bounded organelle	GO:0003779//actin binding	GO:0005976//polysaccharide metabolic process;GO:0009826//unidimensional cell growth;GO:0009888//tissue development;GO:0043479//pigment accumulation in tissues in response to UV light;GO:0045229//external encapsulating structure organization;GO:0048513//animal organ development;GO:0048588//developmental cell growth;GO:0051693//actin filament capping
Unigene0008824	14.977	2.453	9.813	10.79	17.493	2.887	3.567	6.393	--	transcription factor bHLH47 isoform X2 [Sesamum indicum]	-	-	-	-	-	-	-
Unigene0008831	5.307	10.97	4.88	4.413	3.413	2.107	10.48	3.453	DDB_G0268948	Methyltransferase [Actinidia chinensis var. chinensis] [Actinidia chinensis]	-	-	-	-	-	-	-
Unigene0008876	23.063	5.44	16.697	5.853	23.503	13.44	27.72	15.48	CYP94C1	cytochrome P450 CYP94C55 [Salvia miltiorrhiza]	-	-	-	-	GO:0043227//membrane-bounded organelle	GO:0016712//oxidoreductase activity, acting on paired donors, with incorporation or reduction of molecular oxygen, reduced flavin or flavoprotein as one donor, and incorporation of one atom of oxygen;GO:0016713//oxidoreductase activity, acting on paired donors, with incorporation or reduction of molecular oxygen, reduced iron-sulfur protein as one donor, and incorporation of one atom of oxygen;GO…	GO:0001101//response to acid chemical;GO:0006972//hyperosmotic response;GO:0009694//jasmonic acid metabolic process;GO:0009755//hormone-mediated signaling pathway;GO:0051707//response to other organism
Unigene0008911	2.65	158.61	6.667	2.04	2.367	8.363	5.51	3.473	POX1	proline dehydrogenase [Salvia splendens]	Metabolism;Metabolism;Metabolism	Global and overview maps;Global and overview maps;Amino acid metabolism	ko01100//Metabolic pathways;ko01110//Biosynthesis of secondary metabolites;ko00330//Arginine and proline metabolism	K00318;K00318;K00318	GO:0043231//intracellular membrane-bounded organelle	GO:0016645//oxidoreductase activity, acting on the CH-NH group of donors	GO:0001101//response to acid chemical;GO:0006536//glutamate metabolic process;GO:0006560//proline metabolic process;GO:0006605//protein targeting;GO:0006950//response to stress;GO:0009404//toxin metabolic process;GO:0009694//jasmonic acid metabolic process;GO:0009755//hormone-mediated signaling pathway;GO:0014070//response to organic cyclic compound;GO:0043067//regulation of programmed cell death…
Unigene0008920	1.793	0.427	1.85	0.717	8.84	0.4	0.713	1.687	VPS32.2	PREDICTED: vacuolar protein sorting-associated protein 32 homolog 2 [Cucumis melo]	Cellular Processes	Transport and catabolism	ko04144//Endocytosis	K12194	GO:0031090//organelle membrane;GO:0036452//ESCRT complex	GO:0005488//binding	GO:0008104//protein localization;GO:0051668//localization within membrane;GO:1902582//single-organism intracellular transport
Unigene0009023	7.737	3.083	5.89	4.89	3.66	2.137	5.493	2.25	KIN6	PREDICTED: kinesin-like protein KIF18A isoform X2 [Erythranthe guttata]	-	-	-	-	-	-	-
Unigene0009034	4.1	27.36	5.4	10.427	2.797	2.347	4.633	3.127	surE	5'-nucleotidase [Salvia splendens]	Metabolism;Metabolism;Metabolism;Metabolism;Metabolism	Global and overview maps;Global and overview maps;Nucleotide metabolism;Nucleotide metabolism;Metabolism of cofactors and vitamins	ko01100//Metabolic pathways;ko01110//Biosynthesis of secondary metabolites;ko00230//Purine metabolism;ko00240//Pyrimidine metabolism;ko00760//Nicotinate and nicotinamide metabolism	K03787;K03787;K03787;K03787;K03787	GO:0044444//cytoplasmic part	GO:0008252//nucleotidase activity	-
Unigene0009068	75.273	148.413	66.88	51.353	89.973	25.79	36.4	40.7	WRKY42	WRKY protein [Salvia miltiorrhiza]	-	-	-	-	-	GO:0003677//DNA binding	GO:0010468//regulation of gene expression
Unigene0009086	7.583	20.473	3.527	5.133	4.303	6.233	2.087	3.137	LOG1	cytokinin riboside 5'-monophosphate phosphoribohydrolase LOG1-like [Sesamum indicum]	-	-	-	-	GO:0043231//intracellular membrane-bounded organelle;GO:0044444//cytoplasmic part	GO:0016798//hydrolase activity, acting on glycosyl bonds	GO:0000041//transition metal ion transport;GO:0001101//response to acid chemical;GO:0009267//cellular response to starvation;GO:0009690//cytokinin metabolic process;GO:0009725//response to hormone;GO:0015698//inorganic anion transport
Unigene0009098	20.87	32.753	22.187	8.997	16.91	5.577	9.043	7.853	PROT1	proline transporter 2-like [Dorcoceras hygrometricum]	-	-	-	-	GO:0016020//membrane	GO:0008324//cation transmembrane transporter activity;GO:0046943//carboxylic acid transmembrane transporter activity	GO:0003333//amino acid transmembrane transport;GO:0006812//cation transport
Unigene0009131	20.377	3.647	21.76	17.113	16.947	5.053	10.387	13.057	PPC6-7	probable protein phosphatase 2C 34 [Sesamum indicum]	-	-	-	-	GO:0044424//intracellular part	GO:0004721//phosphoprotein phosphatase activity	GO:0008152//metabolic process
Unigene0009152	4.96	1.197	3.133	2.18	6.623	3.947	5.837	4.887	DTX54	multidrug resistance protein, MATE family [Salvia splendens]	-	-	-	-	GO:0031224//intrinsic component of membrane	GO:0015291//secondary active transmembrane transporter activity	GO:0006631//fatty acid metabolic process;GO:0044765//single-organism transport
Unigene0009160	2.123	0	0	4.493	1.273	0	0	1.673	--	-	-	-	-	-	-	-	-
Unigene0009177	25.897	46.417	21.113	8.56	13.07	33.393	41.223	22.01	LSU2	protein RESPONSE TO LOW SULFUR 3-like [Sesamum indicum]	-	-	-	-	-	-	GO:0006355//regulation of transcription, DNA-templated;GO:0006952//defense response;GO:0009657//plastid organization
Unigene0009184	18.69	0.213	16.463	4.317	20.453	11.067	5.123	17.39	CYP82G1	cytochrome P450 CYP82U4 [Salvia miltiorrhiza]	Metabolism	Metabolism of terpenoids and polyketides	ko00904//Diterpenoid biosynthesis	K17961	-	-	-
Unigene0009188	0.853	27.767	1.637	0.63	1.127	0.68	2.623	0.323	2021-10-04	organic cation/carnitine transporter 4 [Sesamum indicum]	-	-	-	-	GO:0005774//vacuolar membrane;GO:0031224//intrinsic component of membrane;GO:0044434//chloroplast part	GO:0005215//transporter activity;GO:0032550//purine ribonucleoside binding	GO:0009062//fatty acid catabolic process;GO:0009072//aromatic amino acid family metabolic process;GO:0009404//toxin metabolic process;GO:0014070//response to organic cyclic compound;GO:0015698//inorganic anion transport
Unigene0009207	4.003	16.693	19.61	8.463	0	0	0	0	DERP3	serine protease 27-like [Chlorella sorokiniana]	-	-	-	-	-	-	-
Unigene0009255	15.293	2.733	9.32	3.777	24.06	1.957	7.027	10.163	GH3.5	auxin responsive GH3 protein family [Salvia splendens]	Environmental Information Processing	Signal transduction	ko04075//Plant hormone signal transduction	K14487	GO:0009536//plastid	GO:0016881//acid-amino acid ligase activity	GO:0000902//cell morphogenesis;GO:0009700//indole phytoalexin biosynthetic process;GO:0009755//hormone-mediated signaling pathway;GO:0014070//response to organic cyclic compound;GO:0048878//chemical homeostasis;GO:0051173//positive regulation of nitrogen compound metabolic process
Unigene0009256	13.973	2.04	7.65	3.03	18.303	1.183	4.83	7.38	GH3.6	auxin responsive GH3 protein family [Salvia splendens]	Environmental Information Processing	Signal transduction	ko04075//Plant hormone signal transduction	K14487	GO:0009536//plastid	GO:0016881//acid-amino acid ligase activity	GO:0000902//cell morphogenesis;GO:0009700//indole phytoalexin biosynthetic process;GO:0009755//hormone-mediated signaling pathway;GO:0014070//response to organic cyclic compound;GO:0048878//chemical homeostasis;GO:0051173//positive regulation of nitrogen compound metabolic process
Unigene0009257	16.593	23.9	9.407	5.177	24.78	6.52	11.193	15.45	GH3.1	auxin responsive GH3 protein family [Salvia splendens]	Environmental Information Processing	Signal transduction	ko04075//Plant hormone signal transduction	K14487	-	GO:0016881//acid-amino acid ligase activity	GO:0009725//response to hormone;GO:0014070//response to organic cyclic compound;GO:0048878//chemical homeostasis
Unigene0009258	0.97	21.457	0.977	2.96	0.917	0.823	0.637	0.837	GH3.1	auxin responsive GH3 protein family [Salvia splendens]	Environmental Information Processing	Signal transduction	ko04075//Plant hormone signal transduction	K14487	-	GO:0016881//acid-amino acid ligase activity	GO:0009725//response to hormone;GO:0014070//response to organic cyclic compound;GO:0048878//chemical homeostasis
Unigene0009289	32.357	7.307	15.557	12.13	11.533	32.2	26.02	27.02	--	ribosomal RNA large subunit methyltransferaseK/L [Striga asiatica]	-	-	-	-	-	-	-
Unigene0009292	0.033	0	1.803	0.05	0.283	0.093	0.493	0.663	VIT_19s0014g04930	valencene/7-epi-alpha-selinene synthase [Salvia splendens]	Metabolism	Metabolism of terpenoids and polyketides	ko00909//Sesquiterpenoid and triterpenoid biosynthesis	K15803	GO:0005737//cytoplasm	GO:0010333//terpene synthase activity;GO:0046872//metal ion binding	GO:0006721//terpenoid metabolic process;GO:0009395//phospholipid catabolic process;GO:0051762//sesquiterpene biosynthetic process
Unigene0009293	5.24	0.693	3.923	0.72	2.103	1.283	3.28	1.81	--	Protein transport protein [Actinidia chinensis var. chinensis] [Actinidia chinensis]	-	-	-	-	-	-	-
Unigene0009362	11.007	26.273	5.95	2.903	17.48	1.357	2.92	14.53	INV*DC4	beta-fructofuranosidase, soluble isoenzyme I [Sesamum indicum]	Metabolism;Metabolism;Metabolism;Metabolism	Global and overview maps;Global and overview maps;Carbohydrate metabolism;Carbohydrate metabolism	ko01100//Metabolic pathways;ko01110//Biosynthesis of secondary metabolites;ko00500//Starch and sucrose metabolism;ko00052//Galactose metabolism	K01193;K01193;K01193;K01193	GO:0005618//cell wall;GO:0005773//vacuole	GO:0004564//beta-fructofuranosidase activity	GO:0000041//transition metal ion transport;GO:0005975//carbohydrate metabolic process;GO:0006575//cellular modified amino acid metabolic process;GO:0006595//polyamine metabolic process;GO:0006970//response to osmotic stress;GO:0006996//organelle organization;GO:0009267//cellular response to starvation;GO:0009699//phenylpropanoid biosynthetic process;GO:0009739//response to gibberellin;GO:0015698/…
Unigene0009369	14.69	11.223	22.507	0.567	8.277	2.443	4.417	0.42	--	Homeobox protein knotted-1-like 3 [Hibiscus syriacus]	-	-	-	-	-	-	-
Unigene0009424	15.007	43.377	18.327	14.16	20.5	7.48	11.76	10.923	At5g60570	F-box/kelch-repeat protein At5g60570 [Sesamum indicum]	-	-	-	-	-	GO:0003824//catalytic activity	-
Unigene0009440	42.317	61.897	28.89	52.453	32.267	9.307	15.767	12.697	CAD	cinnamyl alcohol dehydrogenase [Salvia miltiorrhiza]	-	-	-	-	-	GO:0016491//oxidoreductase activity;GO:0046872//metal ion binding	-
Unigene0009460	0.793	0.967	0.483	0.437	1.413	1.863	0.407	3.63	At1g29670	GDSL esterase/lipase At4g18970-like [Sesamum indicum]	-	-	-	-	GO:0005576//extracellular region;GO:0030312//external encapsulating structure;GO:0031976//plastid thylakoid	GO:0016787//hydrolase activity	GO:0006629//lipid metabolic process;GO:0044763//single-organism cellular process
Unigene0009478	2.82	3.64	2.22	0.19	1.04	2	0.05	0.4	--	-	-	-	-	-	-	-	-
Unigene0009492	47.9	43.987	41.84	26.803	63.993	11.487	27.673	29.773	--	glycine-rich protein A3 isoform X1 [Dendrobium catenatum]	-	-	-	-	-	-	-
Unigene0009501	0.797	0.013	1.54	0.57	5.35	2.04	3.647	1.277	LAC17	laccase-17 [Sesamum indicum]	-	-	-	-	GO:0005576//extracellular region	GO:0016682//oxidoreductase activity, acting on diphenols and related substances as donors, oxygen as acceptor;GO:0043169//cation binding	GO:0009808//lignin metabolic process
Unigene0009507	31.08	37.82	45.957	10.317	88.27	18.387	20.753	24.343	LOX3.1	lipoxygenase [Salvia splendens]	Metabolism;Metabolism;Metabolism;Metabolism	Global and overview maps;Global and overview maps;Lipid metabolism;Lipid metabolism	ko01100//Metabolic pathways;ko01110//Biosynthesis of secondary metabolites;ko00592//alpha-Linolenic acid metabolism;ko00591//Linoleic acid metabolism	K00454;K00454;K00454;K00454	GO:0009536//plastid	GO:0016702//oxidoreductase activity, acting on single donors with incorporation of molecular oxygen, incorporation of two atoms of oxygen;GO:0043169//cation binding	GO:0001101//response to acid chemical;GO:0003006//developmental process involved in reproduction;GO:0006633//fatty acid biosynthetic process;GO:0006950//response to stress;GO:0009642//response to light intensity;GO:0009692//ethylene metabolic process;GO:0009694//jasmonic acid metabolic process;GO:0009900//dehiscence;GO:0010243//response to organonitrogen compound;GO:0048229//gametophyte developme…
Unigene0009578	263.903	71.573	141.047	230.733	114.487	19.827	53.19	60.793	--	1,4-dihydroxy-2-naphthoate polyprenyltransferase [Catalpa bungei]	-	-	-	-	-	-	-
Unigene0009592	36.737	22.9	22.417	4.943	69.72	0.627	1.173	6.91	PUB21	U-box domain-containing protein 21-like [Dorcoceras hygrometricum]	-	-	-	-	-	-	GO:0002238//response to molecule of fungal origin
Unigene0009625	52.097	1.647	19.457	15.647	30.307	5.453	8.28	34.593	NRT2.1	MFS transporter, NNP family, nitrate/nitrite transporter [Salvia splendens]	Metabolism	Energy metabolism	ko00910//Nitrogen metabolism	K02575	GO:0031224//intrinsic component of membrane	GO:0015103//inorganic anion transmembrane transporter activity	GO:0010167//response to nitrate;GO:0015698//inorganic anion transport;GO:0042126//nitrate metabolic process;GO:0048528//post-embryonic root development
Unigene0009631	11.007	1.003	2.407	14.957	11.58	1.91	16.97	9.333	SAUR76	rho GTPase-activating protein gacM-like [Dorcoceras hygrometricum]	-	-	-	-	-	-	-
Unigene0009636	10.25	20.003	11.007	19.91	4.47	2.38	23.533	8.473	GLO2	(S)-2-hydroxy-acid oxidase [Salvia splendens]	Metabolism;Metabolism;Metabolism;Metabolism;Cellular Processes	Global and overview maps;Global and overview maps;Global and overview maps;Carbohydrate metabolism;Transport and catabolism	ko01100//Metabolic pathways;ko01110//Biosynthesis of secondary metabolites;ko01200//Carbon metabolism;ko00630//Glyoxylate and dicarboxylate metabolism;ko04146//Peroxisome	K11517;K11517;K11517;K11517;K11517	GO:0042579//microbody	GO:0003973//(S)-2-hydroxy-acid oxidase activity;GO:0032553//ribonucleotide binding	GO:0009853//photorespiration;GO:0015979//photosynthesis;GO:0016032//viral process;GO:0044710//single-organism metabolic process
Unigene0009641	9.51	2.577	2.26	10.677	29.553	1.797	1.943	2.847	WRKY51	probable WRKY transcription factor 51 [Sesamum indicum]	-	-	-	-	-	GO:0001071//nucleic acid binding transcription factor activity;GO:0003677//DNA binding	GO:0010468//regulation of gene expression
Unigene0009653	6.74	0.29	3.987	2.35	6.76	3.377	3.91	4.087	Gfpt2	Glucosamine 6-phosphate synthetase [Handroanthus impetiginosus]	Metabolism;Metabolism;Metabolism	Global and overview maps;Carbohydrate metabolism;Amino acid metabolism	ko01100//Metabolic pathways;ko00520//Amino sugar and nucleotide sugar metabolism;ko00250//Alanine, aspartate and glutamate metabolism	K00820;K00820;K00820	-	GO:0005488//binding;GO:0016769//transferase activity, transferring nitrogenous groups	GO:0044238//primary metabolic process;GO:0044711//single-organism biosynthetic process
Unigene0009658	16.113	1.643	34.707	16.987	16.223	22.403	19.573	39.94	GRXC6	glutaredoxin 3 [Salvia splendens]	-	-	-	-	GO:0044424//intracellular part	GO:0015036//disulfide oxidoreductase activity	GO:0003006//developmental process involved in reproduction;GO:0019725//cellular homeostasis;GO:0044710//single-organism metabolic process
Unigene0009670	2.373	34.237	1.227	0.69	0.997	0.927	13.99	0.377	At3g50280	acyltransferase ACT7 [Plectranthus barbatus]	-	-	-	-	-	GO:0016746//transferase activity, transferring acyl groups	-
Unigene0009671	1.153	5.073	3.777	0.853	2.357	0.21	5.39	1.247	At3g50280	Shikimate O-hydroxycinnamoyltransferase [Handroanthus impetiginosus]	-	-	-	-	-	GO:0016747//transferase activity, transferring acyl groups other than amino-acyl groups	-
Unigene0009717	1.793	0.227	16.913	0.153	1.52	5.31	16.037	3.497	OsI_14861	senescence-specific cysteine protease SAG39-like [Sesamum indicum]	-	-	-	-	-	GO:0016628//oxidoreductase activity, acting on the CH-CH group of donors, NAD or NADP as acceptor;GO:0070011//peptidase activity, acting on L-amino acid peptides	GO:0044710//single-organism metabolic process
Unigene0009718	2.887	0.207	8.773	0.077	1.007	3.857	9.487	3.947	OsI_14861	senescence-specific cysteine protease SAG39-like [Sesamum indicum]	-	-	-	-	-	GO:0008233//peptidase activity;GO:0016491//oxidoreductase activity	-
Unigene0009719	2.953	0.437	2.747	2.16	4.157	2.333	3.2	3.037	At5g67130	PREDICTED: PI-PLC X domain-containing protein At5g67130 [Erythranthe guttata]	-	-	-	-	-	GO:0016772//transferase activity, transferring phosphorus-containing groups;GO:0042578//phosphoric ester hydrolase activity	GO:0006796//phosphate-containing compound metabolic process;GO:0044238//primary metabolic process
Unigene0009725	4.583	11.893	1.51	4.793	3.377	0.83	2.047	0.657	--	oviduct-specific glycoprotein [Salvia splendens]	-	-	-	-	-	-	-
Unigene0009751	11.16	19.26	15.497	6.427	4.86	5.147	9.553	6.12	--	cysteine/Histidine-rich C1 domain family protein [Striga asiatica]	-	-	-	-	-	-	GO:0002376//immune system process;GO:0006812//cation transport;GO:0006952//defense response;GO:0009987//cellular process;GO:0046942//carboxylic acid transport;GO:0048364//root development;GO:0071705//nitrogen compound transport;GO:1901698//response to nitrogen compound
Unigene0009773	8.677	0.03	3.497	5.407	6.15	1.41	3.137	8.593	MYB2	MYB-related transcription factor [Salvia miltiorrhiza]	-	-	-	-	GO:0043231//intracellular membrane-bounded organelle	GO:0001071//nucleic acid binding transcription factor activity;GO:0005488//binding	GO:0009832//plant-type cell wall biogenesis;GO:0010468//regulation of gene expression
Unigene0009786	1.47	2.99	0.353	2.103	1.76	0.073	0.137	1.527	--	-	-	-	-	-	-	-	-
Unigene0009819	94.243	16.273	39.813	29.09	74.43	29.323	84.593	76.873	--	PREDICTED: SEC14 cytosolic factor-like [Erythranthe guttata]	-	-	-	-	GO:0016020//membrane	-	GO:0051234//establishment of localization
Unigene0009836	0.39	63.98	0.517	0.107	0.607	0.5	0.83	0.397	--	hypothetical protein Saspl_013642 [Salvia splendens]	-	-	-	-	-	-	-
Unigene0009871	5.06	0.453	5.95	3.663	7.34	1.65	5.563	4.257	KAO1	cytochrome P450 CYP88A52 [Salvia miltiorrhiza]	Metabolism;Metabolism;Metabolism	Global and overview maps;Global and overview maps;Metabolism of terpenoids and polyketides	ko01100//Metabolic pathways;ko01110//Biosynthesis of secondary metabolites;ko00904//Diterpenoid biosynthesis	K04123;K04123;K04123	GO:0031090//organelle membrane;GO:0031224//intrinsic component of membrane;GO:0043231//intracellular membrane-bounded organelle	GO:0016709//oxidoreductase activity, acting on paired donors, with incorporation or reduction of molecular oxygen, NAD(P)H as one donor, and incorporation of one atom of oxygen;GO:0046906//tetrapyrrole binding;GO:0046914//transition metal ion binding	GO:0009685//gibberellin metabolic process
Unigene0009905	6.733	1.737	10.86	7.283	5.36	5.237	8.18	6.387	At3g63540	PsbP family [Parasponia andersonii]	-	-	-	-	GO:0009521//photosystem;GO:0031978//plastid thylakoid lumen	-	GO:0044237//cellular metabolic process
Unigene0009909	2.303	0.537	0.707	5.1	2.93	0.207	0.04	0.703	--	26S proteasome regulatory complex, subunit PSMD10 [Handroanthus impetiginosus]	-	-	-	-	-	-	-
Unigene0009910	3.497	6.02	4.623	3.713	0.75	1.283	1.21	1.083	--	cold regulated gene 27 [Striga asiatica]	-	-	-	-	-	-	-
Unigene0009959	0.583	0	0.663	0.687	1.793	0.423	2.403	2.053	--	PREDICTED: ABC transporter F [Prunus dulcis]	-	-	-	-	-	-	-
Unigene0009971	32.057	4.133	11.193	10.21	38.077	11.597	24.953	23.44	TMK1	Serine/threonine protein kinase [Handroanthus impetiginosus]	-	-	-	-	GO:0016020//membrane	GO:0004674//protein serine/threonine kinase activity;GO:0036094//small molecule binding;GO:0097159//organic cyclic compound binding;GO:1901363//heterocyclic compound binding	GO:0006468//protein phosphorylation
Unigene0009979	104.33	5.003	69.33	118.547	98.24	17.92	63.887	82.05	OFUT39	O-fucosyltransferase family protein [Striga asiatica]	-	-	-	-	-	GO:0016740//transferase activity	-
Unigene0009986	17.37	79.883	37.397	22.843	7.16	11.607	24.433	3.65	CSLE1	cellulose synthase A [Salvia splendens]	-	-	-	-	-	GO:0016740//transferase activity	-
Unigene0009991	0	0	0	0	0.113	0.767	1.02	1.147	RBCS	ribulose bisphosphate carboxylase small chain, chloroplastic [Manihot esculenta]	Metabolism;Metabolism;Metabolism;Metabolism;Metabolism	Global and overview maps;Global and overview maps;Global and overview maps;Energy metabolism;Carbohydrate metabolism	ko01100//Metabolic pathways;ko01110//Biosynthesis of secondary metabolites;ko01200//Carbon metabolism;ko00710//Carbon fixation in photosynthetic organisms;ko00630//Glyoxylate and dicarboxylate metabolism	K01602;K01602;K01602;K01602;K01602	GO:0005576//extracellular region;GO:0005840//ribosome;GO:0009532//plastid stroma;GO:0042170//plastid membrane;GO:0044434//chloroplast part;GO:0044436//thylakoid part	GO:0016491//oxidoreductase activity;GO:0016831//carboxy-lyase activity;GO:0046914//transition metal ion binding	GO:0006950//response to stress;GO:0009639//response to red or far red light;GO:0015977//carbon fixation;GO:0043094//cellular metabolic compound salvage;GO:0070271//protein complex biogenesis
Unigene0009992	0	0	0	0	0.77	3.113	4.02	3.677	RBCS	ribulose bisphosphate carboxylase small chain, chloroplastic-like [Manihot esculenta]	Metabolism;Metabolism;Metabolism;Metabolism;Metabolism	Global and overview maps;Global and overview maps;Global and overview maps;Energy metabolism;Carbohydrate metabolism	ko01100//Metabolic pathways;ko01110//Biosynthesis of secondary metabolites;ko01200//Carbon metabolism;ko00710//Carbon fixation in photosynthetic organisms;ko00630//Glyoxylate and dicarboxylate metabolism	K01602;K01602;K01602;K01602;K01602	GO:0005576//extracellular region;GO:0005840//ribosome;GO:0009532//plastid stroma;GO:0042170//plastid membrane;GO:0044434//chloroplast part;GO:0044436//thylakoid part	GO:0016491//oxidoreductase activity;GO:0016831//carboxy-lyase activity;GO:0046914//transition metal ion binding	GO:0006950//response to stress;GO:0009639//response to red or far red light;GO:0015977//carbon fixation;GO:0043094//cellular metabolic compound salvage;GO:0070271//protein complex biogenesis
Unigene0010031	4.567	6.7	4.42	4.073	9.107	5.933	14.46	7.163	--	NAD(P)-binding Rossmann-fold superfamily protein [Striga asiatica]	-	-	-	-	GO:0009532//plastid stroma	-	GO:0009451//RNA modification;GO:0009886//post-embryonic morphogenesis
Unigene0010032	2.497	4.923	1.607	6.027	1.3	1.503	1.077	0.737	PILS1	protein PIN-LIKES 3-like isoform X1 [Olea europaea var. sylvestris] [Olea europaea]	-	-	-	-	-	-	GO:0044763//single-organism cellular process
Unigene0010068	27.867	15.84	46.763	6.923	44.953	1.93	6.333	9.4	WRKY53	WRKY protein [Salvia miltiorrhiza]	-	-	-	-	-	-	GO:0001101//response to acid chemical
Unigene0010137	22.42	19.16	12.27	11.107	51.02	2.737	1.737	11.743	--	heat shock protein 110kDa [Salvia splendens]	-	-	-	-	-	-	-
Unigene0010157	13.053	0.783	5.203	4.587	9.913	2.753	12.137	8.63	At4g23740	Serine/threonine protein kinase [Handroanthus impetiginosus]	-	-	-	-	GO:0031224//intrinsic component of membrane	GO:0016301//kinase activity;GO:0032550//purine ribonucleoside binding	GO:0006464//cellular protein modification process;GO:0006796//phosphate-containing compound metabolic process;GO:0048509//regulation of meristem development
Unigene0010173	2.367	0.25	0.883	1.32	2.503	1.843	1.413	3.503	--	succinate dehydrogenase assembly factor 2-A [Striga asiatica]	-	-	-	-	-	-	-
Unigene0010193	1.163	0.667	1.997	0.807	5.1	0.763	1.513	1.503	OTU12	Ubiquitinyl hydrolase 1 [Handroanthus impetiginosus]	-	-	-	-	-	-	-
Unigene0010204	15.1	0.767	6.8	8.857	15.647	3.9	7.513	10.95	LNG1	protein LONGIFOLIA 2 [Sesamum indicum]	-	-	-	-	-	-	-
Unigene0010265	7.44	0.557	2.407	3.603	20.133	3.377	9.353	8.87	Os05g0277500	germin-like protein 5-1 [Olea europaea var. sylvestris] [Olea europaea]	-	-	-	-	GO:0005576//extracellular region;GO:0005618//cell wall;GO:0005911//cell-cell junction;GO:0043231//intracellular membrane-bounded organelle	GO:0003824//catalytic activity;GO:0016209//antioxidant activity;GO:0046914//transition metal ion binding	GO:0001101//response to acid chemical;GO:0006498//N-terminal protein lipidation;GO:0006801//superoxide metabolic process;GO:0006865//amino acid transport;GO:0009814//defense response, incompatible interaction;GO:0010496//intercellular transport;GO:0015698//inorganic anion transport;GO:0016482//cytoplasmic transport;GO:0033554//cellular response to stress;GO:0044710//single-organism metabolic proc…
Unigene0010285	3.723	60.117	4.133	7.607	5.04	0.913	0.467	2.677	--	late embryogenesis abundant protein At1g64065-like [Sesamum indicum]	-	-	-	-	-	-	-
Unigene0010293	1.1	0.247	4.833	0.063	0.393	1.043	5.307	1.447	SKS2	monocopper oxidase-like protein SKS2 [Sesamum indicum]	-	-	-	-	-	GO:0016682//oxidoreductase activity, acting on diphenols and related substances as donors, oxygen as acceptor	GO:0044710//single-organism metabolic process
Unigene0010317	45.847	0.483	8.95	17.16	46.1	3.31	27.193	27.147	NPF5.10	solute carrier family 15 (peptide/histidine transporter), member 3/4 [Salvia splendens]	-	-	-	-	GO:0031090//organelle membrane	-	GO:0015833//peptide transport;GO:0051707//response to other organism
Unigene0010334	19.347	102.11	18.993	18.843	8.88	6.497	15.323	6.563	TPS11	probable alpha,alpha-trehalose-phosphate synthase [UDP-forming] 11 [Sesamum indicum]	Metabolism;Metabolism;Metabolism	Global and overview maps;Global and overview maps;Carbohydrate metabolism	ko01100//Metabolic pathways;ko01110//Biosynthesis of secondary metabolites;ko00500//Starch and sucrose metabolism	K16055;K16055;K16055	GO:0043231//intracellular membrane-bounded organelle;GO:0044444//cytoplasmic part	GO:0019203//carbohydrate phosphatase activity;GO:0035251//UDP-glucosyltransferase activity	GO:0005982//starch metabolic process;GO:0005991//trehalose metabolic process;GO:0006796//phosphate-containing compound metabolic process;GO:0009893//positive regulation of metabolic process
Unigene0010337	3.08	0.707	3.107	4.56	5.037	2.423	2.597	6.703	APC2	solute carrier family 25 (mitochondrial phosphate transporter), member 23/24/25/41 [Salvia splendens]	-	-	-	-	GO:0031224//intrinsic component of membrane	-	GO:0044763//single-organism cellular process;GO:0051234//establishment of localization
Unigene0010338	13.243	73.94	10.557	2.237	3.893	2.263	13.63	2.96	AGT1	alanine-glyoxylate transaminase / serine-glyoxylate transaminase / serine-pyruvate transaminase [Salvia splendens]	Metabolism;Metabolism;Metabolism;Metabolism;Cellular Processes;Metabolism;Metabolism	Global and overview maps;Global and overview maps;Global and overview maps;Carbohydrate metabolism;Transport and catabolism;Amino acid metabolism;Amino acid metabolism	ko01100//Metabolic pathways;ko01110//Biosynthesis of secondary metabolites;ko01200//Carbon metabolism;ko00630//Glyoxylate and dicarboxylate metabolism;ko04146//Peroxisome;ko00260//Glycine, serine and threonine metabolism;ko00250//Alanine, aspartate and glutamate metabolism	K00830;K00830;K00830;K00830;K00830;K00830;K00830	GO:0005576//extracellular region;GO:0009532//plastid stroma;GO:0016020//membrane;GO:0042579//microbody	GO:0008483//transaminase activity;GO:0043168//anion binding	GO:0006873//cellular ion homeostasis;GO:0006970//response to osmotic stress;GO:0009746//response to hexose;GO:0030001//metal ion transport;GO:0042044//fluid transport;GO:0043094//cellular metabolic compound salvage
Unigene0010346	13.27	32.91	64.917	6.787	49.623	33.113	45.14	27.9	PIP2-4	aquaporin PIP [Salvia splendens]	-	-	-	-	GO:0016020//membrane	-	-
Unigene0010361	4.467	0.357	6.003	3.74	13.323	2.913	3.893	5.647	BHLH63	basic helix-loop-helix transcription factor [Salvia miltiorrhiza]	-	-	-	-	-	-	-
Unigene0010408	5.38	0.477	2.727	3.693	5.78	4.023	5.303	5.563	--	phosphatidylinositolN-acetyglucosaminlytransferase subunit P-related [Striga asiatica]	-	-	-	-	-	-	-
Unigene0010452	2.983	1505.56	3.443	2.433	15.657	0.473	103.873	0.547	BXL1	beta-D-xylosidase 4 [Salvia splendens]	-	-	-	-	GO:0005576//extracellular region;GO:0005618//cell wall;GO:0031012//extracellular matrix	GO:0015926//glucosidase activity	GO:0003006//developmental process involved in reproduction;GO:0042221//response to chemical;GO:0044238//primary metabolic process
Unigene0010454	17.47	15.97	24.39	8.907	30.497	5.087	19.397	9.403	PTI6	pathogenesis-related genes transcriptional activator PTI6 [Sesamum indicum]	Organismal Systems	Environmental adaptation	ko04626//Plant-pathogen interaction	K13434	-	-	-
Unigene0010472	1.557	0.21	0.347	4.033	2.193	0	0.103	0.25	SE2	chitinase 3 [Aegiceras corniculatum]	Metabolism;Metabolism	Global and overview maps;Carbohydrate metabolism	ko01100//Metabolic pathways;ko00520//Amino sugar and nucleotide sugar metabolism	K01183;K01183	-	-	-
Unigene0010478	0.26	0.797	1.307	1.057	0	0	0	0	--	-	-	-	-	-	-	-	-
Unigene0010515	3.39	0.02	3.333	2.503	5.827	2.817	2.077	5.97	SAT	Salutaridinol 7-O-acetyltransferase [Handroanthus impetiginosus]	Metabolism;Metabolism;Metabolism;Metabolism;Metabolism	Global and overview maps;Global and overview maps;Biosynthesis of other secondary metabolites;Biosynthesis of other secondary metabolites;Biosynthesis of other secondary metabolites	ko01100//Metabolic pathways;ko01110//Biosynthesis of secondary metabolites;ko00940//Phenylpropanoid biosynthesis;ko00941//Flavonoid biosynthesis;ko00945//Stilbenoid, diarylheptanoid and gingerol biosynthesis	K13065;K13065;K13065;K13065;K13065	-	-	-
Unigene0010524	6.93	4.99	5.1	4.923	3.15	2.243	3.703	1.997	--	inositol hexakisphosphate and diphosphoinositol-pentakisphosphate kinase 1-like [Dorcoceras hygrometricum]	-	-	-	-	-	-	-
Unigene0010532	15.58	0.25	1.247	9.487	21.01	0.61	11.123	5.31	--	signal transducer and activator of transcription5A [Striga asiatica]	-	-	-	-	-	-	-
Unigene0010549	2.27	2.683	3.087	2.683	0.98	0.44	0.807	1.05	--	-	-	-	-	-	-	-	-
Unigene0010550	0	0	0	0	1.757	0.62	0.277	0	LHC	chlorophyll a-b binding protein 1B-21, chloroplastic, partial [Avena sativa]	Metabolism;Metabolism	Global and overview maps;Energy metabolism	ko01100//Metabolic pathways;ko00196//Photosynthesis - antenna proteins	K08907;K08907	GO:0009521//photosystem;GO:0009526//plastid envelope;GO:0031224//intrinsic component of membrane;GO:0031976//plastid thylakoid;GO:0044434//chloroplast part	GO:0043169//cation binding;GO:0046906//tetrapyrrole binding	GO:0006464//cellular protein modification process;GO:0009639//response to red or far red light;GO:0009642//response to light intensity;GO:0009765//photosynthesis, light harvesting;GO:0016072//rRNA metabolic process;GO:0034285//response to disaccharide;GO:0043269//regulation of ion transport
Unigene0010553	14.917	58.587	6.02	8.96	8.307	3.62	8.31	6.717	--	FKBP-type peptidyl-prolyl cis-trans isomerase family protein [Hibiscus syriacus]	-	-	-	-	-	-	-
Unigene0010555	2.093	11.173	1.18	0.66	3.57	0.713	1.433	1.527	At3g59480	PREDICTED: fructokinase-like [Erythranthe guttata]	Metabolism;Metabolism;Metabolism;Metabolism;Metabolism	Global and overview maps;Global and overview maps;Carbohydrate metabolism;Carbohydrate metabolism;Carbohydrate metabolism	ko01100//Metabolic pathways;ko01110//Biosynthesis of secondary metabolites;ko00520//Amino sugar and nucleotide sugar metabolism;ko00500//Starch and sucrose metabolism;ko00051//Fructose and mannose metabolism	K00847;K00847;K00847;K00847;K00847	GO:0005911//cell-cell junction;GO:0016020//membrane;GO:0043231//intracellular membrane-bounded organelle;GO:0044444//cytoplasmic part	GO:0004396//hexokinase activity;GO:0032550//purine ribonucleoside binding	GO:0005982//starch metabolic process;GO:0009746//response to hexose;GO:0016310//phosphorylation;GO:0019321//pentose metabolic process;GO:0030001//metal ion transport;GO:0034285//response to disaccharide
Unigene0010590	9.767	10.863	13.683	2.79	38.33	7.327	21.767	6.92	--	protein SRC2 [Sesamum indicum]	-	-	-	-	-	-	-
Unigene0010598	47.69	93.517	54.483	32.407	28.707	15.297	37.667	17.723	--	PREDICTED: NADPH-dependent 1-acyldihydroxyacetone phosphate reductase-like [Erythranthe guttata]	-	-	-	-	-	-	-
Unigene0010670	1.253	5.087	8.427	3.227	0	0	0	0	--	-	-	-	-	-	-	-	-
Unigene0010745	0.88	4.483	0.507	1.33	0.437	0.61	0.71	1.3	--	UPF0494 membrane protein like [Actinidia chinensis var. chinensis] [Actinidia chinensis]	-	-	-	-	GO:0031224//intrinsic component of membrane	-	-
Unigene0010747	61.883	9.637	44.443	52.263	14.603	12.75	21.53	13.66	--	negative elongation factor D [Striga asiatica]	-	-	-	-	-	-	-
Unigene0010773	9.343	0.91	5.787	7.853	8.177	3.093	6.717	8.7	Os07g0682400	zinc finger CCCH domain-containing protein 22-like [Sesamum indicum]	-	-	-	-	-	-	-
Unigene0010789	1.44	0.303	2.783	1.443	1.873	1.31	1.703	1.61	PCMP-E21	pentatricopeptide repeat protein [Salvia miltiorrhiza]	-	-	-	-	GO:0043231//intracellular membrane-bounded organelle	-	-
Unigene0010858	0.507	1.433	3.27	0.207	0	0	0	0	MT-CO1	cytochrome c oxidase subunit I, partial [Lingulodinium polyedra]	Metabolism;Metabolism	Global and overview maps;Energy metabolism	ko01100//Metabolic pathways;ko00190//Oxidative phosphorylation	K02256;K02256	GO:0019866//organelle inner membrane;GO:0031224//intrinsic component of membrane;GO:0044455//mitochondrial membrane part	GO:0003824//catalytic activity;GO:0009055//electron carrier activity;GO:0046906//tetrapyrrole binding;GO:0046914//transition metal ion binding	GO:0015992//proton transport;GO:0022904//respiratory electron transport chain
Unigene0010871	677.037	1367.21	600.897	799.143	212.71	220.21	430.907	85.747	FRAA2	pathogenesis-related protein 10 [Salvia miltiorrhiza]	-	-	-	-	-	GO:0004518//nuclease activity	GO:0008152//metabolic process;GO:0050896//response to stimulus
Unigene0010886	119.733	9.55	72.317	85.887	103.307	45.4	78.04	100.927	DIM	delta24-sterol reductase [Salvia splendens]	Metabolism;Metabolism;Metabolism	Global and overview maps;Global and overview maps;Lipid metabolism	ko01100//Metabolic pathways;ko01110//Biosynthesis of secondary metabolites;ko00100//Steroid biosynthesis	K09828;K09828;K09828	GO:0031090//organelle membrane;GO:0031224//intrinsic component of membrane;GO:0043231//intracellular membrane-bounded organelle	GO:0000166//nucleotide binding;GO:0005515//protein binding;GO:0016616//oxidoreductase activity, acting on the CH-OH group of donors, NAD or NADP as acceptor;GO:0016628//oxidoreductase activity, acting on the CH-CH group of donors, NAD or NADP as acceptor	GO:0000097//sulfur amino acid biosynthetic process;GO:0003006//developmental process involved in reproduction;GO:0006073//cellular glucan metabolic process;GO:0006637//acyl-CoA metabolic process;GO:0009698//phenylpropanoid metabolic process;GO:0009826//unidimensional cell growth;GO:0009832//plant-type cell wall biogenesis;GO:0016129//phytosteroid biosynthetic process;GO:0043479//pigment accumulat…
Unigene0010964	2.483	1.397	1.79	1.13	3.027	1.527	2.813	2.34	PLC2	phosphatidylinositol phospholipase C, delta [Salvia splendens]	Metabolism;Environmental Information Processing;Metabolism	Global and overview maps;Signal transduction;Carbohydrate metabolism	ko01100//Metabolic pathways;ko04070//Phosphatidylinositol signaling system;ko00562//Inositol phosphate metabolism	K05857;K05857;K05857	GO:0016020//membrane	GO:0004620//phospholipase activity;GO:0042578//phosphoric ester hydrolase activity;GO:0060089//molecular transducer activity	GO:0006629//lipid metabolic process;GO:0006928//movement of cell or subcellular component;GO:0007165//signal transduction;GO:0051640//organelle localization
Unigene0011022	213.94	140.857	170.737	92.907	216.287	52.947	66.25	85.717	ERF4	ethylene-responsive transcription factor ERF8 [Salvia miltiorrhiza]	-	-	-	-	GO:0044451//nucleoplasm part	GO:0001071//nucleic acid binding transcription factor activity;GO:0003676//nucleic acid binding	GO:0001101//response to acid chemical;GO:0002218//activation of innate immune response;GO:0002252//immune effector process;GO:0006355//regulation of transcription, DNA-templated;GO:0010104//regulation of ethylene-activated signaling pathway;GO:0010243//response to organonitrogen compound
Unigene0011035	201.267	402.37	370.133	89.027	236.39	50.013	93.753	77.85	ZAT10	zinc finger protein ZAT10-like protein [Isodon rubescens]	-	-	-	-	GO:0043231//intracellular membrane-bounded organelle	GO:0003677//DNA binding;GO:0046872//metal ion binding	GO:0000160//phosphorelay signal transduction system;GO:0001101//response to acid chemical;GO:0002252//immune effector process;GO:0006355//regulation of transcription, DNA-templated;GO:0006972//hyperosmotic response;GO:0009642//response to light intensity;GO:0009694//jasmonic acid metabolic process;GO:0009755//hormone-mediated signaling pathway;GO:0010243//response to organonitrogen compound;GO:00…
Unigene0011049	3.52	0.383	2.877	0.613	3.13	2.09	2.077	1.303	PAO2	lysine-specific histone demethylase 1A [Salvia splendens]	Metabolism;Metabolism;Metabolism	Global and overview maps;Amino acid metabolism;Metabolism of other amino acids	ko01100//Metabolic pathways;ko00330//Arginine and proline metabolism;ko00410//beta-Alanine metabolism	K17839;K17839;K17839	GO:0042579//microbody	GO:0016647//oxidoreductase activity, acting on the CH-NH group of donors, oxygen as acceptor	GO:0001101//response to acid chemical;GO:0006575//cellular modified amino acid metabolic process;GO:0006598//polyamine catabolic process;GO:0006950//response to stress;GO:0009699//phenylpropanoid biosynthetic process
Unigene0011098	11.537	18.317	5.747	8.66	10.677	2.87	4.703	6.863	HEX6	PREDICTED: hexose carrier protein HEX6-like [Erythranthe guttata]	-	-	-	-	GO:0031224//intrinsic component of membrane	GO:0015291//secondary active transmembrane transporter activity;GO:0016628//oxidoreductase activity, acting on the CH-CH group of donors, NAD or NADP as acceptor	GO:0044710//single-organism metabolic process;GO:0044763//single-organism cellular process;GO:0044765//single-organism transport
Unigene0011157	2.4	0.353	3.203	2.24	1.427	0.82	1.113	1.157	GOS12	Golgi SNAP receptor complex member 1-2 [Olea europaea var. sylvestris] [Olea europaea]	Genetic Information Processing	Folding, sorting and degradation	ko04130//SNARE interactions in vesicular transport	K08495	GO:0031224//intrinsic component of membrane;GO:0031984//organelle subcompartment;GO:0043231//intracellular membrane-bounded organelle;GO:0044444//cytoplasmic part	GO:0005515//protein binding	GO:0001101//response to acid chemical;GO:0016482//cytoplasmic transport;GO:0030243//cellulose metabolic process;GO:0048193//Golgi vesicle transport;GO:0061024//membrane organization
Unigene0011160	7.393	1.507	3.72	6.393	10.35	8.333	7.143	10.65	--	DUF688 domain-containing protein [Gossypium australe]	-	-	-	-	-	-	-
Unigene0011186	0.377	3.063	5.48	2.31	0	0	0	0	--	-	-	-	-	-	-	-	-
Unigene0011212	23.647	26.337	24.67	12.93	16.49	10.857	19.9	8.743	At3g28050	WAT1-related protein At3g28050-like [Olea europaea var. sylvestris] [Olea europaea]	-	-	-	-	GO:0016020//membrane	-	-
Unigene0011221	17.687	35.467	20.407	13.74	9.88	7.6	22.317	6.77	BXL2	beta-D-xylosidase 4 [Salvia splendens]	-	-	-	-	GO:0005576//extracellular region;GO:0005618//cell wall;GO:0031012//extracellular matrix	GO:0015926//glucosidase activity	GO:0003006//developmental process involved in reproduction;GO:0042221//response to chemical;GO:0044238//primary metabolic process
Unigene0011246	4.12	9.857	5.527	2.853	3.233	1.023	1.34	2.263	CML44	calcium-binding protein CML [Salvia splendens]	Organismal Systems	Environmental adaptation	ko04626//Plant-pathogen interaction	K13448	-	GO:0046872//metal ion binding	-
Unigene0011260	47.967	66.823	80.137	45.777	37.743	15.357	36.55	22.583	--	proline-tRNA ligase [Striga asiatica]	-	-	-	-	-	-	-
Unigene0011294	40.773	68.653	43.16	28.627	29.013	27.857	40.743	28.48	NAC083	NAC domain-containing protein 83-like [Olea europaea var. sylvestris] [Olea europaea]	-	-	-	-	GO:0043231//intracellular membrane-bounded organelle	GO:0001071//nucleic acid binding transcription factor activity	GO:0006355//regulation of transcription, DNA-templated;GO:0006605//protein targeting;GO:0009725//response to hormone;GO:0009891//positive regulation of biosynthetic process;GO:0010087//phloem or xylem histogenesis;GO:0010260//organ senescence;GO:0043067//regulation of programmed cell death;GO:0046942//carboxylic acid transport
Unigene0011318	2.543	9.04	5.327	1.537	2.697	1.667	1.647	1.043	AHL29	AT-hook motif nuclear-localized protein 29-like [Sesamum indicum]	-	-	-	-	GO:0043231//intracellular membrane-bounded organelle	GO:0001071//nucleic acid binding transcription factor activity	GO:0010468//regulation of gene expression
Unigene0011405	7.98	0.29	4.307	8.93	13.263	4.083	11.333	15.573	ERF034	ethylene-responsive transcription factor ERF034 [Sesamum indicum]	-	-	-	-	-	GO:0000975//regulatory region DNA binding	GO:0009987//cellular process
Unigene0011407	16.943	0.79	8.107	10.477	23.663	4.18	19.05	16.527	TMN8	transmembrane 9 superfamily protein member [Striga asiatica]	-	-	-	-	GO:0005911//cell-cell junction;GO:0031090//organelle membrane;GO:0031224//intrinsic component of membrane;GO:0031984//organelle subcompartment;GO:0043231//intracellular membrane-bounded organelle	-	GO:0006498//N-terminal protein lipidation
Unigene0011414	4.717	13.003	3.863	2.55	12.333	0.4	0.343	2.26	--	zinc ion binding [Striga asiatica]	-	-	-	-	-	-	-
Unigene0011439	21.327	5.94	12.083	8.983	42.673	25.577	71.31	32.263	BAG6	BAG family molecular chaperone regulator 6 [Sesamum indicum]	-	-	-	-	-	-	GO:0006950//response to stress;GO:0009628//response to abiotic stimulus;GO:0044237//cellular metabolic process;GO:0044763//single-organism cellular process;GO:0071704//organic substance metabolic process
Unigene0011477	30.667	6.987	44.35	17.763	5.16	1.803	4.703	4.963	PRUA1	pathogenesis-related protein 10.4 [Dorcoceras hygrometricum]	-	-	-	-	-	-	-
Unigene0011503	0.267	2.16	1.387	0.237	2.767	1.663	0.697	2.753	--	-	-	-	-	-	-	-	-
Unigene0011556	3.473	15.967	7.327	3.433	1.94	0.227	6.407	0.713	PAE9	pectin acetylesterase 9 [Sesamum indicum]	-	-	-	-	-	-	-
Unigene0011615	180.343	46.503	91.41	75.2	201.037	66.457	232.59	293.007	ISPG	plastid 4-hydroxy-3-methylbut-2-enyl diphosphate synthase [Salvia miltiorrhiza]	Metabolism;Metabolism;Metabolism	Global and overview maps;Global and overview maps;Metabolism of terpenoids and polyketides	ko01100//Metabolic pathways;ko01110//Biosynthesis of secondary metabolites;ko00900//Terpenoid backbone biosynthesis	K03526;K03526;K03526	GO:0009526//plastid envelope;GO:0009532//plastid stroma	GO:0046914//transition metal ion binding;GO:0051536//iron-sulfur cluster binding;GO:0052592//oxidoreductase activity, acting on CH or CH2 groups, with an iron-sulfur protein as acceptor	GO:0005982//starch metabolic process;GO:0006090//pyruvate metabolic process;GO:0006091//generation of precursor metabolites and energy;GO:0006355//regulation of transcription, DNA-templated;GO:0006544//glycine metabolic process;GO:0006605//protein targeting;GO:0006633//fatty acid biosynthetic process;GO:0006739//NADP metabolic process;GO:0006779//porphyrin-containing compound biosynthetic process…
Unigene0011617	15.163	0.297	7.497	8.42	19.213	8.217	14.42	12.44	DREB3	EREBP-like factor [Salvia splendens]	-	-	-	-	GO:0043231//intracellular membrane-bounded organelle	GO:0001071//nucleic acid binding transcription factor activity;GO:0003677//DNA binding	GO:0006355//regulation of transcription, DNA-templated;GO:0016049//cell growth
Unigene0011624	2.14	0.327	0.403	0.313	2.69	0.937	10.22	0.157	CEN	protein CENTRORADIALIS [Sesamum indicum]	-	-	-	-	GO:0016020//membrane;GO:0043231//intracellular membrane-bounded organelle	GO:0005543//phospholipid binding	GO:0006605//protein targeting;GO:0009648//photoperiodism;GO:0009909//regulation of flower development;GO:0030001//metal ion transport;GO:0034285//response to disaccharide;GO:0048523//negative regulation of cellular process;GO:0048869//cellular developmental process;GO:2001141//regulation of RNA biosynthetic process
Unigene0011666	0	3.097	0	0	0	0	0	0	--	-	-	-	-	-	-	-	-
Unigene0011735	5.857	0.227	3.953	1.267	6.743	1.72	5.843	2.873	PIN6	auxin efflux carrier component 6 [Sesamum indicum]	-	-	-	-	GO:0031224//intrinsic component of membrane	GO:0015294//solute:cation symporter activity	GO:0006812//cation transport;GO:0009755//hormone-mediated signaling pathway;GO:0009799//specification of symmetry;GO:0009933//meristem structural organization;GO:0040007//growth;GO:0048449//floral organ formation;GO:0060918//auxin transport
Unigene0011763	2.14	0.08	1.963	0.72	7.013	0.963	3.55	2.09	GDI1	Rho GDP-dissociation inhibitor [Handroanthus impetiginosus]	-	-	-	-	GO:0044424//intracellular part	GO:0005092//GDP-dissociation inhibitor activity;GO:0005488//binding;GO:0008047//enzyme activator activity	GO:0009826//unidimensional cell growth;GO:0010015//root morphogenesis;GO:0030036//actin cytoskeleton organization;GO:0050790//regulation of catalytic activity
Unigene0011778	0	3.54	0	0	0	0	0	0	--	-	-	-	-	-	-	-	-
Unigene0011790	3.427	0.16	0.317	3.6	1.317	0.087	0.343	1.137	--	-	-	-	-	-	-	-	-
Unigene0011801	16.27	3.793	13.78	16.613	17.05	15.77	17.333	19.247	SPS1	probable sucrose-phosphate synthase 1 [Sesamum indicum]	Metabolism;Metabolism;Metabolism	Global and overview maps;Global and overview maps;Carbohydrate metabolism	ko01100//Metabolic pathways;ko01110//Biosynthesis of secondary metabolites;ko00500//Starch and sucrose metabolism	K00696;K00696;K00696	GO:0005911//cell-cell junction;GO:0016020//membrane;GO:0044444//cytoplasmic part	GO:0035251//UDP-glucosyltransferase activity	GO:0005985//sucrose metabolic process;GO:0009247//glycolipid biosynthetic process;GO:0010927//cellular component assembly involved in morphogenesis;GO:0046903//secretion
Unigene0011843	169.743	118.523	125.02	78.567	140.827	26.563	47.93	64.17	--	superoxide dismutase, Cu-Zn family [Salvia splendens]	-	-	-	-	-	-	-
Unigene0011867	2.953	0.277	1.647	0.21	3.653	1.46	0.71	3.71	--	PHO85 cyclin-7 like [Actinidia chinensis var. chinensis] [Actinidia chinensis]	-	-	-	-	-	-	-
Unigene0011896	4.57	9.407	5.143	3.677	3.05	1.78	6.663	2.45	--	Chaperone protein dnaJ-related [Theobroma cacao]	-	-	-	-	-	GO:0005515//protein binding	-
Unigene0011916	2.307	0.233	1.547	1.763	2.26	0.927	1.547	1.757	PUB52	Serine/threonine protein kinase [Handroanthus impetiginosus]	-	-	-	-	-	GO:0004672//protein kinase activity	GO:0006468//protein phosphorylation
Unigene0011976	542.48	13.42	276.903	269.603	240.367	88.9	163.567	113.297	--	LOW QUALITY PROTEIN: nascent polypeptide-associated complex subunit alpha, muscle-specific form [Morus notabilis]	-	-	-	-	-	-	-
Unigene0011984	3.797	1.603	3.383	3.377	2.127	1.253	1.657	1.51	HNRNPH3	heterogeneous nuclear ribonucleoprotein F/H [Salvia splendens]	-	-	-	-	GO:0032991//macromolecular complex;GO:0044423//virion part	GO:0097159//organic cyclic compound binding	-
Unigene0011986	66.533	1.973	87.777	48.247	52.113	56.853	99.5	62.157	BEN1	vestitone reductase isoform X2 [Sesamum indicum]	-	-	-	-	-	GO:0003824//catalytic activity	GO:0006066//alcohol metabolic process;GO:0008202//steroid metabolic process;GO:1901576//organic substance biosynthetic process
Unigene0012039	7.153	0.48	5.487	4.35	7.637	3.78	7.217	6.94	OFUT11	O-fucosyltransferase family protein, partial [Striga asiatica]	-	-	-	-	-	GO:0016740//transferase activity	-
Unigene0012046	0.41	1.313	1.853	0.91	0	0	0	0	RpLP0	60S acidic ribosomal protein P0-like [Rhodamnia argentea]	Genetic Information Processing	Translation	ko03010//Ribosome	K02941	GO:0005576//extracellular region;GO:0005840//ribosome;GO:0005911//cell-cell junction;GO:0009536//plastid;GO:0016020//membrane	GO:0003824//catalytic activity;GO:0005198//structural molecule activity;GO:0046914//transition metal ion binding	GO:0006970//response to osmotic stress;GO:0009451//RNA modification;GO:0009725//response to hormone;GO:0010038//response to metal ion;GO:0010467//gene expression;GO:0034645//cellular macromolecule biosynthetic process;GO:0071555//cell wall organization
Unigene0012058	27.003	11.82	36.137	7.953	64.127	1.71	4.647	15.463	FAD7	omega-3 fatty acid desaturase, chloroplastic-like isoform X1 [Malus domestica]	-	-	-	-	GO:0031224//intrinsic component of membrane;GO:0042170//plastid membrane	GO:0016705//oxidoreductase activity, acting on paired donors, with incorporation or reduction of molecular oxygen	GO:0006633//fatty acid biosynthetic process;GO:0006950//response to stress;GO:0009628//response to abiotic stimulus
Unigene0012102	16.017	52.81	13.727	11.993	8.95	6.857	14.833	7.323	At5g09300	2-oxoisovalerate dehydrogenase E1 component alpha subunit [Salvia splendens]	Metabolism;Metabolism;Metabolism;Metabolism	Global and overview maps;Global and overview maps;Amino acid metabolism;Carbohydrate metabolism	ko01100//Metabolic pathways;ko01110//Biosynthesis of secondary metabolites;ko00280//Valine, leucine and isoleucine degradation;ko00640//Propanoate metabolism	K00166;K00166;K00166;K00166	GO:0044429//mitochondrial part	GO:0016624//oxidoreductase activity, acting on the aldehyde or oxo group of donors, disulfide as acceptor;GO:0043169//cation binding	GO:0009267//cellular response to starvation;GO:0009642//response to light intensity;GO:0034285//response to disaccharide;GO:0044710//single-organism metabolic process
Unigene0012127	5.927	40.21	5.637	5.167	17.757	2.667	1.903	8.993	--	hypothetical protein CDL12_06806 [Handroanthus impetiginosus]	-	-	-	-	-	-	-
Unigene0012139	1.433	0.237	5.26	0.053	0.353	1.08	5.34	1.247	NPF4.5	solute carrier family 15 (peptide/histidine transporter), member 3/4 [Salvia splendens]	-	-	-	-	-	-	GO:0051234//establishment of localization
Unigene0012142	4.47	1.03	5.543	4.493	1.223	3.06	4.167	1.91	--	F-box protein At2g39490 isoform X1 [Sesamum indicum]	-	-	-	-	-	-	-
Unigene0012151	14.163	0	0.037	19.29	11.367	0	0	8.03	--	-	-	-	-	-	-	-	-
Unigene0012172	2009.03	69.507	1415.09	1462.6	1708.61	722.52	1440.33	1674.8	PER42	peroxidase 42-like [Sesamum indicum]	Metabolism;Metabolism;Metabolism	Global and overview maps;Global and overview maps;Biosynthesis of other secondary metabolites	ko01100//Metabolic pathways;ko01110//Biosynthesis of secondary metabolites;ko00940//Phenylpropanoid biosynthesis	K00430;K00430;K00430	GO:0044444//cytoplasmic part	GO:0003824//catalytic activity;GO:0016209//antioxidant activity;GO:0043169//cation binding;GO:0046906//tetrapyrrole binding	GO:0000097//sulfur amino acid biosynthetic process;GO:0006873//cellular ion homeostasis;GO:0006970//response to osmotic stress;GO:0009620//response to fungus;GO:0009746//response to hexose;GO:0019758//glycosinolate biosynthetic process;GO:0030001//metal ion transport;GO:0042044//fluid transport;GO:0042743//hydrogen peroxide metabolic process
Unigene0012265	14.927	161.603	17.213	13.923	14.09	11.833	17.023	16.597	XTH30	probable xyloglucan endotransglucosylase/hydrolase protein 30 [Sesamum indicum]	-	-	-	-	GO:0005576//extracellular region;GO:0030312//external encapsulating structure	GO:0016758//transferase activity, transferring hexosyl groups;GO:0016787//hydrolase activity	GO:0044042//glucan metabolic process;GO:0045229//external encapsulating structure organization
Unigene0012295	0.24	0	0.15	0.607	0.287	0.367	0.33	4.13	--	-	-	-	-	-	-	-	-
Unigene0012310	10.28	0.54	7.19	5.937	9.973	3.317	7.55	8.99	ALE2	receptor-like serine/threonine-protein kinase ALE2 isoform X1 [Sesamum indicum]	-	-	-	-	GO:0031224//intrinsic component of membrane	GO:0004713//protein tyrosine kinase activity;GO:0032550//purine ribonucleoside binding	GO:0006468//protein phosphorylation;GO:0009887//organ morphogenesis;GO:0010065//primary meristem tissue development;GO:0048646//anatomical structure formation involved in morphogenesis;GO:0048869//cellular developmental process;GO:0071555//cell wall organization
Unigene0012329	0	3.823	0	0	0	0	0	0	htbA	histone H2B-like [Quercus suber]	-	-	-	-	-	-	-
Unigene0012351	0.63	2.903	2.263	0.59	0	0	0	0	rps20	40S ribosomal protein S20 [Sphaeroforma arctica JP610]	Genetic Information Processing	Translation	ko03010//Ribosome	K02969	GO:0005911//cell-cell junction;GO:0009536//plastid;GO:0015935//small ribosomal subunit;GO:0030312//external encapsulating structure	GO:0004672//protein kinase activity;GO:0005198//structural molecule activity;GO:0032550//purine ribonucleoside binding	GO:0006464//cellular protein modification process;GO:0009451//RNA modification;GO:0010467//gene expression;GO:0010646//regulation of cell communication
Unigene0012352	0	3.953	0	0	0	0	0	0	ARO2	chorismate synthase [Sphaeroforma arctica JP610]	Metabolism;Metabolism;Metabolism;Metabolism	Global and overview maps;Global and overview maps;Global and overview maps;Amino acid metabolism	ko01100//Metabolic pathways;ko01110//Biosynthesis of secondary metabolites;ko01230//Biosynthesis of amino acids;ko00400//Phenylalanine, tyrosine and tryptophan biosynthesis	K01736;K01736;K01736;K01736	GO:0009532//plastid stroma;GO:0043232//intracellular non-membrane-bounded organelle	GO:0003824//catalytic activity	GO:0006498//N-terminal protein lipidation;GO:0006950//response to stress;GO:0008652//cellular amino acid biosynthetic process;GO:0009699//phenylpropanoid biosynthetic process;GO:0046942//carboxylic acid transport
Unigene0012358	12.567	2.7	14.217	4.537	11.66	12.81	16.947	12.053	NFYB5	nuclear transcription factor Y subunit B-5-like [Sesamum indicum]	-	-	-	-	GO:0043231//intracellular membrane-bounded organelle	GO:0001071//nucleic acid binding transcription factor activity;GO:0003677//DNA binding;GO:0046983//protein dimerization activity	GO:0010468//regulation of gene expression;GO:0034645//cellular macromolecule biosynthetic process
Unigene0012407	4.047	14.44	4.457	4.173	2.08	2.41	4.827	2.25	--	death-associated inhibitor of apoptosis 1-like isoform X2 [Olea europaea var. sylvestris] [Olea europaea]	-	-	-	-	-	GO:0005515//protein binding	-
Unigene0012410	6.71	0.05	2.11	0.117	0.85	0.5	4.707	1.673	SOT12	Sulfotransferase [Handroanthus impetiginosus]	-	-	-	-	-	GO:0003824//catalytic activity	-
Unigene0012415	4.44	0.887	4.373	8.273	1.757	1.62	1.873	2.337	HSP15.4	HSP20 family protein [Salvia splendens]	Genetic Information Processing	Folding, sorting and degradation	ko04141//Protein processing in endoplasmic reticulum	K13993	GO:0044424//intracellular part	-	GO:0000302//response to reactive oxygen species;GO:0009642//response to light intensity
Unigene0012428	13.037	4.65	11.297	3.48	14.88	1.393	2.893	4.55	ATL52	E3 ubiquitin-protein ligase RING1 [Sesamum indicum]	-	-	-	-	GO:0005770//late endosome;GO:0031090//organelle membrane;GO:0036452//ESCRT complex	GO:0005488//binding	GO:0000302//response to reactive oxygen species;GO:0008104//protein localization;GO:0009642//response to light intensity;GO:0010243//response to organonitrogen compound;GO:0016192//vesicle-mediated transport;GO:0051668//localization within membrane;GO:0061024//membrane organization;GO:1902582//single-organism intracellular transport
Unigene0012450	47.417	42.577	15.363	27.807	3.107	4.66	12.493	7.397	TRY	myb proto-oncogene protein, plant [Salvia splendens]	-	-	-	-	GO:0043231//intracellular membrane-bounded organelle	GO:0001071//nucleic acid binding transcription factor activity;GO:0003676//nucleic acid binding	GO:0001101//response to acid chemical;GO:0003002//regionalization;GO:0006355//regulation of transcription, DNA-templated;GO:0010061//regulation of trichoblast fate specification;GO:0010454//negative regulation of cell fate commitment;GO:0030855//epithelial cell differentiation;GO:0048468//cell development
Unigene0012463	1.747	0.09	0.577	1.163	1.733	0.427	0.883	1.68	trr	chromatin modification-related protein EAF6 [Salvia splendens]	-	-	-	-	-	GO:0005488//binding;GO:0016740//transferase activity	-
Unigene0012500	4.387	0.423	8.267	2.59	4.657	3.553	12.877	6.427	--	Chaperonin like [Actinidia chinensis var. chinensis] [Actinidia chinensis]	-	-	-	-	-	-	GO:0009987//cellular process
Unigene0012513	7.407	39.677	18.717	11.347	11.253	7.587	17.537	9.46	NPF6.3	solute carrier family 15 (peptide/histidine transporter), member 3/4 [Salvia splendens]	-	-	-	-	GO:0031224//intrinsic component of membrane;GO:0043231//intracellular membrane-bounded organelle	GO:0015103//inorganic anion transmembrane transporter activity;GO:0015291//secondary active transmembrane transporter activity	GO:0001101//response to acid chemical;GO:0006694//steroid biosynthetic process;GO:0006950//response to stress;GO:0009664//plant-type cell wall organization;GO:0009755//hormone-mediated signaling pathway;GO:0010383//cell wall polysaccharide metabolic process;GO:0015698//inorganic anion transport;GO:0015833//peptide transport;GO:0019758//glycosinolate biosynthetic process;GO:0042126//nitrate metabo…
Unigene0012545	9.487	4.783	12.65	10.24	12.047	9.7	16.397	13.667	--	Non-specific serine/threonine protein kinase [Handroanthus impetiginosus]	-	-	-	-	-	-	-
Unigene0012615	2.533	2.993	3.273	1.443	0	0	0	0	phc-1	-	-	-	-	-	-	-	-
Unigene0012617	0	3.807	0	0	0	0	0	0	YOP1	protein yop1-like [Quercus suber]	-	-	-	-	GO:0043231//intracellular membrane-bounded organelle	-	GO:0001101//response to acid chemical;GO:0006970//response to osmotic stress;GO:1901700//response to oxygen-containing compound
Unigene0012620	1.743	12.717	1.853	0.737	1.597	0.84	1.527	1.107	LRK10L-1.3	Serine/threonine protein kinase [Handroanthus impetiginosus]	-	-	-	-	-	GO:0016772//transferase activity, transferring phosphorus-containing groups	-
Unigene0012672	41.847	12.747	22.86	15.08	51.967	13.987	29.007	41.317	HOX16	homeobox-leucine zipper protein [Salvia splendens]	-	-	-	-	GO:0043231//intracellular membrane-bounded organelle	GO:0001071//nucleic acid binding transcription factor activity;GO:0003677//DNA binding;GO:0046983//protein dimerization activity	GO:0001101//response to acid chemical;GO:0003006//developmental process involved in reproduction;GO:0006355//regulation of transcription, DNA-templated;GO:0006787//porphyrin-containing compound catabolic process;GO:0006970//response to osmotic stress;GO:0009416//response to light stimulus;GO:0009606//tropism;GO:0009887//organ morphogenesis;GO:0015698//inorganic anion transport
Unigene0012697	9.187	3.94	1.01	1.623	7.817	4.283	0	0.537	FER	Serine/threonine protein kinase [Handroanthus impetiginosus]	-	-	-	-	-	GO:0004672//protein kinase activity	GO:0016310//phosphorylation
Unigene0012709	1.893	5.043	5.337	1.083	0	0	0	0	CHIA	probable chitinase 2 [Rhodamnia argentea]	Metabolism;Metabolism	Global and overview maps;Carbohydrate metabolism	ko01100//Metabolic pathways;ko00520//Amino sugar and nucleotide sugar metabolism	K01183;K01183	-	-	-
Unigene0012716	1.423	5.093	7.527	0.33	2.42	0.033	0.887	0.893	VQ1	VQ motif-containing protein 1-like [Sesamum indicum]	-	-	-	-	-	-	-
Unigene0012749	0.657	4.18	0.733	0.567	1.54	0.417	0.693	0.353	Bp10	Multicopper oxidase [Handroanthus impetiginosus]	-	-	-	-	GO:0005576//extracellular region;GO:0005618//cell wall;GO:0005911//cell-cell junction;GO:0044444//cytoplasmic part	GO:0016682//oxidoreductase activity, acting on diphenols and related substances as donors, oxygen as acceptor;GO:0052689//carboxylic ester hydrolase activity	GO:0003006//developmental process involved in reproduction;GO:0006694//steroid biosynthetic process;GO:0009664//plant-type cell wall organization;GO:0009826//unidimensional cell growth;GO:0010383//cell wall polysaccharide metabolic process;GO:0042546//cell wall biogenesis;GO:0043479//pigment accumulation in tissues in response to UV light;GO:0048509//regulation of meristem development;GO:0048588/…
Unigene0012768	22.13	119.987	16.027	1.503	3.333	6.36	12.35	0.997	--	high osmolarity signaling protein SHO1 [Striga asiatica]	-	-	-	-	-	-	-
Unigene0012809	0.317	10.967	0.453	0.287	0.417	0.24	0.743	0.283	--	Phosphatidylserine decarboxylase beta chain like [Actinidia chinensis var. chinensis] [Actinidia chinensis]	-	-	-	-	-	-	-
Unigene0012827	3.223	0.693	3.22	2.45	9.817	2.943	6.027	5.997	TDR	Serine/threonine protein kinase [Handroanthus impetiginosus]	-	-	-	-	GO:0016020//membrane	GO:0004672//protein kinase activity;GO:0016491//oxidoreductase activity;GO:0032550//purine ribonucleoside binding	GO:0001763//morphogenesis of a branching structure;GO:0006464//cellular protein modification process;GO:0006796//phosphate-containing compound metabolic process;GO:0009799//specification of symmetry;GO:0009933//meristem structural organization;GO:0009943//adaxial/abaxial axis specification;GO:0010065//primary meristem tissue development;GO:0010087//phloem or xylem histogenesis;GO:0044763//single-…
Unigene0012830	2.173	0	3.45	12.103	2.473	0	0.607	3.807	--	-	-	-	-	-	-	-	-
Unigene0012866	32.39	6.677	50.367	45.56	36.407	54.793	52.45	67.513	SMXL6	Chaperone HSP104 [Handroanthus impetiginosus]	-	-	-	-	-	-	-
Unigene0012879	36.647	9.63	22.26	33.2	13.26	10.81	17.55	14.023	FLS	Iron/ascorbate family oxidoreductase [Handroanthus impetiginosus]	-	-	-	-	GO:0044444//cytoplasmic part	GO:0016705//oxidoreductase activity, acting on paired donors, with incorporation or reduction of molecular oxygen	GO:0001101//response to acid chemical;GO:0009117//nucleotide metabolic process;GO:0015698//inorganic anion transport;GO:0016129//phytosteroid biosynthetic process;GO:0030001//metal ion transport;GO:0032412//regulation of ion transmembrane transporter activity
Unigene0012885	28.173	0.39	7.963	9.32	18.763	2.517	8.85	12.097	NDL2	pollen-specific protein SF21-like isoform X2 [Sesamum indicum]	-	-	-	-	GO:0044424//intracellular part	-	GO:0009914//hormone transport;GO:0048869//cellular developmental process
Unigene0012917	11.207	0.883	3.757	7.21	10.77	3.75	8.103	7.18	At3g26430	alpha-L-fucosidase [Salvia splendens]	-	-	-	-	GO:0005576//extracellular region;GO:0005618//cell wall	GO:0015928//fucosidase activity;GO:0052689//carboxylic ester hydrolase activity	GO:0006629//lipid metabolic process;GO:0019758//glycosinolate biosynthetic process
Unigene0012932	4.327	6.03	3.873	8.667	7.063	0.23	1.87	1.95	PTI5	pathogenesis-related genes transcriptional activator PTI5-like [Ipomoea triloba]	Organismal Systems	Environmental adaptation	ko04626//Plant-pathogen interaction	K13433	GO:0043231//intracellular membrane-bounded organelle	GO:0001071//nucleic acid binding transcription factor activity;GO:0003676//nucleic acid binding	GO:0000160//phosphorelay signal transduction system;GO:0001101//response to acid chemical;GO:0002218//activation of innate immune response;GO:0002252//immune effector process;GO:0006355//regulation of transcription, DNA-templated;GO:0009755//hormone-mediated signaling pathway;GO:0010243//response to organonitrogen compound;GO:0048731//system development;GO:1901700//response to oxygen-containing c…
Unigene0012940	6.16	0.213	15.067	3.163	9.16	5.573	6.537	9.627	CYP83B1	cytochrome P450 CYP71AT90 [Salvia miltiorrhiza]	-	-	-	-	-	GO:0016491//oxidoreductase activity	-
Unigene0012989	0.193	0.06	0	1.913	0	0.043	0	0.32	--	-	-	-	-	-	-	-	-
Unigene0012998	28.21	3.417	17.51	12.007	35.787	13.423	27.77	20.143	ATHB-14	homeobox-leucine zipper protein [Salvia splendens]	-	-	-	-	GO:0043231//intracellular membrane-bounded organelle	GO:0001071//nucleic acid binding transcription factor activity;GO:0003677//DNA binding	GO:0000904//cell morphogenesis involved in differentiation;GO:0007015//actin filament organization;GO:0007059//chromosome segregation;GO:0009409//response to cold;GO:0009639//response to red or far red light;GO:0009756//carbohydrate mediated signaling;GO:0009793//embryo development ending in seed dormancy;GO:0009799//specification of symmetry;GO:0009887//organ morphogenesis;GO:0009933//meristem s…
Unigene0013009	9.007	8.883	7.69	3.9	11.177	6.603	12.08	7.81	At2g23950	probable LRR receptor-like serine/threonine-protein kinase At4g30520 [Sesamum indicum]	-	-	-	-	GO:0031224//intrinsic component of membrane	GO:0004672//protein kinase activity;GO:0016491//oxidoreductase activity;GO:0032550//purine ribonucleoside binding	GO:0006464//cellular protein modification process;GO:0006796//phosphate-containing compound metabolic process;GO:0006950//response to stress;GO:0009605//response to external stimulus;GO:0009888//tissue development;GO:0016032//viral process;GO:0016043//cellular component organization;GO:0016049//cell growth;GO:0044710//single-organism metabolic process;GO:0048513//animal organ development;GO:00488…
Unigene0013025	6.523	0.42	1.503	2.3	5.823	1.983	3.793	5.277	CIPK12	5'-AMP-activated protein kinase, catalytic alpha subunit [Salvia splendens]	-	-	-	-	GO:0016020//membrane	GO:0004672//protein kinase activity;GO:0032550//purine ribonucleoside binding	GO:0000904//cell morphogenesis involved in differentiation;GO:0006464//cellular protein modification process;GO:0006796//phosphate-containing compound metabolic process;GO:0009664//plant-type cell wall organization;GO:0019932//second-messenger-mediated signaling
Unigene0013081	0.23	0.97	1.94	0.75	0	0	0	0	mt:ND2	NADH dehydrogenase subunit 2 [Gelidium sclerophyllum]	Metabolism;Metabolism	Global and overview maps;Energy metabolism	ko01100//Metabolic pathways;ko00190//Oxidative phosphorylation	K03879;K03879	GO:0044424//intracellular part	-	-
Unigene0013082	0.173	1.453	2.157	0.777	0	0	0	0	mt:ND2	NADH dehydrogenase subunit 2 [Gelidium crinale f. luxurians]	Metabolism;Metabolism	Global and overview maps;Energy metabolism	ko01100//Metabolic pathways;ko00190//Oxidative phosphorylation	K03879;K03879	-	-	-
Unigene0013118	4.437	0.923	2.82	0.993	3.067	2.647	3.427	4.113	ERF016	EREBP-like factor [Salvia splendens]	-	-	-	-	GO:0043231//intracellular membrane-bounded organelle	GO:0001071//nucleic acid binding transcription factor activity;GO:0003676//nucleic acid binding	GO:0000160//phosphorelay signal transduction system;GO:0006950//response to stress;GO:0009625//response to insect;GO:0010468//regulation of gene expression;GO:0034645//cellular macromolecule biosynthetic process;GO:0048731//system development
Unigene0013283	6.89	3.73	12.39	5.727	23.247	1.1	2.603	10.58	Os03g0268000	serine/threonine-protein phosphatase PP1 isozyme 3-like isoform X1 [Olea europaea var. sylvestris] [Olea europaea]	Genetic Information Processing	Translation	ko03015//mRNA surveillance pathway	K06269	GO:0008287//protein serine/threonine phosphatase complex	GO:0004721//phosphoprotein phosphatase activity;GO:0043169//cation binding	GO:0003006//developmental process involved in reproduction;GO:0006498//N-terminal protein lipidation;GO:0006796//phosphate-containing compound metabolic process;GO:0018205//peptidyl-lysine modification;GO:0042743//hydrogen peroxide metabolic process
Unigene0013320	3.94	1.83	1.943	2.543	1.703	1.023	1.313	1.1	--	protein VASP homolog [Sesamum indicum]	-	-	-	-	GO:0009536//plastid	-	-
Unigene0013370	79.433	26.707	30.81	47.153	83.607	17.657	72.69	114.507	FRAA2	major allergen Pru ar 1-like [Cucurbita moschata]	-	-	-	-	-	-	GO:0050896//response to stimulus
Unigene0013392	2.03	7.21	10.067	3.773	0	0	0	0	eef1a	elongation factor 1-alpha-like [Rhodamnia argentea]	Genetic Information Processing	Translation	ko03013//RNA transport	K03231	GO:0044424//intracellular part	GO:0008135//translation factor activity, RNA binding;GO:0016772//transferase activity, transferring phosphorus-containing groups;GO:0017111//nucleoside-triphosphatase activity;GO:0032550//purine ribonucleoside binding	GO:0010467//gene expression;GO:0034645//cellular macromolecule biosynthetic process
Unigene0013407	14.817	1.387	8.06	8.057	5.613	2.633	5.317	4.303	ABIL3	PREDICTED: protein ABIL2-like [Erythranthe guttata]	-	-	-	-	GO:0044424//intracellular part	-	GO:0016043//cellular component organization;GO:0044763//single-organism cellular process
Unigene0013411	0.357	1.04	2.23	0.453	0	0.023	0	0	TNNT3	transcription elongation regulator 1-like [Rhodamnia argentea]	-	-	-	-	-	-	-
Unigene0013413	3.083	16.893	1.613	7.593	4.78	1.887	4.38	1.843	--	PREDICTED: protein AUXIN-REGULATED GENE INVOLVED IN ORGAN SIZE-like [Erythranthe guttata]	-	-	-	-	-	-	-
Unigene0013421	28.473	35.997	30.393	39.403	11.897	12.893	15.28	12.427	At1g64065	late embryogenesis abundant protein At1g64065-like [Sesamum indicum]	-	-	-	-	-	-	-
Unigene0013424	126.137	56.68	118.323	37.513	140.583	6.847	19.71	40.257	PUMP5	solute carrier family 25 (mitochondrial uncoupling protein), member 8/9 [Salvia splendens]	-	-	-	-	GO:0019866//organelle inner membrane;GO:0031224//intrinsic component of membrane;GO:0043231//intracellular membrane-bounded organelle	GO:0046943//carboxylic acid transmembrane transporter activity	GO:0006818//hydrogen transport;GO:0006950//response to stress;GO:0009605//response to external stimulus;GO:0009692//ethylene metabolic process;GO:0010243//response to organonitrogen compound;GO:0044763//single-organism cellular process;GO:0046942//carboxylic acid transport;GO:1902582//single-organism intracellular transport
Unigene0013427	5.903	15.07	11.737	3.08	2.557	3.36	8.56	2.97	CAT1	basic amino acid/polyamine antiporter, APA family [Salvia splendens]	-	-	-	-	GO:0031224//intrinsic component of membrane	GO:0005310//dicarboxylic acid transmembrane transporter activity;GO:0008324//cation transmembrane transporter activity	GO:0003333//amino acid transmembrane transport;GO:0006605//protein targeting;GO:0009404//toxin metabolic process;GO:0014070//response to organic cyclic compound;GO:0015672//monovalent inorganic cation transport;GO:0015748//organophosphate ester transport;GO:0015813//L-glutamate transport;GO:0016482//cytoplasmic transport;GO:0043067//regulation of programmed cell death;GO:0043092//L-amino acid imp…
Unigene0013431	18.213	3.677	8.577	12.4	8.503	2.997	4.83	5.853	RPL22B	large subunit ribosomal protein L22e [Salvia splendens]	Genetic Information Processing	Translation	ko03010//Ribosome	K02891	GO:0005911//cell-cell junction;GO:0009536//plastid;GO:0015934//large ribosomal subunit;GO:0016020//membrane	-	GO:0009451//RNA modification;GO:0010467//gene expression
Unigene0013445	1.507	0.303	0.047	0.767	13.47	1.08	2.203	1.23	--	zinc finger Ran-binding domain-containing protein 2 isoform X1 [Sesamum indicum]	-	-	-	-	-	-	-
Unigene0013533	0	0	0	0	11.613	3.663	0.993	1.073	PSBR	photosystem II 10 kDa polypeptide, chloroplastic [Aegilops tauschii subsp. tauschii] [Aegilops tauschii]	Metabolism	Energy metabolism	ko00195//Photosynthesis	K03541	GO:0009521//photosystem;GO:0031976//plastid thylakoid;GO:0044434//chloroplast part	GO:0005488//binding	GO:0000097//sulfur amino acid biosynthetic process;GO:0009639//response to red or far red light;GO:0009642//response to light intensity;GO:0009725//response to hormone;GO:0010207//photosystem II assembly;GO:0034285//response to disaccharide;GO:0043269//regulation of ion transport
Unigene0013535	6.983	23.91	4.303	10.843	3.153	0.86	5.313	1.103	PYL4	abscisic acid receptor PYR/PYL family [Salvia splendens]	Environmental Information Processing;Environmental Information Processing	Signal transduction;Signal transduction	ko04016//MAPK signaling pathway - plant;ko04075//Plant hormone signal transduction	K14496;K14496	GO:0043231//intracellular membrane-bounded organelle	GO:0005515//protein binding;GO:0019840//isoprenoid binding;GO:0060089//molecular transducer activity	GO:0009755//hormone-mediated signaling pathway
Unigene0013557	18.593	25.38	21.38	11.163	14.997	13.877	21.527	26.773	NAC100	NAC domain-containing protein 79 [Sesamum indicum]	-	-	-	-	GO:0043231//intracellular membrane-bounded organelle	GO:0001071//nucleic acid binding transcription factor activity;GO:0046983//protein dimerization activity	GO:0006605//protein targeting;GO:0006952//defense response;GO:0006972//hyperosmotic response;GO:0009620//response to fungus;GO:0009694//jasmonic acid metabolic process;GO:0009755//hormone-mediated signaling pathway;GO:0009863//salicylic acid mediated signaling pathway;GO:0010260//organ senescence;GO:0010467//gene expression;GO:0034645//cellular macromolecule biosynthetic process;GO:0035556//intra…
Unigene0013668	108.423	241.083	134.69	103.04	104.44	65.637	72.767	51.753	--	PLATZ transcription factor family protein [Parasponia andersonii]	-	-	-	-	-	-	-
Unigene0013679	101.887	2.34	8.683	4.92	28.11	4.813	13.957	21.74	APIC	glutathione S-transferase [Salvia splendens]	Metabolism;Metabolism	Global and overview maps;Metabolism of other amino acids	ko01100//Metabolic pathways;ko00480//Glutathione metabolism	K00799;K00799	GO:0005576//extracellular region;GO:0005911//cell-cell junction;GO:0009532//plastid stroma;GO:0016020//membrane;GO:0030312//external encapsulating structure	GO:0016765//transferase activity, transferring alkyl or aryl (other than methyl) groups;GO:0043168//anion binding;GO:0046914//transition metal ion binding;GO:0097159//organic cyclic compound binding	GO:0006970//response to osmotic stress;GO:0009404//toxin metabolic process;GO:0009617//response to bacterium;GO:0010038//response to metal ion;GO:0050832//defense response to fungus
Unigene0013705	0.413	0.28	0.437	2.137	0	0	0	0	HSP90AB1	heat shock protein HSP 90-alpha-like [Rhodamnia argentea]	Genetic Information Processing;Organismal Systems	Folding, sorting and degradation;Environmental adaptation	ko04141//Protein processing in endoplasmic reticulum;ko04626//Plant-pathogen interaction	K04079;K04079	GO:0044424//intracellular part	GO:0005515//protein binding;GO:0032550//purine ribonucleoside binding	GO:0042742//defense response to bacterium;GO:0044267//cellular protein metabolic process
Unigene0013715	14.45	0.17	2.747	5.797	6.68	1.627	5.517	4.783	Os10g0391300	DNA helicase [Handroanthus impetiginosus]	-	-	-	-	-	GO:0003824//catalytic activity;GO:0032553//ribonucleotide binding;GO:0043169//cation binding	GO:0044710//single-organism metabolic process
Unigene0013889	16.3	85.507	22.323	7.75	11.57	15.857	20.983	21.277	MIOX1	inositol oxygenase [Salvia splendens]	Metabolism;Metabolism;Metabolism	Global and overview maps;Carbohydrate metabolism;Carbohydrate metabolism	ko01100//Metabolic pathways;ko00562//Inositol phosphate metabolism;ko00053//Ascorbate and aldarate metabolism	K00469;K00469;K00469	GO:0044424//intracellular part	GO:0016701//oxidoreductase activity, acting on single donors with incorporation of molecular oxygen;GO:0043169//cation binding	GO:0006020//inositol metabolic process;GO:0019852//L-ascorbic acid metabolic process;GO:0048646//anatomical structure formation involved in morphogenesis
Unigene0013902	29.093	4.143	10.773	34.547	28.157	5.623	10.567	11.14	LDHA	Lactate dehydrogenase [Handroanthus impetiginosus]	Metabolism;Metabolism;Metabolism;Metabolism;Metabolism;Metabolism	Global and overview maps;Global and overview maps;Carbohydrate metabolism;Amino acid metabolism;Carbohydrate metabolism;Carbohydrate metabolism	ko01100//Metabolic pathways;ko01110//Biosynthesis of secondary metabolites;ko00010//Glycolysis / Gluconeogenesis;ko00270//Cysteine and methionine metabolism;ko00620//Pyruvate metabolism;ko00640//Propanoate metabolism	K00016;K00016;K00016;K00016;K00016;K00016	GO:0016020//membrane;GO:0044444//cytoplasmic part	GO:0004457//lactate dehydrogenase activity	GO:0001101//response to acid chemical;GO:0005975//carbohydrate metabolic process;GO:0006090//pyruvate metabolic process;GO:0006970//response to osmotic stress
Unigene0013954	12.013	12.403	9.437	9.59	46.947	6.767	29.723	16.943	SULTR3;1	sulfate transporter 3.1 [Sesamum indicum]	-	-	-	-	GO:0009536//plastid;GO:0031224//intrinsic component of membrane	GO:0015103//inorganic anion transmembrane transporter activity;GO:0015291//secondary active transmembrane transporter activity	GO:0008272//sulfate transport;GO:0044763//single-organism cellular process;GO:0050896//response to stimulus
Unigene0013960	5.233	5.513	4.037	1.09	12.577	0.51	1.31	2.503	TPPA	LOW QUALITY PROTEIN: trehalose-phosphate phosphatase A-like [Coffea arabica]	Metabolism;Metabolism;Metabolism	Global and overview maps;Global and overview maps;Carbohydrate metabolism	ko01100//Metabolic pathways;ko01110//Biosynthesis of secondary metabolites;ko00500//Starch and sucrose metabolism	K01087;K01087;K01087	-	GO:0016787//hydrolase activity	GO:0044237//cellular metabolic process
Unigene0013973	5.55	0.833	4.057	3.96	3.96	1.267	3.913	1.837	ELAC	ribonuclease Z [Salvia splendens]	Genetic Information Processing	Translation	ko03013//RNA transport	K00784	GO:0009536//plastid	GO:0016891//endoribonuclease activity, producing 5'-phosphomonoesters;GO:0043169//cation binding	GO:0006355//regulation of transcription, DNA-templated;GO:0006464//cellular protein modification process;GO:0042779//tRNA 3'-trailer cleavage;GO:0070918//production of small RNA involved in gene silencing by RNA;GO:0071840//cellular component organization or biogenesis
Unigene0014031	18.893	34.46	12.943	16.683	10.94	3.75	9.623	6.267	PR	dymeclin isoform X2 [Sesamum indicum]	-	-	-	-	-	GO:0004033//aldo-keto reductase (NADP) activity	GO:0044710//single-organism metabolic process;GO:1901564//organonitrogen compound metabolic process
Unigene0014071	4.48	1.253	11.683	13.84	4.74	0.627	11.537	4.823	--	-	-	-	-	-	-	-	-
Unigene0014140	0.217	0.78	8.4	3.277	0	0	0	0	--	ferritin-1, chloroplastic-like isoform X2 [Rhodamnia argentea]	-	-	-	-	GO:0044434//chloroplast part	GO:0046914//transition metal ion binding	GO:0000302//response to reactive oxygen species;GO:0008152//metabolic process;GO:0009987//cellular process;GO:0010038//response to metal ion;GO:0048827//phyllome development;GO:0055076//transition metal ion homeostasis;GO:0090567//reproductive shoot system development
Unigene0014141	12.597	2.033	7.353	6.077	15.047	4.99	13.41	9.503	KIN14J	kinesin family member C1 [Salvia splendens]	-	-	-	-	-	-	-
Unigene0014173	1.333	0.14	3.463	0.117	0.237	0.75	4.183	1.153	At1g68400	Serine/threonine protein kinase [Handroanthus impetiginosus]	-	-	-	-	-	GO:0016772//transferase activity, transferring phosphorus-containing groups	GO:0008152//metabolic process
Unigene0014213	0.287	1.01	1.517	0.32	1.193	1.137	4.547	4.267	Sparc	-	-	-	-	-	-	-	-
Unigene0014223	0	4.457	0	0	0	0	0	0	FQR1	NAD(P)H dehydrogenase (quinone) FQR1-like [Aegilops tauschii subsp. tauschii] [Aegilops tauschii]	Metabolism;Metabolism;Metabolism	Global and overview maps;Global and overview maps;Metabolism of cofactors and vitamins	ko01100//Metabolic pathways;ko01110//Biosynthesis of secondary metabolites;ko00130//Ubiquinone and other terpenoid-quinone biosynthesis	K03809;K03809;K03809	GO:0031090//organelle membrane;GO:0043231//intracellular membrane-bounded organelle;GO:0044444//cytoplasmic part	GO:0016655//oxidoreductase activity, acting on NAD(P)H, quinone or similar compound as acceptor;GO:0032553//ribonucleotide binding	GO:0006950//response to stress;GO:0009733//response to auxin;GO:0009987//cellular process;GO:0010038//response to metal ion;GO:0044710//single-organism metabolic process
Unigene0014231	41.66	1.597	15.967	30.82	39.637	14.487	9.057	34.95	gph1	PREDICTED: haloacid dehalogenase-like hydrolase domain-containing protein 3 [Erythranthe guttata]	-	-	-	-	-	GO:0003824//catalytic activity	GO:0009648//photoperiodism;GO:0042221//response to chemical
Unigene0014255	1.567	1.383	2.773	0.403	3.33	2.11	9.43	3.113	HSP21	HSP20 family protein [Salvia splendens]	Genetic Information Processing	Folding, sorting and degradation	ko04141//Protein processing in endoplasmic reticulum	K13993	-	-	GO:0000302//response to reactive oxygen species;GO:0009642//response to light intensity
Unigene0014286	0.383	1.223	1.293	6.733	0	0	0	0.047	Tmsb4x	-	-	-	-	-	-	-	-
Unigene0014295	72.113	50.327	57.163	75.94	30.913	29.917	41.417	23.633	MEE14	CCG-binding protein 1 [Sesamum indicum]	-	-	-	-	GO:0009536//plastid	-	GO:0003006//developmental process involved in reproduction;GO:0009620//response to fungus
Unigene0014409	12.467	19.527	16.37	9.48	16.267	4.833	8.733	10.747	PUB17	U-box domain-containing protein 17 isoform X1 [Sesamum indicum]	-	-	-	-	-	GO:0019787//ubiquitin-like protein transferase activity	GO:0032446//protein modification by small protein conjugation;GO:0033554//cellular response to stress;GO:0045087//innate immune response;GO:0050832//defense response to fungus
Unigene0014423	0	0	0	0	3.913	0.837	0.47	0	RBCS	ribulose bisphosphate carboxylase small chain PW9, chloroplastic-like [Aegilops tauschii subsp. tauschii] [Aegilops tauschii]	Metabolism;Metabolism;Metabolism;Metabolism;Metabolism	Global and overview maps;Global and overview maps;Global and overview maps;Energy metabolism;Carbohydrate metabolism	ko01100//Metabolic pathways;ko01110//Biosynthesis of secondary metabolites;ko01200//Carbon metabolism;ko00710//Carbon fixation in photosynthetic organisms;ko00630//Glyoxylate and dicarboxylate metabolism	K01602;K01602;K01602;K01602;K01602	GO:0005576//extracellular region;GO:0005840//ribosome;GO:0009526//plastid envelope;GO:0009532//plastid stroma;GO:0016020//membrane;GO:0044434//chloroplast part;GO:0044436//thylakoid part	GO:0016491//oxidoreductase activity;GO:0016831//carboxy-lyase activity;GO:0046914//transition metal ion binding	GO:0006950//response to stress;GO:0009639//response to red or far red light;GO:0015977//carbon fixation;GO:0043094//cellular metabolic compound salvage;GO:0070271//protein complex biogenesis
Unigene0014456	6.403	17.13	5.533	6.913	9.707	2.177	7.243	5	DTX16	multidrug resistance protein, MATE family [Salvia splendens]	-	-	-	-	GO:0031224//intrinsic component of membrane	GO:0015291//secondary active transmembrane transporter activity	GO:0044763//single-organism cellular process
Unigene0014467	4.137	1.69	0.66	1.337	4.317	0.02	0.947	1.563	UBI4	Polyubiquitin [Symbiodinium microadriaticum]	-	-	-	-	GO:0043231//intracellular membrane-bounded organelle	-	GO:0006605//protein targeting;GO:0009411//response to UV;GO:0016567//protein ubiquitination;GO:0019941//modification-dependent protein catabolic process
Unigene0014474	0.953	0.397	0.97	0.593	4.053	1.103	3.41	2.297	XYN1	Endo-1,4-beta-xylanase [Handroanthus impetiginosus]	-	-	-	-	GO:0030312//external encapsulating structure	GO:0097599//xylanase activity	GO:0045491//xylan metabolic process
Unigene0014476	24.307	0.567	11.223	10.73	14.763	5.037	23.01	22.84	OFP7	transcription repressor OFP7-like [Sesamum indicum]	-	-	-	-	GO:0043231//intracellular membrane-bounded organelle	-	GO:0006355//regulation of transcription, DNA-templated
Unigene0014501	0.043	2.953	0.087	0	0.083	0.013	0.073	0.013	--	-	-	-	-	-	-	-	-
Unigene0014519	1.473	0	0.207	0.1	2.683	0.063	0.607	3.15	LOB	protein LATERAL ORGAN BOUNDARIES [Sesamum indicum]	-	-	-	-	-	-	GO:0010160//formation of organ boundary
Unigene0014529	15.657	1.673	8.11	9.163	26.693	5.593	11.283	14.29	RWA1	O-acetyltransferase [Handroanthus impetiginosus]	-	-	-	-	GO:0031224//intrinsic component of membrane;GO:0043231//intracellular membrane-bounded organelle	GO:0003824//catalytic activity	GO:0001101//response to acid chemical;GO:0009620//response to fungus;GO:0009832//plant-type cell wall biogenesis
Unigene0014578	7.82	10.893	10.88	7.09	9.797	2.453	4.337	4.467	LRR1	brassinosteroid insensitive 1-associated receptor kinase 1 [Salvia splendens]	-	-	-	-	-	-	GO:0006796//phosphate-containing compound metabolic process;GO:0006970//response to osmotic stress;GO:0044710//single-organism metabolic process;GO:0044763//single-organism cellular process;GO:0051716//cellular response to stimulus
Unigene0014580	5.51	54.867	10.287	19.697	1.39	11.267	18.53	7.737	--	sulfotransferase family cytosolic 1B member 1 [Striga asiatica]	-	-	-	-	-	-	-
Unigene0014588	3.883	0.23	2.65	1.32	4.997	1.367	3.57	4.39	HIPP31	Copper chaperone [Handroanthus impetiginosus]	-	-	-	-	GO:0043231//intracellular membrane-bounded organelle	GO:0043169//cation binding	GO:0000041//transition metal ion transport
Unigene0014595	2.597	0.56	1.227	1.2	2.01	1.237	4.84	1.857	CYP93B1	flavone synthase II [Salvia miltiorrhiza]	Metabolism;Metabolism;Metabolism;Metabolism	Global and overview maps;Global and overview maps;Biosynthesis of other secondary metabolites;Biosynthesis of other secondary metabolites	ko01100//Metabolic pathways;ko01110//Biosynthesis of secondary metabolites;ko00941//Flavonoid biosynthesis;ko00943//Isoflavonoid biosynthesis	K23179;K23179;K23179;K23179	-	GO:0004497//monooxygenase activity;GO:0016705//oxidoreductase activity, acting on paired donors, with incorporation or reduction of molecular oxygen;GO:0046872//metal ion binding	GO:0044710//single-organism metabolic process
Unigene0014629	14.96	0.967	10.39	10.327	18.453	5.56	16.79	17.913	BRH1	RING-H2 zinc finger protein RHA1 [Salvia splendens]	-	-	-	-	-	GO:0046914//transition metal ion binding	GO:0001101//response to acid chemical;GO:0006605//protein targeting;GO:0006873//cellular ion homeostasis;GO:0006972//hyperosmotic response;GO:0009755//hormone-mediated signaling pathway;GO:0009891//positive regulation of biosynthetic process;GO:0010243//response to organonitrogen compound;GO:0030001//metal ion transport;GO:0043067//regulation of programmed cell death
Unigene0014651	13.523	1.583	9.16	7.313	63.96	7.067	27.077	29.633	CESA4	cellulose synthase A catalytic subunit 4 [Paulownia fortunei]	-	-	-	-	GO:0031224//intrinsic component of membrane	GO:0016759//cellulose synthase activity;GO:0046914//transition metal ion binding	GO:0009617//response to bacterium;GO:0009620//response to fungus;GO:0009832//plant-type cell wall biogenesis;GO:0030243//cellulose metabolic process;GO:0045229//external encapsulating structure organization;GO:0045491//xylan metabolic process
Unigene0014661	0.537	2.38	2.87	0.747	0	0	0	0	RpL8	60S ribosomal protein L8-like [Rhodamnia argentea]	Genetic Information Processing	Translation	ko03010//Ribosome	K02938	GO:0009536//plastid;GO:0015934//large ribosomal subunit;GO:0031090//organelle membrane	GO:0003723//RNA binding;GO:0005198//structural molecule activity;GO:0016740//transferase activity	GO:0003006//developmental process involved in reproduction;GO:0009059//macromolecule biosynthetic process;GO:0010467//gene expression
Unigene0014663	1.267	0.04	2.393	2.55	2.043	2.19	1.703	2.67	LBD21	LOB domain-containing protein 21-like [Sesamum indicum]	-	-	-	-	-	-	GO:0003002//regionalization;GO:0009887//organ morphogenesis;GO:0010468//regulation of gene expression;GO:0048437//floral organ development
Unigene0014684	31.707	29.107	26.403	36.187	8.793	7.117	16.307	15.187	RTNLB8	Reticulon [Handroanthus impetiginosus]	-	-	-	-	GO:0031090//organelle membrane;GO:0031224//intrinsic component of membrane;GO:0043231//intracellular membrane-bounded organelle	-	GO:0006605//protein targeting;GO:0009891//positive regulation of biosynthetic process;GO:0043067//regulation of programmed cell death
Unigene0014693	0.01	0	0.09	1.91	0	0.01	0.037	26.38	Os01g0518400	PREDICTED: zinc finger BED domain-containing protein RICESLEEPER 2-like [Nicotiana tomentosiformis]	-	-	-	-	-	GO:0005488//binding	-
Unigene0014697	3.463	0.383	2.25	2.92	0.62	0.567	0.75	0.59	--	Decaprenyl diphosphate synthase [Actinidia chinensis var. chinensis] [Actinidia chinensis]	-	-	-	-	-	-	-
Unigene0014720	265.207	286.063	365.393	132.003	280.087	56.33	114.993	120.14	CAF1-11	CCR4-NOT transcription complex subunit 7/8 [Salvia splendens]	Genetic Information Processing	Folding, sorting and degradation	ko03018//RNA degradation	K12581	GO:0043231//intracellular membrane-bounded organelle	GO:0000175//3'-5'-exoribonuclease activity	GO:0090501//RNA phosphodiester bond hydrolysis
Unigene0014725	48.323	18.137	40.12	24.05	43.127	7.593	15.093	20.743	--	beta-1,4-mannosyl-glycoprotein beta-1,4-N-acetylglucosaminyltransferase [Salvia splendens]	Metabolism;Metabolism	Global and overview maps;Glycan biosynthesis and metabolism	ko01100//Metabolic pathways;ko00510//N-Glycan biosynthesis	K00737;K00737	GO:0043231//intracellular membrane-bounded organelle	GO:0016740//transferase activity	GO:0006486//protein glycosylation
Unigene0014823	0	0	0	0	1.833	0.707	0.11	0.057	TPT	triose phosphate/phosphate translocator TPT, chloroplastic [Brachypodium distachyon]	-	-	-	-	GO:0031224//intrinsic component of membrane;GO:0031976//plastid thylakoid;GO:0042170//plastid membrane	GO:0015291//secondary active transmembrane transporter activity;GO:0015605//organophosphate ester transmembrane transporter activity;GO:0022891//substrate-specific transmembrane transporter activity	GO:0000097//sulfur amino acid biosynthetic process;GO:0006091//generation of precursor metabolites and energy;GO:0006820//anion transport;GO:0008643//carbohydrate transport;GO:0009642//response to light intensity;GO:0015717//triose phosphate transport;GO:0031399//regulation of protein modification process
Unigene0014873	5.293	0.14	4.157	12.133	0.06	0.11	0	0.523	TPRP-F1	PREDICTED: 36.4 kDa proline-rich protein-like [Camelina sativa]	-	-	-	-	-	-	-
Unigene0014879	55.81	6.93	16.343	58.113	15.94	10.967	25.923	48.777	sbt3	PREDICTED: subtilisin-like protease SBT1.6 isoform X1 [Erythranthe guttata]	-	-	-	-	-	GO:0008233//peptidase activity	GO:0019538//protein metabolic process
Unigene0014891	16.867	36.393	10.893	8.283	16.38	6.49	7.707	4.757	VTE4	PREDICTED: tocopherol O-methyltransferase, chloroplastic isoform X2 [Erythranthe guttata]	Metabolism;Metabolism;Metabolism	Global and overview maps;Global and overview maps;Metabolism of cofactors and vitamins	ko01100//Metabolic pathways;ko01110//Biosynthesis of secondary metabolites;ko00130//Ubiquinone and other terpenoid-quinone biosynthesis	K05928;K05928;K05928	-	-	-
Unigene0014898	0.503	9.807	1.39	2.037	0.503	0.44	1.687	0.487	DTX27	multidrug resistance protein, MATE family [Salvia splendens]	-	-	-	-	GO:0031224//intrinsic component of membrane	GO:0015291//secondary active transmembrane transporter activity	GO:0007275//multicellular organism development;GO:0015893//drug transport;GO:0044763//single-organism cellular process
Unigene0014912	0.757	0.74	1.347	0.47	2.2	1.15	2.487	1.42	--	-	-	-	-	-	-	-	-
Unigene0014976	19.16	1.45	7.48	11.417	23.16	7.473	16.643	19.89	CALS3	callose synthase [Salvia splendens]	-	-	-	-	GO:0031224//intrinsic component of membrane;GO:0044459//plasma membrane part	GO:0035251//UDP-glucosyltransferase activity	GO:0003006//developmental process involved in reproduction;GO:0006074//(1->3)-beta-D-glucan metabolic process;GO:0009555//pollen development;GO:0018205//peptidyl-lysine modification;GO:0022604//regulation of cell morphogenesis;GO:0042743//hydrogen peroxide metabolic process;GO:0052386//cell wall thickening;GO:0061024//membrane organization
Unigene0015108	52.36	6.157	54.3	38.903	20.133	17.06	27.103	16.097	--	PREDICTED: glutamate receptor 1.3-like [Erythranthe guttata]	-	-	-	-	GO:0009536//plastid	-	GO:0003006//developmental process involved in reproduction;GO:0046474//glycerophospholipid biosynthetic process
Unigene0015127	2.72	0.63	2.313	1.31	4.4	1.593	3.89	3.067	At2g45590	MEKK [Handroanthus impetiginosus]	-	-	-	-	-	-	-
Unigene0015176	0	0	0	0	0.043	1.307	2.167	1.087	CAB-151	chlorophyll a-b binding protein 151, chloroplastic isoform X1 [Manihot esculenta]	Metabolism;Metabolism	Global and overview maps;Energy metabolism	ko01100//Metabolic pathways;ko00196//Photosynthesis - antenna proteins	K08913;K08913	GO:0009521//photosystem;GO:0009526//plastid envelope;GO:0031090//organelle membrane;GO:0031224//intrinsic component of membrane;GO:0031976//plastid thylakoid;GO:0044434//chloroplast part	GO:0043169//cation binding;GO:0046906//tetrapyrrole binding	GO:0006091//generation of precursor metabolites and energy;GO:0006464//cellular protein modification process;GO:0009414//response to water deprivation;GO:0009639//response to red or far red light;GO:0009642//response to light intensity;GO:0016072//rRNA metabolic process;GO:0034285//response to disaccharide;GO:0043269//regulation of ion transport
Unigene0015177	0	0	0	0	0.18	4.277	5.86	5.057	CAB21	chlorophyll a-b binding protein of LHCII type 1-like [Manihot esculenta]	Metabolism;Metabolism	Global and overview maps;Energy metabolism	ko01100//Metabolic pathways;ko00196//Photosynthesis - antenna proteins	K08912;K08912	GO:0009521//photosystem;GO:0031224//intrinsic component of membrane;GO:0044434//chloroplast part	GO:0043169//cation binding;GO:0046906//tetrapyrrole binding	GO:0006091//generation of precursor metabolites and energy;GO:0006464//cellular protein modification process
Unigene0015192	13.117	0.21	3.597	5.553	15.15	1.46	8.23	11.687	--	Glycoprotein-N-acetylgalactosamine 3-beta-galactosyltransferase [Actinidia chinensis var. chinensis] [Actinidia chinensis]	-	-	-	-	-	GO:0016740//transferase activity	-
Unigene0015193	2.607	0.637	1.217	0.61	2.813	1.01	0.28	2.567	ERL1	Serine/threonine protein kinase [Handroanthus impetiginosus]	Environmental Information Processing	Signal transduction	ko04016//MAPK signaling pathway - plant	K20718	GO:0031224//intrinsic component of membrane	GO:0004672//protein kinase activity;GO:0016491//oxidoreductase activity;GO:0016791//phosphatase activity;GO:0032550//purine ribonucleoside binding	GO:0000904//cell morphogenesis involved in differentiation;GO:0006464//cellular protein modification process;GO:0006796//phosphate-containing compound metabolic process;GO:0006950//response to stress;GO:0009617//response to bacterium;GO:0009664//plant-type cell wall organization;GO:0009886//post-embryonic morphogenesis;GO:0009887//organ morphogenesis;GO:0009888//tissue development;GO:0040007//gro…
Unigene0015287	37.463	61.77	31.863	32.487	28.883	18.37	36.707	14.613	--	Calcium/calmodulin-dependent protein kinase [Handroanthus impetiginosus]	-	-	-	-	-	-	GO:0044237//cellular metabolic process
Unigene0015326	26.14	4.323	19.587	13.68	23.57	15.487	25.5	18.023	--	maternal effect embryo arrest 60 [Striga asiatica]	-	-	-	-	-	-	GO:0003006//developmental process involved in reproduction;GO:0046474//glycerophospholipid biosynthetic process
Unigene0015452	0.673	4.313	5.89	1.95	0	0	0	0	rpl-12	60S ribosomal protein L12-like [Rhodamnia argentea]	Genetic Information Processing	Translation	ko03010//Ribosome	K02870	GO:0005911//cell-cell junction;GO:0009536//plastid;GO:0015934//large ribosomal subunit	GO:0003723//RNA binding;GO:0005198//structural molecule activity;GO:0046914//transition metal ion binding	GO:0006950//response to stress;GO:0009451//RNA modification;GO:0010467//gene expression;GO:0022613//ribonucleoprotein complex biogenesis
Unigene0015486	0.043	6.647	0.293	0.29	0.013	0.123	0.017	0	--	-	-	-	-	-	-	-	-
Unigene0015489	2.033	0.38	5.227	0.117	0.43	1.073	3.913	1.583	CYP87A3	cytochrome P450 87A3-like [Sesamum indicum]	-	-	-	-	-	GO:0016491//oxidoreductase activity;GO:0046872//metal ion binding	-
Unigene0015516	0	10.693	0.04	0.123	0.017	0.013	0.017	0	--	-	-	-	-	-	-	-	-
Unigene0015688	6.307	1.03	22.567	0.357	0.577	4.547	15.167	4.647	--	Peptidoglycan-binding lysin domain-containing protein [Cynara cardunculus var. scolymus] [Cynara cardunculus]	-	-	-	-	-	-	-
Unigene0015691	27.613	29.827	34.85	20.12	24.117	14.123	32.7	13.413	--	phenylalanine--tRNA ligase beta subunit [Striga asiatica]	-	-	-	-	-	-	-
Unigene0015717	14.56	60.937	15.84	10.177	15.523	4.473	8.187	9.557	--	UV excision repair protein [Actinidia chinensis var. chinensis] [Actinidia chinensis]	-	-	-	-	-	-	GO:0044763//single-organism cellular process;GO:0050789//regulation of biological process;GO:0050896//response to stimulus
Unigene0015728	1.24	0.267	0.97	0.167	1.613	0.38	1.61	1.073	--	Cysteine-rich transmembrane CYSTM domain containing protein [Parasponia andersonii]	-	-	-	-	-	-	-
Unigene0015777	0.68	0.19	1.2	0.723	1.107	1.22	1.437	1.12	dnajb14	heat shock protein binding protein [Striga asiatica]	-	-	-	-	-	-	-
Unigene0015789	43.19	1.707	19.62	26.667	44.93	14.51	21.727	28.2	MYB61	MYB-related transcription factor [Salvia miltiorrhiza]	-	-	-	-	-	GO:0005488//binding	-
Unigene0015810	5.093	0.157	8.713	7.937	2.203	2.643	1.38	4.933	OEP16	outer envelope pore protein 16, chloroplastic [Momordica charantia]	-	-	-	-	GO:0031355//integral component of plastid outer membrane;GO:0036338//viral membrane	GO:0008320//protein transmembrane transporter activity;GO:0022829//wide pore channel activity;GO:0046943//carboxylic acid transmembrane transporter activity;GO:0046983//protein dimerization activity	GO:0001101//response to acid chemical;GO:0006950//response to stress;GO:0009617//response to bacterium;GO:0009746//response to hexose;GO:0034285//response to disaccharide;GO:0044743//intracellular protein transmembrane import
Unigene0015896	0.263	0.043	4	0.327	0.147	0	0.043	0.49	--	-	-	-	-	-	-	-	-
Unigene0015923	0.61	0.287	0.48	0.82	2.353	0.507	1.737	0.96	RCH2	Serine/threonine protein kinase [Handroanthus impetiginosus]	-	-	-	-	-	-	-
Unigene0015973	6.513	0.25	0.903	4.38	7.317	0.773	2.81	4.99	XYL1	alpha-glucosidase [Salvia splendens]	-	-	-	-	GO:0005576//extracellular region;GO:0005618//cell wall;GO:0005911//cell-cell junction;GO:0009536//plastid	GO:0005488//binding;GO:0090599//alpha-glucosidase activity;GO:0097599//xylanase activity	GO:0000272//polysaccharide catabolic process;GO:0006073//cellular glucan metabolic process;GO:0010038//response to metal ion;GO:0042546//cell wall biogenesis;GO:0071555//cell wall organization
Unigene0016008	19.503	54.617	14.287	21.353	7.72	4.177	9.22	6.22	BCAT2	branched-chain-amino-acid aminotransferase 2, chloroplastic [Sesamum indicum]	Metabolism;Metabolism;Metabolism;Metabolism;Metabolism;Metabolism;Metabolism;Metabolism;Metabolism	Global and overview maps;Global and overview maps;Global and overview maps;Amino acid metabolism;Amino acid metabolism;Global and overview maps;Metabolism of cofactors and vitamins;Amino acid metabolism;Biosynthesis of other secondary metabolites	ko01100//Metabolic pathways;ko01110//Biosynthesis of secondary metabolites;ko01230//Biosynthesis of amino acids;ko00270//Cysteine and methionine metabolism;ko00280//Valine, leucine and isoleucine degradation;ko01210//2-Oxocarboxylic acid metabolism;ko00770//Pantothenate and CoA biosynthesis;ko00290//Valine, leucine and isoleucine biosynthesis;ko00966//Glucosinolate biosynthesis	K00826;K00826;K00826;K00826;K00826;K00826;K00826;K00826;K00826	GO:0009532//plastid stroma	GO:0004084//branched-chain-amino-acid transaminase activity	GO:0006549//isoleucine metabolic process;GO:0006551//leucine metabolic process;GO:0006573//valine metabolic process;GO:0008652//cellular amino acid biosynthetic process;GO:0009404//toxin metabolic process;GO:0009746//response to hexose;GO:0034285//response to disaccharide;GO:0035556//intracellular signal transduction;GO:0071554//cell wall organization or biogenesis
Unigene0016009	0.893	1.84	1.097	0.56	0.223	0.053	0.117	0.1	BCAT2	branched-chain-amino-acid aminotransferase 2, chloroplastic [Sesamum indicum]	Metabolism;Metabolism;Metabolism;Metabolism;Metabolism;Metabolism;Metabolism;Metabolism;Metabolism	Global and overview maps;Global and overview maps;Global and overview maps;Amino acid metabolism;Amino acid metabolism;Global and overview maps;Metabolism of cofactors and vitamins;Amino acid metabolism;Biosynthesis of other secondary metabolites	ko01100//Metabolic pathways;ko01110//Biosynthesis of secondary metabolites;ko01230//Biosynthesis of amino acids;ko00270//Cysteine and methionine metabolism;ko00280//Valine, leucine and isoleucine degradation;ko01210//2-Oxocarboxylic acid metabolism;ko00770//Pantothenate and CoA biosynthesis;ko00290//Valine, leucine and isoleucine biosynthesis;ko00966//Glucosinolate biosynthesis	K00826;K00826;K00826;K00826;K00826;K00826;K00826;K00826;K00826	GO:0009532//plastid stroma	GO:0004084//branched-chain-amino-acid transaminase activity	GO:0006549//isoleucine metabolic process;GO:0006551//leucine metabolic process;GO:0006573//valine metabolic process;GO:0008652//cellular amino acid biosynthetic process;GO:0009404//toxin metabolic process;GO:0009746//response to hexose;GO:0034285//response to disaccharide;GO:0035556//intracellular signal transduction;GO:0071554//cell wall organization or biogenesis
Unigene0016044	5.103	12.223	13.087	2.21	6.357	2.64	7.027	2.983	MUCI21	protein O-GlcNAc transferase [Salvia splendens]	-	-	-	-	-	GO:0016740//transferase activity	GO:0007568//aging;GO:0010243//response to organonitrogen compound
Unigene0016089	5.283	0	6.873	3.99	9.09	2.753	2.33	8.13	CYP71B4	cytochrome P450 CYP71AT85 [Plectranthus barbatus]	-	-	-	-	-	-	-
Unigene0016099	8.503	5.747	11.34	3.877	16.57	16.487	19.55	11.907	GT7	xyloglucan 6-xylosyltransferase [Salvia splendens]	-	-	-	-	GO:0016020//membrane;GO:0031984//organelle subcompartment;GO:0043231//intracellular membrane-bounded organelle	GO:0016757//transferase activity, transferring glycosyl groups	-
Unigene0016136	37.307	3.263	24.92	23.57	48.167	10.907	32.52	26.073	XLT2	xyloglucan galactosyltransferase XLT2 [Sesamum indicum]	-	-	-	-	GO:0043231//intracellular membrane-bounded organelle	GO:0016758//transferase activity, transferring hexosyl groups	GO:0006006//glucose metabolic process;GO:0009250//glucan biosynthetic process
Unigene0016149	0.19	1.69	0.2	0.24	0.123	0.06	0.533	0.053	--	-	-	-	-	-	-	-	-
Unigene0016153	44.793	20.693	46.143	22.243	46.513	5.71	13.687	26.72	ANN5	annexin A1 [Salvia splendens]	-	-	-	-	-	GO:0003779//actin binding;GO:0005543//phospholipid binding;GO:0046872//metal ion binding	GO:0000904//cell morphogenesis involved in differentiation;GO:0006928//movement of cell or subcellular component;GO:0006970//response to osmotic stress;GO:0009416//response to light stimulus;GO:0009664//plant-type cell wall organization;GO:0048229//gametophyte development
Unigene0016163	0.9	0.203	5.963	0.097	0.357	1.053	4.427	1.883	CYP76T24	PREDICTED: ferruginol synthase-like [Erythranthe guttata]	-	-	-	-	GO:0016020//membrane;GO:0043231//intracellular membrane-bounded organelle	GO:0005488//binding;GO:0016491//oxidoreductase activity	GO:0044710//single-organism metabolic process
Unigene0016208	15.877	11.443	13.917	20.393	12.943	6.117	13.507	8.093	VIL2	VIN3-like protein 2 [Sesamum indicum]	-	-	-	-	GO:0005911//cell-cell junction;GO:0043231//intracellular membrane-bounded organelle;GO:0043234//protein complex	GO:0042393//histone binding	GO:0006950//response to stress;GO:0007623//circadian rhythm;GO:0009653//anatomical structure morphogenesis;GO:0048468//cell development;GO:0051574//positive regulation of histone H3-K9 methylation;GO:0090558//plant epidermis development;GO:2000028//regulation of photoperiodism, flowering
Unigene0016218	1.09	9.103	2.537	1.203	0.367	1.027	2.823	0.817	--	Protein ORANGE-ORANGE like [Actinidia chinensis var. chinensis] [Actinidia chinensis]	-	-	-	-	-	GO:0005515//protein binding	-
Unigene0016399	2.023	1.183	3.833	0.313	4.217	3.593	9.56	2.05	CHX4	cation/H(+) antiporter 15 [Sesamum indicum]	-	-	-	-	-	GO:0015078//hydrogen ion transmembrane transporter activity	GO:0015672//monovalent inorganic cation transport;GO:0030001//metal ion transport;GO:0044763//single-organism cellular process
Unigene0016406	3.683	14.807	7.987	3.227	10.48	2.12	0.92	2.537	--	hypothetical protein F511_07653 [Dorcoceras hygrometricum]	-	-	-	-	-	-	-
Unigene0016409	2.023	0	0.487	0.587	4.103	0.067	0.847	2.41	TLP1	thaumatin-like protein 1 [Sesamum indicum]	-	-	-	-	GO:0031224//intrinsic component of membrane	-	GO:0003006//developmental process involved in reproduction;GO:0048509//regulation of meristem development;GO:0071555//cell wall organization
Unigene0016425	165.173	7.033	118.273	66.6	248.607	57.977	262.833	168.137	LTP-2	non-specific lipid-transfer protein 2-like [Sesamum indicum]	-	-	-	-	-	GO:0005488//binding	GO:0006605//protein targeting;GO:0009891//positive regulation of biosynthetic process;GO:0043067//regulation of programmed cell death
Unigene0016435	1.193	0.013	1.063	0.883	9.983	0.91	3.27	4.57	LAC22	laccase 25 [Salvia miltiorrhiza]	-	-	-	-	GO:0005576//extracellular region;GO:0043231//intracellular membrane-bounded organelle	GO:0016682//oxidoreductase activity, acting on diphenols and related substances as donors, oxygen as acceptor;GO:0046872//metal ion binding	GO:0009808//lignin metabolic process
Unigene0016449	2.803	0.227	2.413	1.837	3.51	1.157	3.3	3.383	GATL7	galacturonosyltransferase-like 7 [Striga asiatica]	-	-	-	-	GO:0031224//intrinsic component of membrane;GO:0043231//intracellular membrane-bounded organelle	GO:0008194//UDP-glycosyltransferase activity	GO:0000271//polysaccharide biosynthetic process;GO:0009664//plant-type cell wall organization;GO:0010192//mucilage biosynthetic process
Unigene0016516	1.91	0	4.067	0	0.997	0.17	0.733	0	--	LRAT-like domain-containing protein [Cinnamomum micranthum f. kanehirae]	-	-	-	-	-	-	-
Unigene0016648	11.2	2.693	11.703	11.027	14.74	8.457	15.367	11.467	KIN4A	kinesin family member 4/21/27 [Salvia splendens]	-	-	-	-	GO:0005875//microtubule associated complex	GO:0003774//motor activity;GO:0015631//tubulin binding;GO:0032550//purine ribonucleoside binding	GO:0000097//sulfur amino acid biosynthetic process;GO:0007017//microtubule-based process;GO:0008380//RNA splicing;GO:0030198//extracellular matrix organization;GO:0048509//regulation of meristem development
Unigene0016695	10.69	0.973	11.833	11.657	22.817	4.82	31.833	21.257	HSP17.3-B	HSP20 family protein [Salvia splendens]	Genetic Information Processing	Folding, sorting and degradation	ko04141//Protein processing in endoplasmic reticulum	K13993	GO:0044424//intracellular part	-	-
Unigene0016720	12.367	3.177	10.647	5.96	9.553	6.37	20.487	12.527	PDR3	Pleiotropic drug resistance proteins (PDR1-15), ABC superfamily [Handroanthus impetiginosus]	-	-	-	-	-	GO:0015604//organic phosphonate transmembrane transporter activity;GO:0017111//nucleoside-triphosphatase activity;GO:0032550//purine ribonucleoside binding	GO:0044765//single-organism transport
Unigene0016745	40.567	0.543	10.277	14.733	27.327	6.007	19.61	27.177	IRKI	IRK-interacting protein-like [Sesamum indicum]	-	-	-	-	-	GO:0005488//binding	-
Unigene0016746	7.11	0.103	3.59	2.78	28.957	2.553	12.01	10.183	COBL4	PREDICTED: COBRA-like protein 4 [Erythranthe guttata]	-	-	-	-	GO:0005618//cell wall;GO:0031225//anchored component of membrane;GO:0044455//mitochondrial membrane part;GO:0044459//plasma membrane part	GO:0015078//hydrogen ion transmembrane transporter activity	GO:0006090//pyruvate metabolic process;GO:0006970//response to osmotic stress;GO:0006996//organelle organization;GO:0007275//multicellular organism development;GO:0009746//response to hexose;GO:0009826//unidimensional cell growth;GO:0009832//plant-type cell wall biogenesis;GO:0010038//response to metal ion;GO:0010087//phloem or xylem histogenesis;GO:0015992//proton transport;GO:0030198//extracell…
Unigene0016762	6.37	2.227	7.9	8.49	6.34	2.223	19.23	17.623	DRT100	Histone deacetylase [Handroanthus impetiginosus]	-	-	-	-	-	-	-
Unigene0016768	2.083	0.54	1.4	1.853	0.037	0.207	0.8	0.123	SYP52	SNARE protein TLG1/Syntaxin 6 [Handroanthus impetiginosus]	Genetic Information Processing	Folding, sorting and degradation	ko04130//SNARE interactions in vesicular transport	K08503	GO:0031090//organelle membrane;GO:0043231//intracellular membrane-bounded organelle;GO:0044444//cytoplasmic part	GO:0005515//protein binding	GO:0006605//protein targeting;GO:0032989//cellular component morphogenesis;GO:0040007//growth;GO:0048193//Golgi vesicle transport;GO:0061024//membrane organization
Unigene0016770	1.033	0.247	1.177	1.38	0	0.113	0.137	0.137	--	-	-	-	-	-	-	-	-
Unigene0016771	8.887	0.653	6.827	7.937	10.783	3.557	12.647	10.007	At5g45780	somatic embryogenesis receptor kinase 4 [Salvia splendens]	-	-	-	-	GO:0031224//intrinsic component of membrane	GO:0004672//protein kinase activity;GO:0016628//oxidoreductase activity, acting on the CH-CH group of donors, NAD or NADP as acceptor;GO:0032550//purine ribonucleoside binding	GO:0003006//developmental process involved in reproduction;GO:0006464//cellular protein modification process;GO:0006796//phosphate-containing compound metabolic process;GO:0006950//response to stress;GO:0007154//cell communication;GO:0009888//tissue development;GO:0016043//cellular component organization;GO:0016049//cell growth;GO:0044710//single-organism metabolic process;GO:0048513//animal orga…
Unigene0016829	5.157	4.19	11.723	9.777	10.067	4.79	30.713	8.727	--	-	-	-	-	-	-	-	-
Unigene0016833	19.713	0.757	5.48	6.337	12.893	3.583	8.907	9.447	ICR4	interactor of constitutive active ROPs 1-like [Sesamum indicum]	-	-	-	-	GO:0016020//membrane;GO:0035838//growing cell tip;GO:0043231//intracellular membrane-bounded organelle	-	GO:0009926//auxin polar transport;GO:0042445//hormone metabolic process
Unigene0016879	16.337	158.27	24.043	10.937	65.713	2.47	5.53	20.947	ZAT6	transcription initiation factor TFIIA small subunit [Salvia splendens]	-	-	-	-	-	GO:0005488//binding	GO:0001101//response to acid chemical;GO:0006950//response to stress;GO:0007165//signal transduction;GO:0009628//response to abiotic stimulus;GO:0009725//response to hormone;GO:0044249//cellular biosynthetic process;GO:1901576//organic substance biosynthetic process
Unigene0016886	70.827	0.547	15.64	27.92	127.773	8.487	60.267	49.363	FLA11	PREDICTED: fasciclin-like arabinogalactan protein 11 [Erythranthe guttata]	-	-	-	-	GO:0031224//intrinsic component of membrane	-	GO:0009832//plant-type cell wall biogenesis
Unigene0016893	2.397	10.177	4.693	4.643	5.06	0.62	1.827	3.46	SCPL50	vitellogenic carboxypeptidase-like protein [Salvia splendens]	-	-	-	-	GO:0043231//intracellular membrane-bounded organelle	GO:0004180//carboxypeptidase activity	GO:0019538//protein metabolic process
Unigene0016897	2.887	0	0	0	0	0	0	0	--	36.4 kDa proline-rich protein [Arachis hypogaea]	-	-	-	-	-	-	-
Unigene0016927	9.08	2.543	4.11	6.727	4.687	0.703	2.41	2.273	LRX6	leucine-rich repeat extensin-like protein 6 [Olea europaea var. sylvestris] [Olea europaea]	-	-	-	-	GO:0005618//cell wall;GO:0005911//cell-cell junction	GO:0005198//structural molecule activity	GO:0009987//cellular process
Unigene0016946	34.207	6.137	28.88	26.363	26.717	10.887	12.233	18.993	sld1	delta8-fatty-acid desaturase [Salvia splendens]	-	-	-	-	GO:0031224//intrinsic component of membrane	GO:0016705//oxidoreductase activity, acting on paired donors, with incorporation or reduction of molecular oxygen;GO:0046906//tetrapyrrole binding;GO:0046914//transition metal ion binding	GO:0006631//fatty acid metabolic process;GO:0006643//membrane lipid metabolic process
Unigene0016958	8.303	8.913	9.963	18.577	10.093	5.357	10.237	8.723	OPR2	12-oxophytodienoic acid reductase [Salvia splendens]	Metabolism;Metabolism;Metabolism	Global and overview maps;Global and overview maps;Lipid metabolism	ko01100//Metabolic pathways;ko01110//Biosynthesis of secondary metabolites;ko00592//alpha-Linolenic acid metabolism	K05894;K05894;K05894	GO:0043231//intracellular membrane-bounded organelle;GO:0044444//cytoplasmic part	GO:0016628//oxidoreductase activity, acting on the CH-CH group of donors, NAD or NADP as acceptor;GO:0032553//ribonucleotide binding	GO:0001101//response to acid chemical;GO:0006633//fatty acid biosynthetic process;GO:0006950//response to stress;GO:0009694//jasmonic acid metabolic process;GO:0010038//response to metal ion;GO:0010260//organ senescence
Unigene0017003	57.237	43.383	53.98	31.943	61.597	14.673	30.777	28.137	EXO70B1	Exocyst component protein [Handroanthus impetiginosus]	-	-	-	-	GO:0016020//membrane;GO:0031988//membrane-bounded vesicle;GO:0043231//intracellular membrane-bounded organelle;GO:0043234//protein complex;GO:0044444//cytoplasmic part	-	GO:0006605//protein targeting;GO:0009620//response to fungus;GO:0009696//salicylic acid metabolic process;GO:0009755//hormone-mediated signaling pathway;GO:0009814//defense response, incompatible interaction;GO:0009863//salicylic acid mediated signaling pathway;GO:0009891//positive regulation of biosynthetic process;GO:0010243//response to organonitrogen compound;GO:0033554//cellular response to …
Unigene0017004	1.08	0.5	1.177	0.203	2.52	0.267	0.937	0.807	At1g06990	GDSL esterase/lipase At2g30310 [Sesamum indicum]	-	-	-	-	-	GO:0016788//hydrolase activity, acting on ester bonds	GO:0003006//developmental process involved in reproduction;GO:0006629//lipid metabolic process
Unigene0017041	0	3.89	0	0	0	0	0	0	--	-	-	-	-	-	-	-	-
Unigene0017056	383.857	14.267	58.917	68.477	329.5	185.5	29.13	73.613	MLP43	PREDICTED: kirola-like isoform X1 [Erythranthe guttata]	-	-	-	-	GO:0009536//plastid	-	GO:0044699//single-organism process
Unigene0017112	38.333	16.473	58.823	44.143	83.21	62.203	126.067	82.603	HSC80	molecular chaperone HtpG [Salvia splendens]	Genetic Information Processing;Organismal Systems	Folding, sorting and degradation;Environmental adaptation	ko04141//Protein processing in endoplasmic reticulum;ko04626//Plant-pathogen interaction	K04079;K04079	GO:0005576//extracellular region;GO:0005911//cell-cell junction;GO:0009532//plastid stroma;GO:0030312//external encapsulating structure;GO:0031090//organelle membrane;GO:0043232//intracellular non-membrane-bounded organelle	GO:0005515//protein binding;GO:0017111//nucleoside-triphosphatase activity;GO:0032550//purine ribonucleoside binding	GO:0002218//activation of innate immune response;GO:0006970//response to osmotic stress;GO:0009408//response to heat;GO:0010029//regulation of seed germination;GO:0010118//stomatal movement;GO:0019932//second-messenger-mediated signaling;GO:0031647//regulation of protein stability;GO:0042742//defense response to bacterium;GO:0043623//cellular protein complex assembly;GO:0044267//cellular protein …
Unigene0017114	8.903	1.657	8.33	1.933	26.943	9.657	38.66	20.167	HSP83A	heat shock protein 83 [Sesamum indicum]	Genetic Information Processing;Organismal Systems	Folding, sorting and degradation;Environmental adaptation	ko04141//Protein processing in endoplasmic reticulum;ko04626//Plant-pathogen interaction	K04079;K04079	GO:0005576//extracellular region;GO:0009532//plastid stroma;GO:0030312//external encapsulating structure;GO:0031090//organelle membrane	GO:0005515//protein binding;GO:0032550//purine ribonucleoside binding	GO:0000302//response to reactive oxygen species;GO:0009642//response to light intensity;GO:0042742//defense response to bacterium;GO:0044267//cellular protein metabolic process
Unigene0017116	20.2	52.543	12.807	13.93	7.77	9.357	17.167	6.643	Ni6	CASP-like protein 8 [Striga asiatica]	-	-	-	-	GO:0031224//intrinsic component of membrane	-	-
Unigene0017128	0.26	1.353	0.823	0.14	0.36	0.75	6.987	0.21	MADS27	MADS-box transcription factor, plant [Salvia splendens]	-	-	-	-	GO:0043231//intracellular membrane-bounded organelle	GO:0001071//nucleic acid binding transcription factor activity;GO:0005515//protein binding;GO:0016628//oxidoreductase activity, acting on the CH-CH group of donors, NAD or NADP as acceptor	GO:0003006//developmental process involved in reproduction;GO:0009555//pollen development;GO:0009690//cytokinin metabolic process;GO:0010468//regulation of gene expression;GO:0034645//cellular macromolecule biosynthetic process;GO:0044710//single-organism metabolic process;GO:0045491//xylan metabolic process;GO:0052386//cell wall thickening;GO:0061024//membrane organization
Unigene0017141	6.373	0.027	3.07	2.207	12.527	3.427	8.05	13.197	BACOVA_02659	beta-glucosidase [Salvia splendens]	Metabolism;Metabolism;Metabolism;Metabolism;Metabolism	Global and overview maps;Global and overview maps;Carbohydrate metabolism;Biosynthesis of other secondary metabolites;Metabolism of other amino acids	ko01100//Metabolic pathways;ko01110//Biosynthesis of secondary metabolites;ko00500//Starch and sucrose metabolism;ko00940//Phenylpropanoid biosynthesis;ko00460//Cyanoamino acid metabolism	K05349;K05349;K05349;K05349;K05349	GO:0016020//membrane	GO:0016798//hydrolase activity, acting on glycosyl bonds	GO:0008152//metabolic process
Unigene0017200	0.397	0.973	1.31	0.59	0	0	0	0	EEF1G	eukaryotic translation elongation factor 1 gamma [Capsaspora owczarzaki ATCC 30864]	-	-	-	-	GO:0016020//membrane;GO:0043231//intracellular membrane-bounded organelle;GO:0044444//cytoplasmic part	-	-
Unigene0017269	24.043	0.517	5.437	10.347	30.967	4.287	22.637	20.757	At1g75680	Cellulase [Handroanthus impetiginosus]	-	-	-	-	GO:0016020//membrane	GO:0004553//hydrolase activity, hydrolyzing O-glycosyl compounds	GO:0003006//developmental process involved in reproduction;GO:0006637//acyl-CoA metabolic process;GO:0009755//hormone-mediated signaling pathway;GO:0009826//unidimensional cell growth;GO:0016129//phytosteroid biosynthetic process;GO:0030243//cellulose metabolic process;GO:0032535//regulation of cellular component size;GO:0042546//cell wall biogenesis;GO:0043479//pigment accumulation in tissues in…
Unigene0017323	15.243	3.98	10.583	4.647	11.25	4.467	16.64	11.123	MYB330	MYB-related transcription factor [Salvia miltiorrhiza]	-	-	-	-	GO:0043231//intracellular membrane-bounded organelle	GO:0001071//nucleic acid binding transcription factor activity;GO:0003676//nucleic acid binding	GO:0001101//response to acid chemical;GO:0006355//regulation of transcription, DNA-templated;GO:0006575//cellular modified amino acid metabolic process;GO:0006595//polyamine metabolic process;GO:0006950//response to stress;GO:0009411//response to UV;GO:0009699//phenylpropanoid biosynthetic process;GO:0015833//peptide transport;GO:0031327//negative regulation of cellular biosynthetic process
Unigene0017345	6.853	1.727	1.78	4.593	12.223	2.257	5.6	6.24	Os01g0367900	ISWI chromatin-remodeling complex ATPase CHR11 isoform X1 [Sesamum indicum]	-	-	-	-	GO:0031010//ISWI-type complex;GO:0044444//cytoplasmic part	GO:0003676//nucleic acid binding;GO:0003682//chromatin binding;GO:0032550//purine ribonucleoside binding;GO:0042623//ATPase activity, coupled	GO:0000280//nuclear division;GO:0003006//developmental process involved in reproduction;GO:0006260//DNA replication;GO:0006305//DNA alkylation;GO:0006338//chromatin remodeling;GO:0006342//chromatin silencing;GO:0007017//microtubule-based process;GO:0009606//tropism;GO:0033043//regulation of organelle organization;GO:0034968//histone lysine methylation;GO:0035194//posttranscriptional gene silencin…
Unigene0017368	0.537	13.953	1.053	0.21	0.247	0.75	2.503	0.14	ZOG1	zeatin O-xylosyltransferase [Salvia splendens]	Metabolism	Metabolism of terpenoids and polyketides	ko00908//Zeatin biosynthesis	K13495	-	GO:0016757//transferase activity, transferring glycosyl groups	-
Unigene0017416	1.723	46.2	3.253	2.697	2.19	1.49	4.673	2.643	At3g08860	alanine-glyoxylate transaminase / (R)-3-amino-2-methylpropionate-pyruvate transaminase [Salvia splendens]	Metabolism;Metabolism;Metabolism;Metabolism;Metabolism;Metabolism	Global and overview maps;Global and overview maps;Amino acid metabolism;Amino acid metabolism;Amino acid metabolism;Amino acid metabolism	ko01100//Metabolic pathways;ko01110//Biosynthesis of secondary metabolites;ko00270//Cysteine and methionine metabolism;ko00280//Valine, leucine and isoleucine degradation;ko00260//Glycine, serine and threonine metabolism;ko00250//Alanine, aspartate and glutamate metabolism	K00827;K00827;K00827;K00827;K00827;K00827	GO:0043231//intracellular membrane-bounded organelle	GO:0008483//transaminase activity;GO:0043168//anion binding	GO:0009827//plant-type cell wall modification;GO:0031669//cellular response to nutrient levels;GO:0043094//cellular metabolic compound salvage;GO:0044767//single-organism developmental process
Unigene0017431	0.623	0.203	0.36	0.32	3.483	0.257	1.247	1.42	DMP2	protein DMP2-like [Olea europaea var. sylvestris] [Olea europaea]	-	-	-	-	GO:0005774//vacuolar membrane	-	-
Unigene0017438	0.773	1.797	4.373	1.183	0	0	0	0	mt:ATPase6	PREDICTED: LOW QUALITY PROTEIN: ATP synthase subunit a [Gossypium hirsutum]	Metabolism;Metabolism	Global and overview maps;Energy metabolism	ko01100//Metabolic pathways;ko00190//Oxidative phosphorylation	K02126;K02126	GO:0019866//organelle inner membrane;GO:0044455//mitochondrial membrane part;GO:0045263//proton-transporting ATP synthase complex, coupling factor F(o)	-	GO:0006754//ATP biosynthetic process;GO:0015992//proton transport
Unigene0017470	7.21	13.787	7.443	10.023	7.58	1.927	5.49	12.567	SR1IP1	BTB/POZ domain-containing protein At5g67385 [Sesamum indicum]	-	-	-	-	GO:0016020//membrane	-	GO:0009314//response to radiation
Unigene0017477	4.253	0.477	2.83	3.693	5.503	1.807	1.317	2.777	CAT9	basic amino acid/polyamine antiporter, APA family [Salvia splendens]	-	-	-	-	GO:0031224//intrinsic component of membrane;GO:0042170//plastid membrane	GO:0015171//amino acid transmembrane transporter activity	GO:0006625//protein targeting to peroxisome;GO:0006865//amino acid transport;GO:0009062//fatty acid catabolic process
Unigene0017488	23.257	0.727	10.15	9.13	22.36	6.143	14.433	15.783	GHR1	probable LRR receptor-like serine/threonine-protein kinase At4g20940 [Sesamum indicum]	-	-	-	-	GO:0031224//intrinsic component of membrane	GO:0016772//transferase activity, transferring phosphorus-containing groups;GO:0016791//phosphatase activity;GO:0032550//purine ribonucleoside binding	GO:0006464//cellular protein modification process;GO:0006796//phosphate-containing compound metabolic process
Unigene0017495	3.623	3.6	16.193	2.02	5.4	3.287	5.25	4.383	BHLH123	Basic helix-loop-helix DNA-binding superfamily protein [Dorcoceras hygrometricum]	-	-	-	-	-	-	GO:0009987//cellular process
Unigene0017535	40.557	29.51	26.693	14.737	39.6	5.297	12.293	15.27	--	adhesive plaque matrix protein [Sesamum indicum]	-	-	-	-	GO:0005623//cell	-	GO:0006950//response to stress;GO:0044763//single-organism cellular process
Unigene0017581	0.693	2.71	2.39	2.767	0	0	0	0	MT1	metallothionein-like protein [Pyrus ussuriensis x Pyrus communis]	-	-	-	-	-	GO:0043169//cation binding	-
Unigene0017621	10.017	14.02	8.213	8.597	9.84	2.757	7.263	3.827	ILK1	PREDICTED: probable serine/threonine-protein kinase drkD [Erythranthe guttata]	-	-	-	-	GO:0016020//membrane;GO:0043231//intracellular membrane-bounded organelle;GO:0044444//cytoplasmic part	GO:0004674//protein serine/threonine kinase activity	GO:0001101//response to acid chemical;GO:0006468//protein phosphorylation;GO:0006605//protein targeting;GO:0006972//hyperosmotic response;GO:0009694//jasmonic acid metabolic process;GO:0009755//hormone-mediated signaling pathway;GO:0010243//response to organonitrogen compound;GO:0010646//regulation of cell communication;GO:0043067//regulation of programmed cell death
Unigene0017672	4.53	0	0	0	0	0	0	0	PDC1	Pyruvate decarboxylase [Arachis hypogaea]	Metabolism;Metabolism;Metabolism	Global and overview maps;Global and overview maps;Carbohydrate metabolism	ko01100//Metabolic pathways;ko01110//Biosynthesis of secondary metabolites;ko00010//Glycolysis / Gluconeogenesis	K01568;K01568;K01568	GO:0044444//cytoplasmic part	GO:0016831//carboxy-lyase activity;GO:0019842//vitamin binding;GO:0046872//metal ion binding	GO:0006006//glucose metabolic process;GO:0006950//response to stress;GO:0006996//organelle organization;GO:0051603//proteolysis involved in cellular protein catabolic process
Unigene0017681	4.08	5.4	4.217	5.467	5.35	1.537	2.417	2.293	SD18	Serine/threonine protein kinase [Handroanthus impetiginosus]	-	-	-	-	-	-	-
Unigene0017699	8.703	0.637	6.89	5.403	8	2.927	10.027	6.07	--	Glycoprotein-N-acetylgalactosamine 3-beta-galactosyltransferase [Actinidia chinensis var. chinensis] [Actinidia chinensis]	-	-	-	-	-	GO:0016740//transferase activity	-
Unigene0017704	0	9.4	1.817	0	0	0.97	2.313	0	--	-	-	-	-	-	-	-	-
Unigene0017707	1.223	0.183	7.06	8.45	2.853	0.35	3.43	2.483	--	-	-	-	-	-	-	-	-
Unigene0017711	0.413	1.633	0.55	1.767	0	0	0	0	BXL1	beta-D-xylosidase [Pyrus ussuriensis x Pyrus communis]	-	-	-	-	GO:0005576//extracellular region;GO:0005618//cell wall;GO:0031012//extracellular matrix	GO:0015926//glucosidase activity	GO:0003006//developmental process involved in reproduction;GO:0042221//response to chemical;GO:0044238//primary metabolic process
Unigene0017797	4.68	8.193	1.493	0.54	9.617	0.113	0.19	1.543	--	PREDICTED: monoacylglycerol lipase ABHD6 [Erythranthe guttata]	-	-	-	-	-	-	-
Unigene0017939	8.49	6.537	12.763	3.967	35.93	0.897	2.573	9.06	PAP14	Protein kinase PCTAIRE [Handroanthus impetiginosus]	-	-	-	-	-	GO:0016772//transferase activity, transferring phosphorus-containing groups	-
Unigene0018070	4.427	0.673	2.12	10.71	8.787	2.863	5.46	13.76	DTX40	multidrug resistance protein, MATE family [Salvia splendens]	-	-	-	-	GO:0031090//organelle membrane;GO:0031224//intrinsic component of membrane	GO:0015291//secondary active transmembrane transporter activity	GO:0006812//cation transport;GO:0009608//response to symbiont;GO:0015893//drug transport;GO:0044763//single-organism cellular process
Unigene0018078	21.973	0.6	6.52	8.29	21.983	3.703	11.657	15.303	At5g58300	probable inactive receptor kinase At5g58300 isoform X1 [Sesamum indicum]	-	-	-	-	-	-	-
Unigene0018115	3.553	3.03	4.763	2.99	2.13	2.547	3.43	1.47	SYP31	syntaxin 5 [Salvia splendens]	Genetic Information Processing	Folding, sorting and degradation	ko04130//SNARE interactions in vesicular transport	K08490	-	-	-
Unigene0018125	1.24	17.83	35.007	2.297	20.467	49.55	12.617	139.547	--	-	-	-	-	-	-	-	-
Unigene0018174	0.997	0.057	2.09	0.54	6.437	1.443	4.903	1.963	At1g18250	pathogenesis-related protein 5 [Sesamum indicum]	-	-	-	-	-	-	GO:0043207//response to external biotic stimulus;GO:0044763//single-organism cellular process;GO:0045491//xylan metabolic process
Unigene0018249	0.337	0	0	1.297	1.093	0	0	0.24	--	hypothetical protein Saspl_024764 [Salvia splendens]	-	-	-	-	-	-	-
Unigene0018283	0	3.17	0	0	0	0	0	0	--	actin patches distal protein 1-like [Quercus suber]	-	-	-	-	-	-	-
Unigene0018331	8.663	18.31	6.193	4.277	8.327	2.813	3.593	4.383	At3g47420	MFS transporter [Salvia splendens]	-	-	-	-	GO:0031224//intrinsic component of membrane	-	GO:0044763//single-organism cellular process;GO:0044765//single-organism transport
Unigene0018337	13.327	1.667	10.543	13.047	14.263	10.193	5.963	23.433	CYP83B1	perillyl alcohol and perillaldehyde synthase cytochrome P450 CYP71AT146 [Perilla frutescens]	-	-	-	-	-	GO:0005488//binding;GO:0016705//oxidoreductase activity, acting on paired donors, with incorporation or reduction of molecular oxygen	-
Unigene0018380	1.993	0.493	8.69	3.063	0.747	3.077	0.443	2.277	PAE7	PREDICTED: pectin acetylesterase 7-like [Erythranthe guttata]	-	-	-	-	-	-	-
Unigene0018382	0.233	1.213	2.287	0.843	0	0	0	0	RPL6	large subunit ribosomal protein L6e [Sphaeroforma arctica JP610]	Genetic Information Processing	Translation	ko03010//Ribosome	K02934	GO:0005911//cell-cell junction;GO:0009536//plastid;GO:0015934//large ribosomal subunit;GO:0016020//membrane	-	GO:0009725//response to hormone;GO:0044238//primary metabolic process;GO:0044260//cellular macromolecule metabolic process
Unigene0018395	0.623	1.083	0.953	0.85	5.01	0.297	0.63	2.593	HIPP09	heavy metal-associated isoprenylated plant protein 9-like [Olea europaea var. sylvestris] [Olea europaea]	-	-	-	-	GO:0043231//intracellular membrane-bounded organelle	GO:0043169//cation binding	GO:0000041//transition metal ion transport
Unigene0018463	16.11	3.893	17.077	16.623	19.673	11.647	17.797	17.23	R1	alpha-glucan water dikinase, chloroplastic [Sesamum indicum]	-	-	-	-	GO:0009526//plastid envelope;GO:0009532//plastid stroma	GO:0004672//protein kinase activity;GO:0032550//purine ribonucleoside binding;GO:0043169//cation binding	GO:0005982//starch metabolic process;GO:0006468//protein phosphorylation;GO:0009409//response to cold;GO:0048511//rhythmic process
Unigene0018471	0.41	1.07	1.847	3.267	0	0	0	0	--	dehydrin [Pyrus betulifolia]	-	-	-	-	GO:0009536//plastid;GO:0016020//membrane	GO:0046872//metal ion binding	GO:0006970//response to osmotic stress;GO:0009409//response to cold;GO:0009414//response to water deprivation;GO:0044699//single-organism process
Unigene0018478	0	0.053	0.113	0	0.95	0.04	0.247	4.75	MLP28	PREDICTED: kirola-like isoform X1 [Erythranthe guttata]	-	-	-	-	GO:0009536//plastid	-	GO:0002524//hypersensitivity;GO:0044699//single-organism process
Unigene0018488	3.47	0.4	11.797	0.497	0.5	1.043	5.17	1.457	CYP93A3	cytochrome P450 93A3-like [Sesamum indicum]	-	-	-	-	GO:0016020//membrane	GO:0016709//oxidoreductase activity, acting on paired donors, with incorporation or reduction of molecular oxygen, NAD(P)H as one donor, and incorporation of one atom of oxygen;GO:0046906//tetrapyrrole binding;GO:0046914//transition metal ion binding	GO:0044710//single-organism metabolic process
Unigene0018559	2888.68	2.053	2.253	0.837	2853.97	0.38	0	0.17	--	-	-	-	-	-	-	-	-
Unigene0018600	13.29	2.8	9.653	10.32	7.14	2.11	4.613	4.643	--	RING/FYVE/PHD zinc finger superfamily protein [Striga asiatica]	-	-	-	-	-	-	-
Unigene0018611	29.863	0.36	3.597	10.177	12.797	3.027	17.557	15.34	KNU	zinc finger protein 2-like [Chenopodium quinoa]	-	-	-	-	-	-	-
Unigene0018625	12.903	25	11.967	9.643	7.443	8.41	4.63	3.707	--	non-lysosomal glucosylceramidase [Salvia splendens]	-	-	-	-	-	-	-
Unigene0018693	14.093	0.26	13.803	2.967	11.02	7.447	5.24	9.147	OMT2	Hydroxyindole-O-methyltransferase [Handroanthus impetiginosus]	Metabolism	Biosynthesis of other secondary metabolites	ko00945//Stilbenoid, diarylheptanoid and gingerol biosynthesis	K16040	-	GO:0005515//protein binding;GO:0008171//O-methyltransferase activity;GO:0008757//S-adenosylmethionine-dependent methyltransferase activity	GO:0071704//organic substance metabolic process
Unigene0018713	0.47	1.967	2.623	0.89	0	0	0	0	Parcxpwex01	40S ribosomal protein S3a-like [Rhodamnia argentea]	Genetic Information Processing	Translation	ko03010//Ribosome	K02984	-	-	-
Unigene0018758	0	2.36	0.043	0.037	0.063	0.033	0	0.04	--	ATP-dependent DNA helicase PIF1-like, partial [Arabidopsis lyrata subsp. lyrata] [Arabidopsis lyrata]	-	-	-	-	-	-	-
Unigene0018761	25.737	0.283	11.837	10.07	24.967	3.98	6.25	32.073	BNM2C	PREDICTED: LOW QUALITY PROTEIN: BURP domain-containing protein 17-like [Erythranthe guttata]	-	-	-	-	-	-	-
Unigene0018792	4.293	4.07	22.243	4.413	14.193	41.52	25.77	17.767	NPF5.6	solute carrier family 15 (peptide/histidine transporter), member 3/4 [Salvia splendens]	-	-	-	-	GO:0031224//intrinsic component of membrane	-	GO:0015833//peptide transport
Unigene0018801	0.383	1.363	2.297	0.7	0	0	0	0	ND4	NADH dehydrogenase subunit 4 [Grateloupia angusta]	Metabolism;Metabolism	Global and overview maps;Energy metabolism	ko01100//Metabolic pathways;ko00190//Oxidative phosphorylation	K03881;K03881	GO:0016020//membrane	-	GO:0008152//metabolic process
Unigene0018802	0.177	0.867	1.573	0.5	0	0	0	0	ND4	-	-	-	-	-	-	-	-
Unigene0018874	31.417	0.667	11.557	17.64	159.607	12.873	40.2	66.223	CTL2	chitinase-like protein 1 [Sesamum indicum]	-	-	-	-	GO:0005576//extracellular region;GO:0043231//intracellular membrane-bounded organelle	GO:0001871//pattern binding;GO:0004553//hydrolase activity, hydrolyzing O-glycosyl compounds	GO:0000097//sulfur amino acid biosynthetic process;GO:0000160//phosphorelay signal transduction system;GO:0006026//aminoglycan catabolic process;GO:0006090//pyruvate metabolic process;GO:0006109//regulation of carbohydrate metabolic process;GO:0006970//response to osmotic stress;GO:0006996//organelle organization;GO:0009414//response to water deprivation;GO:0009617//response to bacterium;GO:00096…
Unigene0019017	0.173	0.19	1.007	0.943	3.147	1.033	2.18	3.837	--	PREDICTED: UPF0503 protein At3g09070, chloroplastic-like [Erythranthe guttata]	-	-	-	-	-	-	-
Unigene0019059	0.4	1.203	2.2	0.53	0	0	0	0	Rpl13	50S ribosomal protein L13e [Sphaeroforma arctica JP610]	Genetic Information Processing	Translation	ko03010//Ribosome	K02873	GO:0005911//cell-cell junction;GO:0015934//large ribosomal subunit;GO:0030312//external encapsulating structure;GO:0031090//organelle membrane;GO:0043231//intracellular membrane-bounded organelle	GO:0005198//structural molecule activity	GO:0009451//RNA modification;GO:0009725//response to hormone;GO:0010467//gene expression;GO:0022613//ribonucleoprotein complex biogenesis
Unigene0019075	20.34	82.71	43.67	44.04	33.48	31.633	54.783	16.267	MIPS	myo-inositol-1-phosphate synthase [Salvia splendens]	Metabolism;Metabolism;Metabolism	Global and overview maps;Global and overview maps;Carbohydrate metabolism	ko01100//Metabolic pathways;ko01110//Biosynthesis of secondary metabolites;ko00562//Inositol phosphate metabolism	K01858;K01858;K01858	GO:0043231//intracellular membrane-bounded organelle	GO:0005488//binding;GO:0016872//intramolecular lyase activity	GO:0000302//response to reactive oxygen species;GO:0002252//immune effector process;GO:0003006//developmental process involved in reproduction;GO:0006020//inositol metabolic process;GO:0006658//phosphatidylserine metabolic process;GO:0006787//porphyrin-containing compound catabolic process;GO:0009267//cellular response to starvation;GO:0009617//response to bacterium;GO:0009620//response to fungus…
Unigene0019105	2.26	2.073	3.98	0.857	2.883	0	0.207	0.447	--	PREDICTED: At1g02570 partial [Prunus dulcis]	-	-	-	-	-	-	-
Unigene0019179	6.543	7.7	5.1	4.99	10.243	0.91	1.457	4.097	SAP12	zinc finger AN1 domain-containing stress-associated protein 12 [Sesamum indicum]	-	-	-	-	-	-	GO:0001101//response to acid chemical;GO:0006950//response to stress;GO:0007165//signal transduction;GO:0009725//response to hormone
Unigene0019199	0.08	12.05	0.38	0.043	0.257	0.193	1.837	0.1	NAC098	protein CUP-SHAPED COTYLEDON 2 [Sesamum indicum]	-	-	-	-	GO:0043231//intracellular membrane-bounded organelle	GO:0001071//nucleic acid binding transcription factor activity	GO:0001763//morphogenesis of a branching structure;GO:0003002//regionalization;GO:0003156//regulation of organ formation;GO:0009933//meristem structural organization;GO:0010467//gene expression;GO:0034645//cellular macromolecule biosynthetic process;GO:0048437//floral organ development;GO:0048438//floral whorl development;GO:0048523//negative regulation of cellular process;GO:0048528//post-embryo…
Unigene0019279	0	0	0	0	0.543	0.467	1.027	0.887	PGK3	Phosphoglycerate kinase, cytosolic [Zea mays]	Metabolism;Metabolism;Metabolism;Metabolism;Metabolism;Metabolism	Global and overview maps;Global and overview maps;Global and overview maps;Global and overview maps;Carbohydrate metabolism;Energy metabolism	ko01100//Metabolic pathways;ko01110//Biosynthesis of secondary metabolites;ko01200//Carbon metabolism;ko01230//Biosynthesis of amino acids;ko00010//Glycolysis / Gluconeogenesis;ko00710//Carbon fixation in photosynthetic organisms	K00927;K00927;K00927;K00927;K00927;K00927	GO:0005576//extracellular region;GO:0005911//cell-cell junction;GO:0009526//plastid envelope;GO:0009532//plastid stroma;GO:0030312//external encapsulating structure;GO:0031090//organelle membrane	GO:0016301//kinase activity;GO:0032550//purine ribonucleoside binding	GO:0000097//sulfur amino acid biosynthetic process;GO:0003006//developmental process involved in reproduction;GO:0005982//starch metabolic process;GO:0005984//disaccharide metabolic process;GO:0006090//pyruvate metabolic process;GO:0006091//generation of precursor metabolites and energy;GO:0006739//NADP metabolic process;GO:0006873//cellular ion homeostasis;GO:0009617//response to bacterium;GO:00…
Unigene0019303	17.687	5.86	56.283	23.027	64.473	69	80.217	72.2	NPF4.4	protein NRT1/ PTR FAMILY 4.4 [Sesamum indicum]	-	-	-	-	GO:0031224//intrinsic component of membrane	-	GO:0015833//peptide transport
Unigene0019306	22.443	70.547	28.363	16.9	24.467	6.803	13.887	12.573	WRKY33	LOW QUALITY PROTEIN: probable WRKY transcription factor 33 [Sesamum indicum]	Organismal Systems;Environmental Information Processing	Environmental adaptation;Signal transduction	ko04626//Plant-pathogen interaction;ko04016//MAPK signaling pathway - plant	K13424;K13424	-	-	-
Unigene0019330	77.45	21.683	53.933	67.317	64.523	12.267	19.053	40.43	--	RecName: Full=B2 protein [Daucus carota]	-	-	-	-	-	-	GO:0006498//N-terminal protein lipidation;GO:0006605//protein targeting;GO:0006952//defense response;GO:0009620//response to fungus;GO:0009755//hormone-mediated signaling pathway;GO:0009863//salicylic acid mediated signaling pathway;GO:0043067//regulation of programmed cell death
Unigene0019338	0	0	0	0	1.707	0.817	0.36	0.02	At1g32060	Phosphoribulokinase, chloroplastic [Hordeum vulgare]	Metabolism;Metabolism;Metabolism	Global and overview maps;Global and overview maps;Energy metabolism	ko01100//Metabolic pathways;ko01200//Carbon metabolism;ko00710//Carbon fixation in photosynthetic organisms	K00855;K00855;K00855	GO:0005576//extracellular region;GO:0009526//plastid envelope;GO:0009532//plastid stroma;GO:0044434//chloroplast part	GO:0016301//kinase activity;GO:0032550//purine ribonucleoside binding	GO:0000097//sulfur amino acid biosynthetic process;GO:0006605//protein targeting;GO:0006739//NADP metabolic process;GO:0009617//response to bacterium;GO:0009620//response to fungus;GO:0009639//response to red or far red light;GO:0009658//chloroplast organization;GO:0009696//salicylic acid metabolic process;GO:0009755//hormone-mediated signaling pathway;GO:0009767//photosynthetic electron transpor…
Unigene0019349	16.377	71.813	10.23	7.063	10.897	3.883	7.317	5.997	JA2L	NAC domain-containing protein 72 [Sesamum indicum]	-	-	-	-	GO:0043231//intracellular membrane-bounded organelle	GO:0001071//nucleic acid binding transcription factor activity;GO:0046983//protein dimerization activity	GO:0006355//regulation of transcription, DNA-templated;GO:0006605//protein targeting;GO:0006952//defense response;GO:0006972//hyperosmotic response;GO:0009408//response to heat;GO:0009620//response to fungus;GO:0009694//jasmonic acid metabolic process;GO:0009755//hormone-mediated signaling pathway;GO:0009863//salicylic acid mediated signaling pathway;GO:0010260//organ senescence;GO:0035556//intra…
Unigene0019380	0	2.857	0.05	0	0	0	0	0	--	-	-	-	-	-	-	-	-
Unigene0019383	0.58	1.703	2.393	1.157	0	0	0	0	EEF1B2	elongation factor EF-1 beta subunit [Galdieria sulphuraria]	-	-	-	-	GO:0044444//cytoplasmic part	-	-
Unigene0019461	80.767	123.827	16.45	10.253	8.753	1.187	7.45	8.437	LAC14	laccase 41 [Salvia miltiorrhiza]	-	-	-	-	-	-	GO:0009698//phenylpropanoid metabolic process
Unigene0019477	32.467	20.413	38.98	9.937	62.937	1.523	4.113	15.61	NPF5.5	H+/oligopeptide symporter [Handroanthus impetiginosus]	-	-	-	-	-	-	-
Unigene0019653	0.217	0.277	0.487	1.273	0.44	0.3	1.02	0	ARDA	actin 11 [Sesuvium portulacastrum]	-	-	-	-	GO:0005911//cell-cell junction;GO:0009526//plastid envelope;GO:0009532//plastid stroma;GO:0016020//membrane;GO:0043232//intracellular non-membrane-bounded organelle	GO:0032550//purine ribonucleoside binding	GO:0006006//glucose metabolic process;GO:0007010//cytoskeleton organization;GO:0051603//proteolysis involved in cellular protein catabolic process
Unigene0019656	54.53	27.327	49.96	18.81	120.33	10.297	13.187	40.06	--	U2-associated snRNP A' protein [Handroanthus impetiginosus]	-	-	-	-	-	-	-
Unigene0019686	0	2.587	0	0	0	0	0	0	--	obtusifoliol 14-alpha demethylase-like [Quercus suber]	Metabolism;Metabolism;Metabolism	Global and overview maps;Global and overview maps;Lipid metabolism	ko01100//Metabolic pathways;ko01110//Biosynthesis of secondary metabolites;ko00100//Steroid biosynthesis	K05917;K05917;K05917	-	GO:0003824//catalytic activity	GO:0044238//primary metabolic process;GO:0044710//single-organism metabolic process;GO:0071704//organic substance metabolic process
Unigene0019716	0.203	1.393	2.123	0.813	0	0	0	0	RpL17	60S ribosomal protein L17-like [Physcomitrella patens]	Genetic Information Processing	Translation	ko03010//Ribosome	K02880	GO:0005911//cell-cell junction;GO:0009536//plastid;GO:0015934//large ribosomal subunit;GO:0031090//organelle membrane;GO:0031224//intrinsic component of membrane	GO:0005198//structural molecule activity;GO:0016787//hydrolase activity	GO:0009451//RNA modification;GO:0016485//protein processing;GO:0071555//cell wall organization
Unigene0019721	1.053	0.123	0.69	4.763	1.16	0.163	0.267	0.8	--	-	-	-	-	-	-	-	-
Unigene0019727	3.317	0.763	2.143	3.063	1.727	0.873	1.86	1.523	--	-	-	-	-	-	-	-	-
Unigene0019775	37.47	27.087	52.62	20.273	30.513	7.717	22.573	14.69	MPSR1	E3 ubiquitin-protein ligase RING1-like [Sesamum indicum]	-	-	-	-	-	GO:0043169//cation binding	-
Unigene0019787	10.96	53.197	10.407	1.077	19.27	1.417	6.287	6.67	RFS2	Galactinol--sucrose galactosyltransferase [Handroanthus impetiginosus]	-	-	-	-	GO:0005911//cell-cell junction	GO:0004557//alpha-galactosidase activity;GO:0008378//galactosyltransferase activity	GO:0006950//response to stress;GO:0009313//oligosaccharide catabolic process;GO:0009628//response to abiotic stimulus
Unigene0019840	0.943	0.077	3.813	1.783	0.767	0.09	0.87	0.923	PBL9	PREDICTED: protein kinase APK1A, chloroplastic-like [Camelina sativa]	-	-	-	-	-	GO:0004672//protein kinase activity	GO:0006468//protein phosphorylation;GO:0006952//defense response;GO:0009620//response to fungus;GO:0009625//response to insect
Unigene0019870	6.413	15.097	9	3.763	8.95	1.953	3.293	3.953	At1g74360	probable LRR receptor-like serine/threonine-protein kinase At1g74360 [Sesamum indicum]	-	-	-	-	GO:0031224//intrinsic component of membrane;GO:0043231//intracellular membrane-bounded organelle	GO:0004672//protein kinase activity;GO:0016787//hydrolase activity;GO:0032550//purine ribonucleoside binding	GO:0002252//immune effector process;GO:0006464//cellular protein modification process;GO:0006605//protein targeting;GO:0006796//phosphate-containing compound metabolic process;GO:0006952//defense response;GO:0007167//enzyme linked receptor protein signaling pathway;GO:0009617//response to bacterium;GO:0009620//response to fungus;GO:0009755//hormone-mediated signaling pathway;GO:0009863//salicylic…
Unigene0019898	5.003	1.287	2.117	3.597	9.14	4.62	4.293	7.4	ABCB15	ATP-binding cassette, subfamily B (MDR/TAP), member 1 [Salvia splendens]	Environmental Information Processing	Membrane transport	ko02010//ABC transporters	K05658	GO:0005911//cell-cell junction;GO:0031224//intrinsic component of membrane	GO:0015405//P-P-bond-hydrolysis-driven transmembrane transporter activity;GO:0017111//nucleoside-triphosphatase activity;GO:0032550//purine ribonucleoside binding	GO:0009409//response to cold;GO:0043479//pigment accumulation in tissues in response to UV light;GO:0044763//single-organism cellular process;GO:0048437//floral organ development;GO:0051234//establishment of localization
Unigene0020070	38.45	27.247	9.72	15.483	37.533	1.84	4.087	12.063	--	UDP-N-acetylglucosamine--N-acetylmuramyl-(pentapeptide) pyrophosphoryl-undecaprenol N-acetylglucosaminetransferase [Striga asiatica]	-	-	-	-	GO:0043231//intracellular membrane-bounded organelle	-	GO:0001666//response to hypoxia;GO:0010243//response to organonitrogen compound
Unigene0020082	17.01	23.86	10.38	23.373	26.99	3.547	9.053	7.643	LYM2	chitin elicitor-binding protein [Salvia splendens]	-	-	-	-	GO:0031224//intrinsic component of membrane;GO:0044464//cell part	GO:0005515//protein binding	GO:0006950//response to stress
Unigene0020183	0	0	2.153	0	0	0	0	0	COI	cytochrome c oxidase subunit 1 [Eustigmatos cf. polyphem]	Metabolism;Metabolism	Global and overview maps;Energy metabolism	ko01100//Metabolic pathways;ko00190//Oxidative phosphorylation	K02256;K02256	GO:0019866//organelle inner membrane;GO:0031224//intrinsic component of membrane;GO:0044455//mitochondrial membrane part	GO:0003824//catalytic activity;GO:0009055//electron carrier activity;GO:0046906//tetrapyrrole binding;GO:0046914//transition metal ion binding	GO:0015992//proton transport;GO:0022904//respiratory electron transport chain
Unigene0020194	0.673	3.33	1.997	0.433	0	0	0	0	THI1	thiamine thiazole synthase [Pyrus ussuriensis x Pyrus communis]	Metabolism;Metabolism	Global and overview maps;Metabolism of cofactors and vitamins	ko01100//Metabolic pathways;ko00730//Thiamine metabolism	K03146;K03146	GO:0009526//plastid envelope;GO:0009532//plastid stroma	GO:0046914//transition metal ion binding;GO:0046983//protein dimerization activity	GO:0005982//starch metabolic process;GO:0005984//disaccharide metabolic process;GO:0006468//protein phosphorylation;GO:0006772//thiamine metabolic process;GO:0009416//response to light stimulus;GO:0009617//response to bacterium;GO:0009893//positive regulation of metabolic process;GO:0018131//oxazole or thiazole biosynthetic process;GO:0033554//cellular response to stress;GO:0043269//regulation of…
Unigene0020254	9.3	19.79	80.89	117.683	82.877	91.113	145.22	227.953	AAP3	amino acid permease 3-like [Olea europaea var. sylvestris] [Olea europaea]	-	-	-	-	-	-	-
Unigene0020300	23.6	34.847	19.573	28.457	9.393	8.32	15.533	11.917	AGAL3	Alpha-D-galactosidase (melibiase) [Handroanthus impetiginosus]	Metabolism;Metabolism;Metabolism;Metabolism;Metabolism	Global and overview maps;Lipid metabolism;Carbohydrate metabolism;Lipid metabolism;Glycan biosynthesis and metabolism	ko01100//Metabolic pathways;ko00561//Glycerolipid metabolism;ko00052//Galactose metabolism;ko00600//Sphingolipid metabolism;ko00603//Glycosphingolipid biosynthesis - globo and isoglobo series	K07407;K07407;K07407;K07407;K07407	-	-	-
Unigene0020305	0.303	2.253	0.413	0.72	0.53	0	0.18	0.923	--	-	-	-	-	-	-	-	-
Unigene0020325	9.37	29.697	5.67	2.973	6.947	1.61	3.337	4.353	Os10g0521000	PREDICTED: probable trehalase [Erythranthe guttata]	Metabolism;Metabolism;Metabolism	Global and overview maps;Global and overview maps;Carbohydrate metabolism	ko01100//Metabolic pathways;ko01110//Biosynthesis of secondary metabolites;ko00500//Starch and sucrose metabolism	K01194;K01194;K01194	GO:0016020//membrane	GO:0015927//trehalase activity	GO:0005991//trehalose metabolic process
Unigene0020329	6.29	2.217	6.357	3.017	11.417	0.697	2.19	3.637	At2g21120	PREDICTED: probable magnesium transporter NIPA6 [Musa acuminata subsp. malaccensis] [Musa acuminata]	-	-	-	-	GO:0031224//intrinsic component of membrane	-	GO:0070838//divalent metal ion transport
Unigene0020443	0	2.94	0	0	0	0	0	0	--	-	-	-	-	-	-	-	-
Unigene0020529	5.313	16.29	10.697	5.487	3.26	4.13	9.39	3.49	--	-	-	-	-	-	-	-	-
Unigene0020530	21.193	2.82	5.73	10.983	22.723	3.987	20.767	15.68	--	ATP synthase subunit delta', mitochondrial-like [Gossypium australe]	-	-	-	-	-	-	-
Unigene0020552	6.057	46.303	5.58	4.6	4.75	4.17	6.26	5.69	NYC1	chlorophyll(ide) b reductase [Salvia splendens]	Metabolism;Metabolism;Metabolism	Global and overview maps;Global and overview maps;Metabolism of cofactors and vitamins	ko01100//Metabolic pathways;ko01110//Biosynthesis of secondary metabolites;ko00860//Porphyrin and chlorophyll metabolism	K13606;K13606;K13606	GO:0031224//intrinsic component of membrane;GO:0044434//chloroplast part	GO:0005488//binding;GO:0016616//oxidoreductase activity, acting on the CH-OH group of donors, NAD or NADP as acceptor	GO:0006787//porphyrin-containing compound catabolic process;GO:0044257//cellular protein catabolic process;GO:0044710//single-organism metabolic process
Unigene0020605	1.863	0.61	4.677	11.427	3.783	3.197	4.487	7.177	At2g23060	probable N-acetyltransferase HLS1 [Sesamum indicum]	-	-	-	-	-	-	-
Unigene0020721	0.067	4.82	0.217	0.243	0.063	0.06	0.317	0.333	CYP83B1	cytochrome P450 CYP71AT91 [Salvia miltiorrhiza]	-	-	-	-	-	GO:0016709//oxidoreductase activity, acting on paired donors, with incorporation or reduction of molecular oxygen, NAD(P)H as one donor, and incorporation of one atom of oxygen;GO:0046872//metal ion binding	-
Unigene0020750	7.077	62.563	5.35	8.043	6.63	3.04	7.917	4.453	PP2A13	COP9 signalosome complex subunit 1 [Salvia splendens]	-	-	-	-	GO:0043231//intracellular membrane-bounded organelle	GO:0005488//binding	GO:0006950//response to stress;GO:0009746//response to hexose;GO:0034285//response to disaccharide
Unigene0020773	67.95	2.12	39.917	54.327	63.917	17.627	61.837	52.773	SBT2.6	subtilisin-like protease SBT2.5 [Sesamum indicum]	-	-	-	-	GO:0030312//external encapsulating structure	GO:0070011//peptidase activity, acting on L-amino acid peptides	GO:0019538//protein metabolic process
Unigene0020781	2.133	1.467	3.093	1.343	7.063	3.163	4.84	4.667	RLP2	tyrosine-sulfated glycopeptide receptor 1 [Sesamum indicum]	-	-	-	-	-	-	-
Unigene0020837	143.43	241.433	174.533	128.247	117.62	53.747	91.34	68.497	HIPP39	heavy metal-associated isoprenylated plant protein 39-like [Coffea arabica]	-	-	-	-	-	GO:0043169//cation binding	-
Unigene0020842	5.143	0.31	2.723	2.6	8.393	2.47	7.117	5.593	--	early nodulin-like protein 1 [Sesamum indicum]	-	-	-	-	GO:0031224//intrinsic component of membrane	-	-
Unigene0020857	10.217	1.793	7.273	5.603	12.3	8.01	10.203	15.557	TSS	protein TIF31 [Salvia splendens]	-	-	-	-	GO:0044444//cytoplasmic part	-	GO:0006412//translation
Unigene0020879	0.197	0.983	1.513	0.847	0	0	0	0	fdl	Beta-hexosaminidase 2 [Dendrobium catenatum]	Metabolism;Metabolism;Metabolism;Metabolism;Metabolism;Metabolism;Metabolism	Global and overview maps;Carbohydrate metabolism;Glycan biosynthesis and metabolism;Glycan biosynthesis and metabolism;Glycan biosynthesis and metabolism;Glycan biosynthesis and metabolism;Glycan biosynthesis and metabolism	ko01100//Metabolic pathways;ko00520//Amino sugar and nucleotide sugar metabolism;ko00513//Various types of N-glycan biosynthesis;ko00511//Other glycan degradation;ko00531//Glycosaminoglycan degradation;ko00603//Glycosphingolipid biosynthesis - globo and isoglobo series;ko00604//Glycosphingolipid biosynthesis - ganglio series	K12373;K12373;K12373;K12373;K12373;K12373;K12373	-	GO:0016787//hydrolase activity	-
Unigene0020904	8.38	0.26	4.857	3.29	27.227	6.627	9.377	7.633	XCP2	xylem cysteine proteinase [Salvia splendens]	-	-	-	-	GO:0005773//vacuole;GO:0009536//plastid;GO:0016020//membrane;GO:0030312//external encapsulating structure	GO:0016628//oxidoreductase activity, acting on the CH-CH group of donors, NAD or NADP as acceptor;GO:0070011//peptidase activity, acting on L-amino acid peptides	GO:0012501//programmed cell death;GO:0019538//protein metabolic process;GO:0044710//single-organism metabolic process;GO:0045491//xylan metabolic process;GO:0048509//regulation of meristem development
Unigene0020966	1.343	0.067	1.76	0.92	1.407	1.22	1.3	2.317	PER19	peroxidase 19 isoform X1 [Sesamum indicum]	Metabolism;Metabolism;Metabolism	Global and overview maps;Global and overview maps;Biosynthesis of other secondary metabolites	ko01100//Metabolic pathways;ko01110//Biosynthesis of secondary metabolites;ko00940//Phenylpropanoid biosynthesis	K00430;K00430;K00430	-	GO:0003824//catalytic activity;GO:0016209//antioxidant activity;GO:0043169//cation binding;GO:0046906//tetrapyrrole binding	GO:0006950//response to stress;GO:0042743//hydrogen peroxide metabolic process;GO:0044710//single-organism metabolic process
Unigene0021068	0	0	0	0	0.797	0.59	1.273	1.43	R40G2	Ricin B-like lectin R40G2 [Zea mays]	-	-	-	-	GO:0044424//intracellular part	GO:0005488//binding	-
Unigene0021141	25.767	0	1.623	6.263	11.937	1.187	7.43	7.937	--	PREDICTED: membrane lipo [Prunus dulcis]	-	-	-	-	-	-	-
Unigene0021142	4.653	4.267	7.547	1.873	7.063	0.443	0.793	0.97	--	hypothetical protein Saspl_031018 [Salvia splendens]	-	-	-	-	-	-	-
Unigene0021164	12.053	0.213	3.727	6.123	13.13	1.55	4.68	6.593	MCA1	protein MID1-COMPLEMENTING ACTIVITY 1 [Sesamum indicum]	-	-	-	-	GO:0016020//membrane;GO:0043231//intracellular membrane-bounded organelle	-	GO:0006811//ion transport;GO:0009791//post-embryonic development
Unigene0021168	12.127	4.343	10.797	13.503	7.68	3.41	8.233	6.743	NOI4	RPM1-interacting protein 4 [Salvia splendens]	-	-	-	-	GO:0031224//intrinsic component of membrane;GO:0043231//intracellular membrane-bounded organelle	-	GO:0001101//response to acid chemical;GO:0016192//vesicle-mediated transport;GO:0061024//membrane organization
Unigene0021227	0.997	2.66	4.047	1.873	0	0	0	0	AAEL006169	cathepsin D [Capsaspora owczarzaki ATCC 30864]	-	-	-	-	GO:0043231//intracellular membrane-bounded organelle	GO:0016787//hydrolase activity	-
Unigene0021288	0	2.397	0	0	0	0	0	0	--	nitrosoguanidine resistance protein SNG1-like [Quercus suber]	-	-	-	-	-	-	-
Unigene0021314	8.51	17.067	3.763	5.283	6.01	1.073	6.563	5.673	At4g20820	berberine bridge enzyme-like 18 [Sesamum indicum]	-	-	-	-	-	GO:0016614//oxidoreductase activity, acting on CH-OH group of donors	-
Unigene0021315	0.377	38.733	0.957	0.313	0.3	0.15	1.053	0.35	At4g20820	berberine bridge enzyme-like 18 [Sesamum indicum]	-	-	-	-	-	GO:0016614//oxidoreductase activity, acting on CH-OH group of donors	-
Unigene0021318	1.93	0	0	5.737	3.65	0	0	0.827	--	Transposon TX1 149 kDa protein [Glycine soja]	-	-	-	-	-	-	-
Unigene0021332	10.26	6.28	3.94	11.913	12.653	3.663	6.407	4.27	PCO1	cysteamine dioxygenase [Salvia splendens]	-	-	-	-	-	GO:0051213//dioxygenase activity	GO:0044237//cellular metabolic process;GO:0044699//single-organism process;GO:0050794//regulation of cellular process
Unigene0021374	2.437	4.67	2.967	3.04	2.5	1	1.313	1.597	NAC087	NAC domain-containing protein 92 [Sesamum indicum]	-	-	-	-	GO:0043231//intracellular membrane-bounded organelle	GO:0001071//nucleic acid binding transcription factor activity	GO:0010468//regulation of gene expression;GO:0034645//cellular macromolecule biosynthetic process;GO:0044707//single-multicellular organism process
Unigene0021381	7.247	1.727	4.15	10.65	8.303	1.193	6.023	4.547	ATL32	E3 ubiquitin-protein ligase ATL10/75/76/77/78 [Salvia splendens]	-	-	-	-	-	-	-
Unigene0021408	4.633	1.477	5.203	0.683	12.62	2.017	37.443	5.633	CET2	protein FLOWERING LOCUS T [Salvia splendens]	-	-	-	-	GO:0016020//membrane;GO:0043231//intracellular membrane-bounded organelle	GO:0000989//transcription factor activity, transcription factor binding;GO:0005543//phospholipid binding	GO:0006605//protein targeting;GO:0009648//photoperiodism;GO:0009909//regulation of flower development;GO:0034285//response to disaccharide;GO:0048523//negative regulation of cellular process;GO:0048869//cellular developmental process;GO:2001141//regulation of RNA biosynthetic process
Unigene0021460	0.377	3.983	3.567	0.933	0	0	0	0	--	-	-	-	-	-	-	-	-
Unigene0021478	4.417	0.56	7.94	3.707	4.853	7.543	14.83	2.763	WAXY	granule-bound starch synthase [Salvia splendens]	Metabolism;Metabolism;Metabolism	Global and overview maps;Global and overview maps;Carbohydrate metabolism	ko01100//Metabolic pathways;ko01110//Biosynthesis of secondary metabolites;ko00500//Starch and sucrose metabolism	K13679;K13679;K13679	GO:0009536//plastid	GO:0046527//glucosyltransferase activity	GO:0005982//starch metabolic process;GO:0006950//response to stress;GO:0009247//glycolipid biosynthetic process;GO:0032958//inositol phosphate biosynthetic process
Unigene0021518	161.47	10.183	48.513	99.067	204.95	74.043	111.84	256.09	RFS2	probable galactinol--sucrose galactosyltransferase 2 isoform X1 [Sesamum indicum]	Metabolism;Metabolism	Global and overview maps;Carbohydrate metabolism	ko01100//Metabolic pathways;ko00052//Galactose metabolism	K06617;K06617	GO:0005911//cell-cell junction	GO:0004557//alpha-galactosidase activity;GO:0008378//galactosyltransferase activity	GO:0006950//response to stress;GO:0009313//oligosaccharide catabolic process;GO:0009628//response to abiotic stimulus
Unigene0021519	48.193	5.053	14.547	28.423	49.03	18.59	21.88	55.42	PCMP-H38	PREDICTED: pentatricopeptide repeat-containing protein At2g02980-like [Erythranthe guttata]	-	-	-	-	GO:0009536//plastid	GO:0004518//nuclease activity	GO:0006396//RNA processing;GO:0009451//RNA modification
Unigene0021536	2.193	0.41	7.303	2.007	1.17	0.26	0.373	2.307	--	-	-	-	-	-	-	-	-
Unigene0021617	28.897	58.787	18.083	18.72	15.983	7.553	11.25	8.36	LKR/SDH	saccharopine dehydrogenase (NADP+, L-glutamate forming) [Salvia splendens]	Metabolism;Metabolism;Metabolism	Global and overview maps;Global and overview maps;Amino acid metabolism	ko01100//Metabolic pathways;ko01110//Biosynthesis of secondary metabolites;ko00310//Lysine degradation	K14157;K14157;K14157	GO:0005737//cytoplasm	GO:0004753//saccharopine dehydrogenase activity	GO:0009743//response to carbohydrate;GO:0019477//L-lysine catabolic process
Unigene0021618	6.577	0.413	4.15	3.743	5.66	1.65	3.933	4.173	FTSZ1	cell division protein FtsZ homolog 1, chloroplastic-like [Nicotiana tabacum]	-	-	-	-	GO:0009532//plastid stroma;GO:0015630//microtubule cytoskeleton;GO:0032991//macromolecular complex;GO:0044434//chloroplast part	GO:0005515//protein binding;GO:0017111//nucleoside-triphosphatase activity;GO:0032550//purine ribonucleoside binding	GO:0006221//pyrimidine nucleotide biosynthetic process;GO:0009416//response to light stimulus;GO:0009658//chloroplast organization;GO:0043623//cellular protein complex assembly;GO:0048285//organelle fission
Unigene0021683	159.693	108.58	142.783	109.487	141.577	30.183	74.687	78.11	SAP4	zinc finger A20 and AN1 domain-containing stress-associated protein 4 isoform X2 [Sesamum indicum]	-	-	-	-	-	-	-
Unigene0021711	6.537	0.517	2.597	0.523	8.607	2.38	2.07	3.173	CYP71A8	cytochrome P450 CYP71AU53 [Salvia miltiorrhiza]	-	-	-	-	-	GO:0004497//monooxygenase activity;GO:0005488//binding;GO:0016705//oxidoreductase activity, acting on paired donors, with incorporation or reduction of molecular oxygen	-
Unigene0021719	0	0	0	0	0.043	1.057	1.383	0.92	PSAF	photosystem I reaction center subunit III, chloroplastic [Manihot esculenta]	Metabolism;Metabolism	Global and overview maps;Energy metabolism	ko01100//Metabolic pathways;ko00195//Photosynthesis	K02694;K02694	GO:0009521//photosystem;GO:0009526//plastid envelope;GO:0031224//intrinsic component of membrane;GO:0031978//plastid thylakoid lumen;GO:0044434//chloroplast part	GO:0005488//binding	GO:0000097//sulfur amino acid biosynthetic process
Unigene0021735	0.95	0.007	0.027	0.03	7.94	0.023	0.023	0.013	TY3B-I	Transposon Ty3-G Gag-Pol polyprotein [Vitis vinifera]	-	-	-	-	-	-	-
Unigene0021805	4.483	0.077	4.313	2.677	2.33	2.643	1.943	4.193	SWEET17	solute carrier family 50 (sugar transporter) [Salvia splendens]	-	-	-	-	-	-	GO:0044765//single-organism transport
Unigene0021810	0.567	1.387	1.653	1.587	0	0	0	0	Rps2	ribosomal protein S2 [Capsaspora owczarzaki ATCC 30864]	Genetic Information Processing	Translation	ko03010//Ribosome	K02981	GO:0005911//cell-cell junction;GO:0009536//plastid;GO:0015935//small ribosomal subunit;GO:0016020//membrane;GO:0030312//external encapsulating structure	GO:0003676//nucleic acid binding;GO:0005198//structural molecule activity	GO:0006221//pyrimidine nucleotide biosynthetic process;GO:0009451//RNA modification;GO:0010467//gene expression
Unigene0021845	0	0	0	0	0.477	1.19	1.473	1.91	ORF1	-	-	-	-	-	-	-	-
Unigene0021937	0	0	0	0	0	0	0	3.527	--	-	-	-	-	-	-	-	-
Unigene0022001	0.617	19.41	2.097	0.137	0.11	0.79	1.99	0.353	EO	PREDICTED: 2-methylene-furan-3-one reductase-like [Ipomoea nil]	-	-	-	-	GO:0009526//plastid envelope	GO:0016628//oxidoreductase activity, acting on the CH-CH group of donors, NAD or NADP as acceptor	GO:0006520//cellular amino acid metabolic process;GO:0006633//fatty acid biosynthetic process;GO:0006732//coenzyme metabolic process;GO:0006778//porphyrin-containing compound metabolic process;GO:0006790//sulfur compound metabolic process;GO:0006796//phosphate-containing compound metabolic process;GO:0008299//isoprenoid biosynthetic process;GO:0034641//cellular nitrogen compound metabolic process…
Unigene0022006	6.927	5.56	6.023	10.787	14.247	9.023	15.203	7.483	ERS1	ethylene receptor [Salvia splendens]	Environmental Information Processing;Environmental Information Processing	Signal transduction;Signal transduction	ko04016//MAPK signaling pathway - plant;ko04075//Plant hormone signal transduction	K14509;K14509	-	-	-
Unigene0022132	0.187	1.453	0.513	0.363	0	0	0	0	--	-	-	-	-	-	-	-	-
Unigene0022311	6.317	1.553	36.23	7.43	40.297	23.013	30.47	27.857	MEE23	berberine bridge enzyme-like 15 [Sesamum indicum]	Metabolism;Metabolism;Metabolism	Global and overview maps;Global and overview maps;Biosynthesis of other secondary metabolites	ko01100//Metabolic pathways;ko01110//Biosynthesis of secondary metabolites;ko00940//Phenylpropanoid biosynthesis	K22395;K22395;K22395	GO:0005911//cell-cell junction;GO:0030312//external encapsulating structure	GO:0016614//oxidoreductase activity, acting on CH-OH group of donors	GO:0000741//karyogamy;GO:0000904//cell morphogenesis involved in differentiation;GO:0003006//developmental process involved in reproduction;GO:0007015//actin filament organization;GO:0010053//root epidermal cell differentiation;GO:0022610//biological adhesion;GO:0045229//external encapsulating structure organization
Unigene0022360	39.467	0.7	10.187	9.733	23.337	8.05	17.46	16.32	ERF035	EREBP-like factor [Salvia splendens]	-	-	-	-	-	GO:0000975//regulatory region DNA binding	GO:0003006//developmental process involved in reproduction;GO:0009832//plant-type cell wall biogenesis;GO:0010467//gene expression;GO:0050789//regulation of biological process
Unigene0022376	4.557	21.457	5.097	3.873	0.853	2.663	6.1	1.06	NAC021	NAC domain-containing protein 21/22-like [Sesamum indicum]	-	-	-	-	GO:0043231//intracellular membrane-bounded organelle	GO:0001071//nucleic acid binding transcription factor activity	GO:0003006//developmental process involved in reproduction;GO:0009755//hormone-mediated signaling pathway;GO:0010087//phloem or xylem histogenesis;GO:0010468//regulation of gene expression;GO:0034645//cellular macromolecule biosynthetic process;GO:0048528//post-embryonic root development
Unigene0022381	0	0	0	0	0.557	1.857	3.117	1.66	pKIWI503	metallothionein 3-like protein [Hevea brasiliensis]	-	-	-	-	-	GO:0046914//transition metal ion binding	GO:0006605//protein targeting;GO:0006970//response to osmotic stress;GO:0007275//multicellular organism development;GO:0009653//anatomical structure morphogenesis;GO:0009746//response to hexose;GO:0009891//positive regulation of biosynthetic process;GO:0010038//response to metal ion;GO:0032535//regulation of cellular component size;GO:0042044//fluid transport;GO:0043067//regulation of programmed …
Unigene0022399	0.287	1.08	0.347	0.243	0.203	2.047	0.61	1.057	RE1	Retrovirus-related Pol polyprotein from transposon TNT 1-94 [Cajanus cajan]	-	-	-	-	-	-	-
Unigene0022426	28.693	103.133	23.67	9.493	39.603	1.88	45.78	31.057	CYP72A225	cytochrome P450 CYP72A329 [Salvia miltiorrhiza]	-	-	-	-	GO:0016020//membrane	GO:0016491//oxidoreductase activity;GO:0046872//metal ion binding	-
Unigene0022441	0.967	13.853	0.503	1.483	0.463	0.87	0.62	0.21	CSLG3	cellulose synthase-like protein G3 [Sesamum indicum]	-	-	-	-	-	GO:0016757//transferase activity, transferring glycosyl groups	-
Unigene0022445	33.617	3.633	22.997	24.887	23.197	8.65	22.19	19.52	ycf54	pheophorbide a oxygenase family protein [Striga asiatica]	-	-	-	-	GO:0009536//plastid	-	-
Unigene0022473	1.803	0.027	1.37	0.643	7.377	0.857	3.477	2.44	--	Rho-associated protein kinase [Actinidia chinensis var. chinensis] [Actinidia chinensis]	-	-	-	-	-	-	GO:0044036//cell wall macromolecule metabolic process
Unigene0022492	29.797	8.81	10.137	28.223	28.19	5.033	6.573	11.443	MKK2	mitogen-activated protein kinase kinase 1 [Salvia splendens]	Environmental Information Processing	Signal transduction	ko04016//MAPK signaling pathway - plant	K20603	GO:0009536//plastid;GO:0016020//membrane	GO:0004712//protein serine/threonine/tyrosine kinase activity;GO:0032550//purine ribonucleoside binding	GO:0000302//response to reactive oxygen species;GO:0002252//immune effector process;GO:0003002//regionalization;GO:0003006//developmental process involved in reproduction;GO:0005982//starch metabolic process;GO:0005984//disaccharide metabolic process;GO:0006090//pyruvate metabolic process;GO:0006091//generation of precursor metabolites and energy;GO:0006417//regulation of translation;GO:0006605//…
Unigene0022514	0.187	2.543	1.18	0	0.047	0.087	0.29	1.107	insm1	-	-	-	-	-	-	-	-
Unigene0022595	2.963	24.697	0.443	0.943	0.853	0.413	0.667	0.94	AVT1I	vacuolar amino acid transporter 1 [Sesamum indicum]	-	-	-	-	GO:0016020//membrane	-	GO:0006812//cation transport;GO:0046942//carboxylic acid transport
Unigene0022614	3.533	21.893	4.033	6.507	6.72	2.567	2.707	2.097	NAC081	NAC domain-containing protein 2 [Sesamum indicum]	-	-	-	-	GO:0043231//intracellular membrane-bounded organelle	GO:0001071//nucleic acid binding transcription factor activity;GO:0019901//protein kinase binding	GO:0006972//hyperosmotic response;GO:0009314//response to radiation;GO:0009694//jasmonic acid metabolic process;GO:0009787//regulation of abscisic acid-activated signaling pathway;GO:0010243//response to organonitrogen compound;GO:0010467//gene expression;GO:0032535//regulation of cellular component size;GO:0034285//response to disaccharide;GO:0034645//cellular macromolecule biosynthetic process;…
Unigene0022725	1.643	1.25	2.847	1.543	0	0	0	0	Mtco1	cytochrome c oxidase subunit I, partial [Lingulodinium polyedra]	Metabolism;Metabolism	Global and overview maps;Energy metabolism	ko01100//Metabolic pathways;ko00190//Oxidative phosphorylation	K02256;K02256	GO:0019866//organelle inner membrane;GO:0031224//intrinsic component of membrane;GO:0044455//mitochondrial membrane part	GO:0003824//catalytic activity;GO:0009055//electron carrier activity;GO:0046906//tetrapyrrole binding;GO:0046914//transition metal ion binding	GO:0015992//proton transport;GO:0022904//respiratory electron transport chain
Unigene0022726	2.827	0.17	3.903	0.09	0	0	0	0	Mtco1	cytochrome c oxidase subunit I, partial [Lingulodinium polyedra]	Metabolism;Metabolism	Global and overview maps;Energy metabolism	ko01100//Metabolic pathways;ko00190//Oxidative phosphorylation	K02256;K02256	GO:0019866//organelle inner membrane;GO:0031224//intrinsic component of membrane;GO:0044455//mitochondrial membrane part	GO:0003824//catalytic activity;GO:0009055//electron carrier activity;GO:0046906//tetrapyrrole binding;GO:0046914//transition metal ion binding	GO:0015992//proton transport;GO:0022904//respiratory electron transport chain
Unigene0022735	0.867	8.483	2.49	0.19	0.063	0.66	2.26	0.197	--	late embryogenesis abundant protein At1g64065 [Sesamum indicum]	-	-	-	-	GO:0016020//membrane	-	-
Unigene0022762	52.17	7.25	62.653	45.117	36.097	38.507	59.193	39.517	EXL3	PREDICTED: protein EXORDIUM-like 3 [Erythranthe guttata]	-	-	-	-	GO:0005618//cell wall;GO:0005911//cell-cell junction;GO:0044421//extracellular region part	GO:0016740//transferase activity	GO:0000226//microtubule cytoskeleton organization;GO:0009628//response to abiotic stimulus
Unigene0022766	42.693	7.96	11.067	15.057	105.66	13.14	27.78	30.893	PME54	pectinesterase [Sesamum indicum]	Metabolism;Metabolism	Global and overview maps;Carbohydrate metabolism	ko01100//Metabolic pathways;ko00040//Pentose and glucuronate interconversions	K01051;K01051	GO:0030312//external encapsulating structure	GO:0052689//carboxylic ester hydrolase activity	GO:0008152//metabolic process;GO:0071555//cell wall organization
Unigene0022786	28.12	2.087	19.32	17.123	26.81	13.553	17.04	15.703	AGPS1	ADP-glucose pyrophosphorylase catalytic subunit [Perilla frutescens]	Metabolism;Metabolism;Metabolism;Metabolism	Global and overview maps;Global and overview maps;Carbohydrate metabolism;Carbohydrate metabolism	ko01100//Metabolic pathways;ko01110//Biosynthesis of secondary metabolites;ko00520//Amino sugar and nucleotide sugar metabolism;ko00500//Starch and sucrose metabolism	K00975;K00975;K00975;K00975	GO:0005576//extracellular region;GO:0009532//plastid stroma;GO:0030929//ADPG pyrophosphorylase complex	GO:0032550//purine ribonucleoside binding;GO:0070566//adenylyltransferase activity	GO:0003006//developmental process involved in reproduction;GO:0005977//glycogen metabolic process;GO:0005982//starch metabolic process;GO:0005984//disaccharide metabolic process;GO:0006090//pyruvate metabolic process;GO:0006739//NADP metabolic process;GO:0009639//response to red or far red light;GO:0009642//response to light intensity;GO:0009648//photoperiodism;GO:0009668//plastid membrane organi…
Unigene0022856	1.783	0.18	4.687	4.973	6.76	1.873	7.027	8.433	ASPG1	Aspartyl protease [Handroanthus impetiginosus]	-	-	-	-	-	GO:0070011//peptidase activity, acting on L-amino acid peptides	GO:0001101//response to acid chemical;GO:0019538//protein metabolic process
Unigene0022872	0.79	2.18	3.493	1.213	0	0	0	0	rps7	40S ribosomal protein S7-like [Rhodamnia argentea]	Genetic Information Processing	Translation	ko03010//Ribosome	K02993	GO:0009536//plastid;GO:0044391//ribosomal subunit	GO:0003723//RNA binding	GO:0043170//macromolecule metabolic process
Unigene0022960	5.89	0.567	2.663	1.9	12.1	0.923	2.107	11.39	LHCB5	light-harvesting complex II chlorophyll a/b binding protein 1 [Salvia splendens]	Metabolism;Metabolism	Global and overview maps;Energy metabolism	ko01100//Metabolic pathways;ko00196//Photosynthesis - antenna proteins	K08916;K08916	GO:0009503//thylakoid light-harvesting complex;GO:0009523//photosystem II;GO:0031224//intrinsic component of membrane	GO:0043169//cation binding;GO:0046906//tetrapyrrole binding	GO:0000097//sulfur amino acid biosynthetic process;GO:0006091//generation of precursor metabolites and energy;GO:0006464//cellular protein modification process;GO:0009639//response to red or far red light;GO:0009642//response to light intensity;GO:0016072//rRNA metabolic process;GO:0034285//response to disaccharide;GO:0043269//regulation of ion transport;GO:1990066//energy quenching
Unigene0023023	14.257	21.637	40.647	6.153	23.133	3.687	12.357	4.62	JGB	protein JINGUBANG-like [Sesamum indicum]	-	-	-	-	GO:0016020//membrane;GO:0043234//protein complex;GO:0044424//intracellular part	GO:0016301//kinase activity	GO:0009725//response to hormone;GO:0015833//peptide transport
Unigene0023101	0.517	0.167	0.95	0.763	1.28	1.593	2.76	1.27	HSP18.1	HSP20 family protein [Salvia splendens]	Genetic Information Processing	Folding, sorting and degradation	ko04141//Protein processing in endoplasmic reticulum	K13993	-	-	-
Unigene0023144	0	0.933	1.903	1.103	0.033	0.123	0	0.057	eft-3	translation elongation factor 1-alpha [Capsaspora owczarzaki ATCC 30864]	Genetic Information Processing	Translation	ko03013//RNA transport	K03231	GO:0044424//intracellular part	GO:0008135//translation factor activity, RNA binding;GO:0016772//transferase activity, transferring phosphorus-containing groups;GO:0017111//nucleoside-triphosphatase activity;GO:0032550//purine ribonucleoside binding	GO:0010467//gene expression;GO:0034645//cellular macromolecule biosynthetic process
Unigene0023145	0.083	0.833	1.853	0.6	0.017	0.017	0.037	0	eft-3	translation elongation factor 1-alpha [Capsaspora owczarzaki ATCC 30864]	Genetic Information Processing	Translation	ko03013//RNA transport	K03231	GO:0044424//intracellular part	GO:0008135//translation factor activity, RNA binding;GO:0016772//transferase activity, transferring phosphorus-containing groups;GO:0017111//nucleoside-triphosphatase activity;GO:0032550//purine ribonucleoside binding	GO:0010467//gene expression;GO:0034645//cellular macromolecule biosynthetic process
Unigene0023186	0.987	0.81	2.643	0.413	1.527	1.887	2.777	1.477	WRKY27	WRKY protein [Salvia miltiorrhiza]	Organismal Systems;Environmental Information Processing	Environmental adaptation;Signal transduction	ko04626//Plant-pathogen interaction;ko04016//MAPK signaling pathway - plant	K13425;K13425	GO:0043231//intracellular membrane-bounded organelle	GO:0001071//nucleic acid binding transcription factor activity;GO:0003677//DNA binding	GO:0001101//response to acid chemical;GO:0006355//regulation of transcription, DNA-templated;GO:0009617//response to bacterium;GO:0010243//response to organonitrogen compound;GO:0010260//organ senescence;GO:0019932//second-messenger-mediated signaling
Unigene0023188	0	0	28.5	14.283	0	0	0	0	prl	-	-	-	-	-	-	-	-
Unigene0023200	12.227	53.67	4.577	8.3	2.183	7.673	3.57	6.323	--	hypothetical protein Saspl_019585 [Salvia splendens]	-	-	-	-	-	-	-
Unigene0023278	11.557	0.407	2.763	3.83	17.85	2.387	8.92	7.743	EXL7	protein EXORDIUM-like 7 [Olea europaea var. sylvestris] [Olea europaea]	-	-	-	-	GO:0044421//extracellular region part	GO:0016740//transferase activity	-
Unigene0023283	124.013	2.693	167.087	139.163	451.673	255.297	123.603	328.42	PAP27	probable inactive purple acid phosphatase 27 isoform X1 [Olea europaea var. sylvestris] [Olea europaea]	-	-	-	-	-	GO:0003824//catalytic activity;GO:0043169//cation binding	GO:0006796//phosphate-containing compound metabolic process
Unigene0023285	18.727	6.42	28.55	29.223	10.333	12.237	12.217	20.473	RAP2-7	AP2-like factor, euAP2 lineage [Salvia splendens]	-	-	-	-	GO:0043231//intracellular membrane-bounded organelle	GO:0001071//nucleic acid binding transcription factor activity	GO:0009653//anatomical structure morphogenesis;GO:0010468//regulation of gene expression;GO:0034645//cellular macromolecule biosynthetic process;GO:0042221//response to chemical;GO:0044763//single-organism cellular process;GO:0090567//reproductive shoot system development
Unigene0023336	2.417	0.81	2.267	1.603	4.747	5.767	8.26	3.29	HKT6	sodium transporter HKT1 [Sesamum indicum]	-	-	-	-	-	-	-
Unigene0023346	14.003	3.793	15.387	12.297	12.217	9.493	24.38	23.543	SR45A	PREDICTED: serine/arginine-rich splicing factor SR45a isoform X2 [Beta vulgaris subsp. vulgaris] [Beta vulgaris]	-	-	-	-	GO:0032991//macromolecular complex;GO:0043231//intracellular membrane-bounded organelle;GO:0044423//virion part	GO:0097159//organic cyclic compound binding	GO:0006396//RNA processing;GO:0009642//response to light intensity;GO:0010468//regulation of gene expression
Unigene0023365	1.317	0.467	2.387	2.417	5.003	2.027	10.36	3.387	GATL1	probable galacturonosyltransferase-like 1 [Sesamum indicum]	-	-	-	-	GO:0031224//intrinsic component of membrane;GO:0043231//intracellular membrane-bounded organelle	GO:0008194//UDP-glycosyltransferase activity	GO:0000003//reproduction;GO:0000097//sulfur amino acid biosynthetic process;GO:0000271//polysaccharide biosynthetic process;GO:0001101//response to acid chemical;GO:0003002//regionalization;GO:0006568//tryptophan metabolic process;GO:0006605//protein targeting;GO:0006950//response to stress;GO:0009683//indoleacetic acid metabolic process;GO:0009694//jasmonic acid metabolic process;GO:0009755//hor…
Unigene0023366	35.853	15.953	73.687	19.043	70.643	4.593	25.577	24.343	PSI1	Avr9/Cf-9 rapidly elicited protein 137 [Striga asiatica]	-	-	-	-	-	-	-
Unigene0023394	5.327	4.643	10.273	2.293	7.373	1.267	3.077	2.06	LRK10	PREDICTED: probable receptor-like protein kinase At5g39030 [Erythranthe guttata]	-	-	-	-	-	GO:0004672//protein kinase activity	GO:0016310//phosphorylation
Unigene0023395	9.813	5.257	16.043	4.583	13.463	1.627	3.553	3.537	LRK10	rust resistance kinase Lr10-like [Sesamum indicum]	-	-	-	-	GO:0044464//cell part	GO:0004674//protein serine/threonine kinase activity;GO:0008092//cytoskeletal protein binding;GO:0032550//purine ribonucleoside binding	GO:0006464//cellular protein modification process;GO:0006796//phosphate-containing compound metabolic process
Unigene0023440	1.057	1.417	0.593	1.01	0.423	156.94	0.637	0.45	--	-	-	-	-	-	-	-	-
Unigene0023465	6.143	10.843	5.047	5.753	10.357	0.52	0.62	4.977	--	Methyltransferase-related protein [Arabidopsis thaliana]	-	-	-	-	-	-	-
Unigene0023573	0.1	1.873	1.053	0.09	2.073	1.113	0.273	2.89	--	-	-	-	-	-	-	-	-
Unigene0023599	0.327	0.987	0.843	2.447	0	0	0	0	FTL	soma ferritin-like [Rhodamnia argentea]	-	-	-	-	GO:0009526//plastid envelope;GO:0009532//plastid stroma;GO:0044434//chloroplast part	GO:0005506//iron ion binding	GO:0000041//transition metal ion transport;GO:0000302//response to reactive oxygen species;GO:0009058//biosynthetic process;GO:0009668//plastid membrane organization;GO:0009725//response to hormone;GO:0010038//response to metal ion;GO:0044237//cellular metabolic process;GO:0048827//phyllome development;GO:0051707//response to other organism;GO:0055076//transition metal ion homeostasis;GO:0090567/…
Unigene0023600	0.5	0.59	0.973	0.273	0.457	1.057	4.027	1.867	Ftl1	soma ferritin-like [Rhodamnia argentea]	-	-	-	-	GO:0009526//plastid envelope;GO:0009532//plastid stroma;GO:0044434//chloroplast part	GO:0005506//iron ion binding	GO:0000041//transition metal ion transport;GO:0000302//response to reactive oxygen species;GO:0009058//biosynthetic process;GO:0009668//plastid membrane organization;GO:0009725//response to hormone;GO:0010038//response to metal ion;GO:0044237//cellular metabolic process;GO:0048827//phyllome development;GO:0051707//response to other organism;GO:0055076//transition metal ion homeostasis;GO:0090567/…
Unigene0023605	7.973	3.83	11.497	7.78	3.86	1.277	2.61	5.15	ATL66	PREDICTED: RING-H2 finger protein ATL66 [Erythranthe guttata]	-	-	-	-	-	GO:0043169//cation binding	-
Unigene0023615	7.293	4.837	6.12	5.96	0.863	1.813	1.92	1.43	COR27	Protein p76 IgBP like [Actinidia chinensis var. chinensis] [Actinidia chinensis]	-	-	-	-	-	-	-
Unigene0023682	14.413	15.333	19.097	9.957	10.15	5.233	10.97	8.923	--	cotton fiber expressed protein [Gossypium barbadense]	-	-	-	-	-	-	GO:0006812//cation transport
Unigene0023770	20.203	13.503	16.753	20.747	13.533	4.92	12.42	13.193	IDD7	protein indeterminate-domain 9 [Sesamum indicum]	-	-	-	-	-	GO:0043169//cation binding	GO:0009888//tissue development;GO:0044763//single-organism cellular process;GO:0048364//root development;GO:0050794//regulation of cellular process
Unigene0023786	8.243	0.443	3.02	2.88	10.147	1.657	6.023	4.107	RTNLB21	reticulon-like protein B21 isoform X1 [Coffea arabica]	-	-	-	-	GO:0031090//organelle membrane;GO:0031224//intrinsic component of membrane	-	-
Unigene0023811	7.89	54.413	6.967	12.28	6.58	4.65	9.467	5.123	THA1	threonine aldolase [Salvia splendens]	Metabolism;Metabolism;Metabolism;Metabolism	Global and overview maps;Global and overview maps;Global and overview maps;Amino acid metabolism	ko01100//Metabolic pathways;ko01110//Biosynthesis of secondary metabolites;ko01230//Biosynthesis of amino acids;ko00260//Glycine, serine and threonine metabolism	K01620;K01620;K01620;K01620	-	-	-
Unigene0023837	11.99	0.783	4.91	6.26	9.29	3.843	8.21	8.47	--	Tripartite terminase [Actinidia chinensis var. chinensis] [Actinidia chinensis]	-	-	-	-	-	-	-
Unigene0023873	0.043	2.883	0	0	0	0	0	0	faeB-2	probable feruloyl esterase B-2 [Quercus suber]	-	-	-	-	-	-	-
Unigene0023919	0	3.413	0	0	0	0	0	0	chi2	probable chitinase 2 [Rhodamnia argentea]	-	-	-	-	-	-	-
Unigene0023958	56.87	0.87	13.54	38.607	93.75	22.12	48.037	69.827	BGLU44	beta-glucosidase [Salvia splendens]	Metabolism;Metabolism;Metabolism;Metabolism;Metabolism	Global and overview maps;Global and overview maps;Carbohydrate metabolism;Biosynthesis of other secondary metabolites;Metabolism of other amino acids	ko01100//Metabolic pathways;ko01110//Biosynthesis of secondary metabolites;ko00500//Starch and sucrose metabolism;ko00940//Phenylpropanoid biosynthesis;ko00460//Cyanoamino acid metabolism	K05350;K05350;K05350;K05350;K05350	GO:0005618//cell wall;GO:0005840//ribosome;GO:0009536//plastid	GO:0008422//beta-glucosidase activity;GO:0015923//mannosidase activity;GO:0015925//galactosidase activity;GO:0043169//cation binding	GO:0044238//primary metabolic process
Unigene0023970	38.893	1.093	5.62	22.177	61.387	7.34	46.72	22.5	At1g48100	polygalacturonase At1g48100 [Sesamum indicum]	-	-	-	-	-	GO:0016798//hydrolase activity, acting on glycosyl bonds	GO:0044238//primary metabolic process;GO:0045229//external encapsulating structure organization
Unigene0023992	0	0	0	0	0.11	0.937	0.88	0.967	LHCB5	chlorophyll a-b binding protein CP26, chloroplastic [Manihot esculenta]	Metabolism;Metabolism	Global and overview maps;Energy metabolism	ko01100//Metabolic pathways;ko00196//Photosynthesis - antenna proteins	K08916;K08916	GO:0009503//thylakoid light-harvesting complex;GO:0009523//photosystem II;GO:0031224//intrinsic component of membrane	GO:0043169//cation binding;GO:0046906//tetrapyrrole binding	GO:0000097//sulfur amino acid biosynthetic process;GO:0006091//generation of precursor metabolites and energy;GO:0006464//cellular protein modification process;GO:0009639//response to red or far red light;GO:0009642//response to light intensity;GO:0016072//rRNA metabolic process;GO:0034285//response to disaccharide;GO:0043269//regulation of ion transport;GO:1990066//energy quenching
Unigene0024001	5.567	9.133	9.803	6.253	18.69	16.94	31.01	19.697	HSP22	HSP20 family protein [Salvia splendens]	Genetic Information Processing	Folding, sorting and degradation	ko04141//Protein processing in endoplasmic reticulum	K13993	GO:0009536//plastid	-	GO:0000302//response to reactive oxygen species;GO:0009642//response to light intensity;GO:0010038//response to metal ion;GO:0033554//cellular response to stress;GO:0044267//cellular protein metabolic process
Unigene0024034	80.743	55.29	46.173	37.01	118.4	7.007	7.08	28.957	WRKY40	WRKY protein [Salvia miltiorrhiza]	-	-	-	-	GO:0043231//intracellular membrane-bounded organelle	GO:0001071//nucleic acid binding transcription factor activity;GO:0005488//binding	GO:0006725//cellular aromatic compound metabolic process;GO:0009617//response to bacterium;GO:0009620//response to fungus;GO:0009628//response to abiotic stimulus;GO:0009755//hormone-mediated signaling pathway;GO:0009863//salicylic acid mediated signaling pathway;GO:0010243//response to organonitrogen compound;GO:0032787//monocarboxylic acid metabolic process;GO:0034613//cellular protein localiza…
Unigene0024094	0	2.587	0	0	0	0	0	0	--	-	-	-	-	-	-	-	-
Unigene0024129	2.58	0	0	0	0	0	0	0	RPS14	ribosomal protein S14 [Heuchera parviflora var. saurensis] [Heuchera parviflora]	-	-	-	-	GO:0000314//organellar small ribosomal subunit;GO:0009526//plastid envelope;GO:0009532//plastid stroma;GO:0019866//organelle inner membrane	GO:0000104//succinate dehydrogenase activity;GO:0003723//RNA binding;GO:0005198//structural molecule activity;GO:0016820//hydrolase activity, acting on acid anhydrides, catalyzing transmembrane movement of substances;GO:0043169//cation binding;GO:0051536//iron-sulfur cluster binding	GO:0006089//lactate metabolic process;GO:0006101//citrate metabolic process;GO:0010467//gene expression;GO:0015980//energy derivation by oxidation of organic compounds;GO:0015992//proton transport;GO:0032774//RNA biosynthetic process;GO:0043094//cellular metabolic compound salvage
Unigene0024194	0.323	0.847	3.01	0.71	0.06	0.137	0.35	0.22	Aldoa	fructose-bisphosphate aldolase-like [Rhodamnia argentea]	Metabolism;Metabolism;Metabolism;Metabolism;Metabolism;Metabolism;Metabolism;Metabolism	Global and overview maps;Global and overview maps;Global and overview maps;Global and overview maps;Carbohydrate metabolism;Energy metabolism;Carbohydrate metabolism;Carbohydrate metabolism	ko01100//Metabolic pathways;ko01110//Biosynthesis of secondary metabolites;ko01200//Carbon metabolism;ko01230//Biosynthesis of amino acids;ko00010//Glycolysis / Gluconeogenesis;ko00710//Carbon fixation in photosynthetic organisms;ko00030//Pentose phosphate pathway;ko00051//Fructose and mannose metabolism	K01623;K01623;K01623;K01623;K01623;K01623;K01623;K01623	-	GO:0016829//lyase activity	-
Unigene0024219	11.92	13.407	7.857	5.147	6.083	3.173	5.543	2.68	--	ubiquitin family protein [Striga asiatica]	-	-	-	-	GO:0043231//intracellular membrane-bounded organelle	-	-
Unigene0024245	0	0	0	0	2.087	0.99	0.147	0.05	PSAO	photosystem I subunit O [Aegilops tauschii subsp. tauschii] [Aegilops tauschii]	Metabolism	Energy metabolism	ko00195//Photosynthesis	K14332	GO:0009521//photosystem;GO:0031224//intrinsic component of membrane;GO:0044434//chloroplast part	GO:0005488//binding	GO:0000097//sulfur amino acid biosynthetic process;GO:0006739//NADP metabolic process;GO:0006873//cellular ion homeostasis;GO:0006996//organelle organization;GO:0009765//photosynthesis, light harvesting;GO:0016072//rRNA metabolic process;GO:0022900//electron transport chain;GO:0030001//metal ion transport;GO:0031399//regulation of protein modification process;GO:0043623//cellular protein complex …
Unigene0024270	30.153	2.26	17.587	14.92	32.897	11.3	31.35	39.607	BEN1	vestitone reductase [Dorcoceras hygrometricum]	-	-	-	-	-	GO:0016491//oxidoreductase activity	GO:0008152//metabolic process
Unigene0024277	0	0	0	0	3.503	1.317	0.6	0.033	--	PREDICTED: jasmonate-induced protein homolog [Beta vulgaris subsp. vulgaris] [Beta vulgaris]	-	-	-	-	-	-	-
Unigene0024282	5.33	0.48	23.39	0.257	1.077	4.25	12.703	4.68	EGC2	PREDICTED: EG45-like domain containing protein [Erythranthe guttata]	-	-	-	-	GO:0005576//extracellular region;GO:0030312//external encapsulating structure	-	GO:0001666//response to hypoxia;GO:0009060//aerobic respiration;GO:0009814//defense response, incompatible interaction;GO:0033554//cellular response to stress
Unigene0024310	0.153	0.633	1.363	0.887	1.61	2.427	8.603	0.563	GPT2	solute carrier family 35, member E1 [Salvia splendens]	-	-	-	-	GO:0031224//intrinsic component of membrane;GO:0042170//plastid membrane	GO:0015119//hexose phosphate transmembrane transporter activity;GO:0015291//secondary active transmembrane transporter activity;GO:0022891//substrate-specific transmembrane transporter activity	GO:0006006//glucose metabolic process;GO:0006996//organelle organization;GO:0008643//carbohydrate transport;GO:0009555//pollen development;GO:0009642//response to light intensity;GO:0009746//response to hexose;GO:0015712//hexose phosphate transport;GO:0015717//triose phosphate transport;GO:0015718//monocarboxylic acid transport;GO:0015851//nucleobase transport;GO:0015979//photosynthesis;GO:003428…
Unigene0024316	95.537	116.387	114.46	60.96	64.093	20.293	39.79	43.47	--	Arrestin domain-containing protein [Actinidia chinensis var. chinensis] [Actinidia chinensis]	-	-	-	-	-	-	-
Unigene0024343	0.03	12.757	0.617	0.257	0.15	0.107	3.52	0.28	At2g39020	GCN5-related N-acetyltransferase family protein [Striga asiatica]	-	-	-	-	-	GO:0016746//transferase activity, transferring acyl groups	-
Unigene0024431	2.01	36.607	5.33	1.733	1.73	2.777	2.403	0.63	DMR6	PREDICTED: LOW QUALITY PROTEIN: 1-aminocyclopropane-1-carboxylate oxidase 5 [Erythranthe guttata]	-	-	-	-	-	GO:0016706//oxidoreductase activity, acting on paired donors, with incorporation or reduction of molecular oxygen, 2-oxoglutarate as one donor, and incorporation of one atom each of oxygen into both donors;GO:0043169//cation binding	GO:0006605//protein targeting;GO:0009617//response to bacterium;GO:0009620//response to fungus;GO:0009696//salicylic acid metabolic process;GO:0009755//hormone-mediated signaling pathway;GO:0009812//flavonoid metabolic process;GO:0009814//defense response, incompatible interaction;GO:0009863//salicylic acid mediated signaling pathway;GO:0010243//response to organonitrogen compound;GO:0033554//cel…
Unigene0024433	5.867	42.917	4.753	1.29	4.313	3.99	3.72	0.583	HAT22	Transcription factor HEX [Handroanthus impetiginosus]	-	-	-	-	GO:0043231//intracellular membrane-bounded organelle	GO:0001071//nucleic acid binding transcription factor activity;GO:0003677//DNA binding	GO:0009725//response to hormone;GO:0010468//regulation of gene expression;GO:0034645//cellular macromolecule biosynthetic process;GO:0044238//primary metabolic process
Unigene0024531	2.537	0.337	6.363	0.23	0.78	1.557	5.997	2.77	PHT1-11	MFS transporter, PHS family, inorganic phosphate transporter [Salvia splendens]	-	-	-	-	GO:0031224//intrinsic component of membrane	GO:0005215//transporter activity	GO:0015698//inorganic anion transport;GO:0044763//single-organism cellular process
Unigene0024540	0.867	2.18	2.34	0.293	0	0	0	0	RBCS	ribulose bisphosphate carboxylase small chain, chloroplastic-like [Pistacia vera]	Metabolism;Metabolism;Metabolism;Metabolism;Metabolism	Global and overview maps;Global and overview maps;Global and overview maps;Energy metabolism;Carbohydrate metabolism	ko01100//Metabolic pathways;ko01110//Biosynthesis of secondary metabolites;ko01200//Carbon metabolism;ko00710//Carbon fixation in photosynthetic organisms;ko00630//Glyoxylate and dicarboxylate metabolism	K01602;K01602;K01602;K01602;K01602	GO:0005576//extracellular region;GO:0005840//ribosome;GO:0009532//plastid stroma;GO:0042170//plastid membrane;GO:0044434//chloroplast part;GO:0044436//thylakoid part	GO:0016491//oxidoreductase activity;GO:0016831//carboxy-lyase activity;GO:0046914//transition metal ion binding	GO:0006950//response to stress;GO:0009639//response to red or far red light;GO:0015977//carbon fixation;GO:0043094//cellular metabolic compound salvage;GO:0070271//protein complex biogenesis
Unigene0024580	5.433	13.043	8.557	4.143	2.123	7.693	18	0.343	--	protein WUSCHEL-like [Hibiscus syriacus]	-	-	-	-	GO:0009536//plastid	-	-
Unigene0024666	1.047	0.81	2.68	0.567	0	0	0	0.073	ACTA1	actin, flagellar inner arm intermediate chain [Micromonas pusilla CCMP1545]	-	-	-	-	GO:0043232//intracellular non-membrane-bounded organelle	GO:0032550//purine ribonucleoside binding	-
Unigene0024694	0	3.827	0	0	0	0	0	0	--	synthase of ATP synthase [Thalassiosira pseudonana CCMP1335]	Metabolism;Metabolism	Global and overview maps;Energy metabolism	ko01100//Metabolic pathways;ko00190//Oxidative phosphorylation	K02137;K02137	GO:0009536//plastid;GO:0044455//mitochondrial membrane part	GO:0046914//transition metal ion binding	GO:0006950//response to stress;GO:0015992//proton transport;GO:0042221//response to chemical;GO:0044238//primary metabolic process;GO:0044249//cellular biosynthetic process;GO:0071704//organic substance metabolic process
Unigene0024863	2.94	2.453	2.063	2.35	0.733	0.233	0.34	0.37	--	-	-	-	-	-	-	-	-
Unigene0024879	5.617	28.357	1.75	2.847	4.683	1.24	5.18	4.49	--	Axin-1 like [Actinidia chinensis var. chinensis] [Actinidia chinensis]	-	-	-	-	-	-	-
Unigene0024881	0.567	4.31	0.267	0.433	0.577	0.147	1.383	0.64	--	squamosa promoter binding protein-like 15 [Striga asiatica]	-	-	-	-	-	-	-
Unigene0024900	1.647	1.997	2.843	4.553	7.8	2.083	0.81	3.953	LSH3	protein LIGHT-DEPENDENT SHORT HYPOCOTYLS 4 [Vigna radiata var. radiata] [Vigna radiata]	-	-	-	-	GO:0043231//intracellular membrane-bounded organelle	-	GO:0009799//specification of symmetry;GO:0009933//meristem structural organization;GO:0009943//adaxial/abaxial axis specification;GO:0010074//maintenance of meristem identity;GO:0010160//formation of organ boundary;GO:0010468//regulation of gene expression;GO:0048437//floral organ development;GO:0048509//regulation of meristem development;GO:0048833//specification of floral organ number
Unigene0024925	5.87	26.81	39.39	12.29	0	0	0	0	fth1-a	soma ferritin-like [Rhodamnia argentea]	-	-	-	-	GO:0009526//plastid envelope;GO:0009532//plastid stroma;GO:0044434//chloroplast part	GO:0005506//iron ion binding	GO:0000041//transition metal ion transport;GO:0000302//response to reactive oxygen species;GO:0009058//biosynthetic process;GO:0009668//plastid membrane organization;GO:0009725//response to hormone;GO:0010038//response to metal ion;GO:0044237//cellular metabolic process;GO:0048827//phyllome development;GO:0051707//response to other organism;GO:0055076//transition metal ion homeostasis;GO:0090567/…
Unigene0024951	23.523	5.193	176.973	26.06	7.177	18.087	6.85	1.677	DOGL3	protein DELAY OF GERMINATION 1-like, partial [Sesamum indicum]	-	-	-	-	-	-	-
Unigene0025095	2.273	0.83	6.977	5.363	23.487	2.01	9.1	11.313	ANN2	annexin A7/11 [Salvia splendens]	-	-	-	-	GO:0005576//extracellular region;GO:0005911//cell-cell junction;GO:0009532//plastid stroma;GO:0030312//external encapsulating structure;GO:0031090//organelle membrane	GO:0005543//phospholipid binding;GO:0016209//antioxidant activity;GO:0032550//purine ribonucleoside binding;GO:0046914//transition metal ion binding;GO:0046983//protein dimerization activity	GO:0000097//sulfur amino acid biosynthetic process;GO:0006325//chromatin organization;GO:0006637//acyl-CoA metabolic process;GO:0006816//calcium ion transport;GO:0006873//cellular ion homeostasis;GO:0006970//response to osmotic stress;GO:0008643//carbohydrate transport;GO:0009414//response to water deprivation;GO:0009416//response to light stimulus;GO:0010038//response to metal ion;GO:0016129//ph…
Unigene0025134	187.317	58.53	119.317	133.027	349.317	16.307	30.783	130.463	2MMP	metalloendoproteinase 2-MMP [Sesamum indicum]	-	-	-	-	GO:0031224//intrinsic component of membrane	GO:0004175//endopeptidase activity;GO:0046872//metal ion binding	GO:0019538//protein metabolic process
Unigene0025171	0	0	0	0	0.213	0.983	1.47	1.013	NRP1	nodulin-related protein 1-like [Manihot esculenta]	-	-	-	-	GO:0009526//plastid envelope;GO:0009532//plastid stroma;GO:0016020//membrane	GO:0005515//protein binding	GO:0006006//glucose metabolic process;GO:0006090//pyruvate metabolic process;GO:0006310//DNA recombination;GO:0006325//chromatin organization;GO:0006970//response to osmotic stress;GO:0009699//phenylpropanoid biosynthetic process;GO:0009755//hormone-mediated signaling pathway;GO:0009791//post-embryonic development;GO:0009891//positive regulation of biosynthetic process;GO:0010038//response to met…
Unigene0025205	7.107	2.04	3.617	5.02	23.247	2.57	9.983	11.273	CESA8	cellulose synthase A [Salvia splendens]	-	-	-	-	GO:0009536//plastid;GO:0030312//external encapsulating structure;GO:0031224//intrinsic component of membrane	GO:0016759//cellulose synthase activity;GO:0046914//transition metal ion binding	GO:0000160//phosphorelay signal transduction system;GO:0003006//developmental process involved in reproduction;GO:0006950//response to stress;GO:0009617//response to bacterium;GO:0009620//response to fungus;GO:0009755//hormone-mediated signaling pathway;GO:0009832//plant-type cell wall biogenesis;GO:0010087//phloem or xylem histogenesis;GO:0010115//regulation of abscisic acid biosynthetic process…
Unigene0025286	2.407	0.057	1.353	2.467	0.47	0.213	0.33	0.453	--	PREDICTED: ankyrin repeat-containing protein At5g02620-like [Erythranthe guttata]	-	-	-	-	-	-	-
Unigene0025291	26.627	0.983	4.697	6.69	18.123	3.233	6.503	21.973	GAO	cytochrome P450 [Salvia miltiorrhiza]	-	-	-	-	-	GO:0005488//binding;GO:0016491//oxidoreductase activity	-
Unigene0025306	0.997	2.557	2.227	0.713	0	0	0	0	SERP2	PREDICTED: probable stress-associated endoplasmic reticulum protein [Musa acuminata subsp. malaccensis] [Musa acuminata]	-	-	-	-	-	-	GO:0006950//response to stress
Unigene0025334	0	0	0	0	2.023	0.607	0.387	0.143	PSAH	RecName: Full=Photosystem I reaction center subunit VI, chloroplastic; Short=PSI-H; AltName: Full=Light-harvesting complex I 11 kDa protein; Flags: Precursor [Hordeum vulgare]	Metabolism	Energy metabolism	ko00195//Photosynthesis	K02695	GO:0009521//photosystem;GO:0031224//intrinsic component of membrane;GO:0031976//plastid thylakoid;GO:0044434//chloroplast part	-	GO:0000097//sulfur amino acid biosynthetic process;GO:0006996//organelle organization;GO:0009725//response to hormone;GO:0009767//photosynthetic electron transport chain;GO:0016072//rRNA metabolic process;GO:0031399//regulation of protein modification process;GO:0043623//cellular protein complex assembly
Unigene0025335	2.397	0.1	3.977	0	0	0.883	0.053	0.703	--	-	-	-	-	-	-	-	-
Unigene0025375	0.8	0	2.953	1.2	1.57	1.86	2.747	3.6	--	hypothetical protein Saspl_010358 [Salvia splendens]	-	-	-	-	-	-	-
Unigene0025376	68.697	0.28	35.077	57.483	68.727	25.91	38.863	81.133	APS1	acid phosphatase 1-like [Olea europaea var. sylvestris] [Olea europaea]	-	-	-	-	-	-	GO:0008152//metabolic process
Unigene0025413	3.563	0.077	1.503	2.117	15.737	1.857	6.043	5.51	IRX12	laccase 43 [Salvia miltiorrhiza]	-	-	-	-	GO:0005576//extracellular region	GO:0016682//oxidoreductase activity, acting on diphenols and related substances as donors, oxygen as acceptor;GO:0043169//cation binding	GO:0009699//phenylpropanoid biosynthetic process;GO:0009808//lignin metabolic process;GO:0009832//plant-type cell wall biogenesis;GO:0045491//xylan metabolic process
Unigene0025447	1.883	0.147	1.47	1.433	5.543	0.983	1.897	3.967	HSL1	receptor-like protein kinase HSL1 [Sesamum indicum]	-	-	-	-	-	-	-
Unigene0025461	0	2.257	0	0	0	0	0	0	CC1G_04743	tubulin beta chain [Rhodamnia argentea]	Cellular Processes	Transport and catabolism	ko04145//Phagosome	K07375	GO:0015630//microtubule cytoskeleton;GO:0043231//intracellular membrane-bounded organelle;GO:0043234//protein complex	GO:0005198//structural molecule activity;GO:0017111//nucleoside-triphosphatase activity;GO:0032550//purine ribonucleoside binding	GO:0006006//glucose metabolic process;GO:0006996//organelle organization;GO:0007017//microtubule-based process;GO:0043623//cellular protein complex assembly;GO:0051603//proteolysis involved in cellular protein catabolic process
Unigene0025469	0	2.403	0	0	0	0	0	0	mas5	mitochondrial protein import protein mas5-like [Quercus suber]	Genetic Information Processing	Folding, sorting and degradation	ko04141//Protein processing in endoplasmic reticulum	K09503	GO:0005911//cell-cell junction;GO:0016020//membrane;GO:0044444//cytoplasmic part	GO:0005515//protein binding	GO:0000302//response to reactive oxygen species;GO:0006498//N-terminal protein lipidation;GO:0009642//response to light intensity
Unigene0025497	3.56	0	0.047	0	0	0	0	0	ME1	NADP-dependent malic protein, partial [Arachis hypogaea]	Metabolism;Metabolism;Metabolism;Metabolism	Global and overview maps;Global and overview maps;Energy metabolism;Carbohydrate metabolism	ko01100//Metabolic pathways;ko01200//Carbon metabolism;ko00710//Carbon fixation in photosynthetic organisms;ko00620//Pyruvate metabolism	K00029;K00029;K00029;K00029	GO:0009536//plastid	GO:0000166//nucleotide binding;GO:0004470//malic enzyme activity;GO:0016831//carboxy-lyase activity;GO:0046914//transition metal ion binding;GO:0046983//protein dimerization activity	GO:0006006//glucose metabolic process;GO:0006631//fatty acid metabolic process;GO:0006996//organelle organization;GO:0043648//dicarboxylic acid metabolic process;GO:0051260//protein homooligomerization;GO:0051603//proteolysis involved in cellular protein catabolic process
Unigene0025499	17.327	72.1	5.34	6.213	7.66	3.003	26.48	1.747	At5g10770	aspartyl protease family protein At5g10770-like [Sesamum indicum]	-	-	-	-	-	-	-
Unigene0025540	0	0.923	2.137	0.66	0	0	0	0	Prss2	Thermitase [Symbiodinium microadriaticum]	-	-	-	-	-	-	-
Unigene0025547	0.51	1.553	3.033	0.847	0	0	0	0	RpL19	60S ribosomal protein L19-2 [Capsella rubella]	Genetic Information Processing	Translation	ko03010//Ribosome	K02885	GO:0015934//large ribosomal subunit;GO:0016020//membrane	GO:0005198//structural molecule activity	GO:0006221//pyrimidine nucleotide biosynthetic process;GO:0009451//RNA modification;GO:0016458//gene silencing;GO:0022613//ribonucleoprotein complex biogenesis;GO:0034968//histone lysine methylation
Unigene0025554	0	4.13	0	0	0	0	0	0	syb1	synaptobrevin homolog 1-like [Quercus suber]	Genetic Information Processing	Folding, sorting and degradation	ko04130//SNARE interactions in vesicular transport	K08513	-	-	-
Unigene0025617	5.543	5.797	12.283	188.56	2.227	1.233	0.367	113.787	LEC2	SMLII [Salvia miltiorrhiza]	-	-	-	-	-	GO:0016740//transferase activity;GO:0030246//carbohydrate binding	GO:0044238//primary metabolic process;GO:0044260//cellular macromolecule metabolic process;GO:0048523//negative regulation of cellular process;GO:0048583//regulation of response to stimulus;GO:0051302//regulation of cell division
Unigene0025630	88.6	1.483	36.497	68.35	110.36	24.49	70.563	87.967	TOR1L3	LOW QUALITY PROTEIN: TORTIFOLIA1-like protein 3 [Sesamum indicum]	-	-	-	-	-	-	-
Unigene0025655	3.027	1.393	0.49	0.193	3.28	0.43	1.793	2.607	APS1	PREDICTED: acid phosphatase 1-like [Ipomoea nil]	-	-	-	-	-	-	GO:0008152//metabolic process
Unigene0025707	4.713	10.197	1.64	5.29	3.773	0.923	3.487	2.16	--	Classical arabinogalactan protein [Actinidia chinensis var. chinensis] [Actinidia chinensis]	-	-	-	-	GO:0043231//intracellular membrane-bounded organelle	-	-
Unigene0025721	10.923	1.06	15.963	18.333	18.56	4.8	5.653	12.44	At5g17760	AAA+-type ATPase [Handroanthus impetiginosus]	-	-	-	-	GO:0016020//membrane	-	GO:0009696//salicylic acid metabolic process;GO:0009814//defense response, incompatible interaction
Unigene0025737	0.043	5.457	0.1	0.053	0.057	0.113	0.193	0.203	At1g20180	UPF0496 protein At1g20180-like [Sesamum indicum]	-	-	-	-	-	-	-
Unigene0025746	70.197	31.807	41.463	26.417	38.55	23.157	32.623	12.83	RPL39C	PHD finger-like domain-containing protein 5A [Capsicum annuum]	Genetic Information Processing	Translation	ko03010//Ribosome	K02924	GO:0015934//large ribosomal subunit;GO:0043231//intracellular membrane-bounded organelle	GO:0005198//structural molecule activity	GO:0006605//protein targeting;GO:0010467//gene expression
Unigene0025767	0	3.247	0	0	0	0	0	0	ENO3	enolase [Selaginella moellendorffii]	Metabolism;Metabolism;Metabolism;Metabolism;Metabolism;Genetic Information Processing	Global and overview maps;Global and overview maps;Global and overview maps;Global and overview maps;Carbohydrate metabolism;Folding, sorting and degradation	ko01100//Metabolic pathways;ko01110//Biosynthesis of secondary metabolites;ko01200//Carbon metabolism;ko01230//Biosynthesis of amino acids;ko00010//Glycolysis / Gluconeogenesis;ko03018//RNA degradation	K01689;K01689;K01689;K01689;K01689;K01689	GO:0005576//extracellular region;GO:0005911//cell-cell junction;GO:0009532//plastid stroma;GO:0016020//membrane;GO:0031967//organelle envelope;GO:0044445//cytosolic part	GO:0003676//nucleic acid binding;GO:0016836//hydro-lyase activity;GO:0046914//transition metal ion binding	GO:0000904//cell morphogenesis involved in differentiation;GO:0001101//response to acid chemical;GO:0006006//glucose metabolic process;GO:0006090//pyruvate metabolic process;GO:0006739//NADP metabolic process;GO:0006970//response to osmotic stress;GO:0009314//response to radiation;GO:0009725//response to hormone;GO:0010038//response to metal ion;GO:0010467//gene expression;GO:0034645//cellular ma…
Unigene0025788	21.113	6.507	11.273	8.053	18.73	5.573	19.693	21.8	DXR	1-deoxy-d-xylulose 5-phosphate reductoisomerase [Salvia miltiorrhiza]	Metabolism;Metabolism;Metabolism	Global and overview maps;Global and overview maps;Metabolism of terpenoids and polyketides	ko01100//Metabolic pathways;ko01110//Biosynthesis of secondary metabolites;ko00900//Terpenoid backbone biosynthesis	K00099;K00099;K00099	GO:0009532//plastid stroma	GO:0016616//oxidoreductase activity, acting on the CH-OH group of donors, NAD or NADP as acceptor;GO:0043168//anion binding;GO:0043169//cation binding	GO:0005982//starch metabolic process;GO:0005984//disaccharide metabolic process;GO:0006090//pyruvate metabolic process;GO:0006544//glycine metabolic process;GO:0006633//fatty acid biosynthetic process;GO:0006739//NADP metabolic process;GO:0006779//porphyrin-containing compound biosynthetic process;GO:0009314//response to radiation;GO:0009694//jasmonic acid metabolic process;GO:0009893//positive r…
Unigene0025815	2.003	3.223	1.367	1.733	1.043	0.177	0.31	0.753	--	hypothetical protein CDL12_30302 [Handroanthus impetiginosus]	-	-	-	-	-	-	-
Unigene0025878	6.85	5.67	3.16	1.97	23.493	5.243	7.67	8.277	IAMT1	indole-3-acetate O-methyltransferase [Salvia splendens]	-	-	-	-	-	GO:0005515//protein binding;GO:0008757//S-adenosylmethionine-dependent methyltransferase activity;GO:0046872//metal ion binding	GO:0009943//adaxial/abaxial axis specification;GO:0045491//xylan metabolic process;GO:0048878//chemical homeostasis
Unigene0025967	23.153	25.437	25.847	20.243	16.243	4.627	7.497	5.38	--	zinc-binding family protein [Hibiscus syriacus]	-	-	-	-	GO:0043231//intracellular membrane-bounded organelle;GO:0043232//intracellular non-membrane-bounded organelle	-	GO:0009719//response to endogenous stimulus;GO:0010033//response to organic substance;GO:0035556//intracellular signal transduction
Unigene0025993	5.713	0.383	4.03	4.56	5.85	2.103	5.257	5.913	yjcL	PREDICTED: uncharacterized membrane protein YjcL-like [Nicotiana tabacum]	-	-	-	-	GO:0009526//plastid envelope	-	-
Unigene0025999	0.32	9.96	0.23	2.67	1.13	0.333	0.44	0.643	PGIP	receptor protein kinase CLAVATA1 [Sesamum indicum]	-	-	-	-	-	-	-
Unigene0026085	11.683	12.607	38.103	5.653	12.947	7.663	15.27	12.64	WRKY22	WRKY protein [Salvia miltiorrhiza]	Organismal Systems;Environmental Information Processing	Environmental adaptation;Signal transduction	ko04626//Plant-pathogen interaction;ko04016//MAPK signaling pathway - plant	K13425;K13425	GO:0043231//intracellular membrane-bounded organelle	GO:0003677//DNA binding	GO:0001101//response to acid chemical;GO:0006355//regulation of transcription, DNA-templated;GO:0009617//response to bacterium;GO:0010243//response to organonitrogen compound;GO:0010260//organ senescence;GO:0019932//second-messenger-mediated signaling
Unigene0026086	14.78	39.737	13.337	12.64	15.927	6.997	10.597	10.237	--	Armadillo-like helical [Artemisia annua]	-	-	-	-	-	-	-
Unigene0026119	7.69	6.02	5.35	7.087	4.333	3.487	5.89	2.93	--	Inactive receptor-like protein kinase [Actinidia chinensis var. chinensis] [Actinidia chinensis]	-	-	-	-	GO:0031224//intrinsic component of membrane;GO:0044434//chloroplast part	-	GO:0005982//starch metabolic process;GO:0006739//NADP metabolic process;GO:0009658//chloroplast organization;GO:0009668//plastid membrane organization;GO:0009893//positive regulation of metabolic process;GO:0016070//RNA metabolic process;GO:0017004//cytochrome complex assembly
Unigene0026243	2.007	0.403	2.88	2.37	2.75	1.427	3.893	5.887	GIS3	zinc finger protein GIS3 [Sesamum indicum]	-	-	-	-	GO:0005737//cytoplasm;GO:0043229//intracellular organelle	GO:0000975//regulatory region DNA binding	GO:0001101//response to acid chemical;GO:0009755//hormone-mediated signaling pathway;GO:0044767//single-organism developmental process;GO:1901700//response to oxygen-containing compound
Unigene0026245	21.91	19.923	22.633	16.907	27.513	6.873	14.593	16.697	KLCR3	protein KINESIN LIGHT CHAIN-RELATED 3 [Sesamum indicum]	-	-	-	-	-	-	GO:0006952//defense response
Unigene0026299	5.69	2.803	5.5	3.243	6.967	4.407	4.51	7.28	--	PREDICTED: late embryogenesis abundant protein At1g64065 [Vitis vinifera]	-	-	-	-	GO:0016020//membrane	-	-
Unigene0026321	42.093	3.47	31.483	29.27	51.167	20.917	34.653	37.853	--	hAT transposon superfamily [Striga asiatica]	-	-	-	-	GO:0009536//plastid	-	-
Unigene0026331	28.857	10.29	5.79	31.703	34.48	5.707	14.883	9.303	--	universal stress protein 25 [Salvia miltiorrhiza]	-	-	-	-	-	GO:0003824//catalytic activity	-
Unigene0026412	179.807	75.177	218.987	101.327	261.59	25.063	64.407	108.507	GAE1	UDP-glucose 4-epimerase/UDP-sulfoquinovose synthase [Handroanthus impetiginosus]	Metabolism;Metabolism	Global and overview maps;Carbohydrate metabolism	ko01100//Metabolic pathways;ko00520//Amino sugar and nucleotide sugar metabolism	K08679;K08679	GO:0000139//Golgi membrane;GO:0031224//intrinsic component of membrane;GO:0031984//organelle subcompartment	GO:0016857//racemase and epimerase activity, acting on carbohydrates and derivatives;GO:0048037//cofactor binding	GO:0009117//nucleotide metabolic process
Unigene0026418	21.967	0.583	19.22	18.897	16.147	5.057	16.627	14.957	--	late embryogenesis abundant protein [Striga asiatica]	-	-	-	-	GO:0016020//membrane;GO:0044464//cell part	-	GO:0048588//developmental cell growth
Unigene0026455	59.19	8.727	65.54	36.487	40.18	28.76	40.893	28.013	ephA	soluble epoxide hydrolase / lipid-phosphate phosphatase [Salvia splendens]	-	-	-	-	-	GO:0016740//transferase activity	GO:0008152//metabolic process
Unigene0026502	1.043	0	0	1.67	0.39	0	0	0.39	--	-	-	-	-	-	-	-	-
Unigene0026546	1.783	0	2.833	0.083	0.693	0.833	3.06	1.39	KWL1	ripening-related protein 1-like [Dorcoceras hygrometricum]	-	-	-	-	-	-	-
Unigene0026588	0	0	0	0	1.55	0	0	0	--	-	-	-	-	-	-	-	-
Unigene0026595	19.97	1.43	11.383	8.577	17.63	5.907	13.417	11.593	LTA2	dihydrolipoyllysine-residue acetyltransferase component 4 of pyruvate dehydrogenase complex, chloroplastic [Olea europaea var. sylvestris] [Olea europaea]	Metabolism;Metabolism;Metabolism;Metabolism;Metabolism;Metabolism	Global and overview maps;Global and overview maps;Global and overview maps;Carbohydrate metabolism;Carbohydrate metabolism;Carbohydrate metabolism	ko01100//Metabolic pathways;ko01110//Biosynthesis of secondary metabolites;ko01200//Carbon metabolism;ko00010//Glycolysis / Gluconeogenesis;ko00620//Pyruvate metabolism;ko00020//Citrate cycle (TCA cycle)	K00627;K00627;K00627;K00627;K00627;K00627	GO:0005840//ribosome;GO:0009526//plastid envelope;GO:0009532//plastid stroma;GO:0016020//membrane;GO:0031976//plastid thylakoid	GO:0016418//S-acetyltransferase activity	GO:0000226//microtubule cytoskeleton organization;GO:0003006//developmental process involved in reproduction;GO:0006085//acetyl-CoA biosynthetic process;GO:0006090//pyruvate metabolic process;GO:0006544//glycine metabolic process;GO:0006633//fatty acid biosynthetic process;GO:0006753//nucleoside phosphate metabolic process;GO:0009694//jasmonic acid metabolic process;GO:0016129//phytosteroid biosy…
Unigene0026724	3.417	0.08	1.157	1.253	10.747	0.85	3.977	2.673	PI206	PREDICTED: disease resistance response protein 206-like [Juglans regia]	-	-	-	-	GO:0005576//extracellular region	-	GO:0050896//response to stimulus
Unigene0026789	0.02	0.777	0.463	0.107	1.397	0.92	0.213	1.763	--	-	-	-	-	-	-	-	-
Unigene0026806	0	0	0	0	0.167	2.14	2.567	1.91	LHCA3	chlorophyll a-b binding protein 8, chloroplastic [Manihot esculenta]	Metabolism;Metabolism	Global and overview maps;Energy metabolism	ko01100//Metabolic pathways;ko00196//Photosynthesis - antenna proteins	K08909;K08909	GO:0009522//photosystem I;GO:0031224//intrinsic component of membrane;GO:0031976//plastid thylakoid;GO:0044434//chloroplast part	GO:0043169//cation binding;GO:0046906//tetrapyrrole binding	GO:0000097//sulfur amino acid biosynthetic process;GO:0006464//cellular protein modification process;GO:0009657//plastid organization;GO:0009725//response to hormone;GO:0009765//photosynthesis, light harvesting;GO:0044085//cellular component biogenesis
Unigene0026833	24.217	106.563	10.727	9.473	16.467	6.67	12.37	10.903	At2g25737	sulfite exporter TauE/SafE family protein 3 [Sesamum indicum]	-	-	-	-	GO:0031224//intrinsic component of membrane	GO:0034062//RNA polymerase activity	GO:0009059//macromolecule biosynthetic process
Unigene0026859	0.177	0.297	0.313	0.08	0.42	0.56	1.9	1.237	Vim	-	-	-	-	-	-	-	-
Unigene0026860	7.05	0.107	2.98	0.65	6.707	1.123	13.21	1.933	--	histone H3.v1 [Gossypium australe]	-	-	-	-	GO:0043231//intracellular membrane-bounded organelle	-	-
Unigene0026980	13.023	3.303	20.353	29.703	18.097	4.777	25.547	12.45	HSP17.4A	HSP20 family protein [Salvia splendens]	Genetic Information Processing	Folding, sorting and degradation	ko04141//Protein processing in endoplasmic reticulum	K13993	GO:0044424//intracellular part	-	GO:0000302//response to reactive oxygen species;GO:0009408//response to heat;GO:0009642//response to light intensity;GO:0033554//cellular response to stress;GO:0044267//cellular protein metabolic process
Unigene0027009	12.45	3.107	11.343	10.26	13.327	6.843	14.07	12.343	PDIL1-6	protein disulfide-isomerase A1 [Salvia splendens]	Genetic Information Processing	Folding, sorting and degradation	ko04141//Protein processing in endoplasmic reticulum	K09580	-	GO:0016740//transferase activity	GO:0019725//cellular homeostasis
Unigene0027044	10.183	1.843	10.743	11.663	5.44	2.247	4.643	4.197	--	-	-	-	-	-	-	-	-
Unigene0027061	11.683	0.68	10.49	10.557	8.593	4.07	16.857	11.077	ATL7	E3 ubiquitin-protein ligase ATL7/58/59 [Salvia splendens]	-	-	-	-	-	GO:0019787//ubiquitin-like protein transferase activity;GO:0046872//metal ion binding	GO:0032446//protein modification by small protein conjugation
Unigene0027131	0	4.67	0	0	0	0	0	0	--	-	-	-	-	-	-	-	-
Unigene0027175	69.807	40.78	78.423	28.527	58.197	12.273	33.033	26.403	WRKY11	WRKY protein [Salvia miltiorrhiza]	-	-	-	-	-	GO:0005488//binding	GO:0009987//cellular process;GO:0044699//single-organism process;GO:0050896//response to stimulus
Unigene0027269	65.173	2.71	45.123	53.14	68.97	5.7	10.61	34.787	--	LRR receptor-like serine/threonine-protein kinase GSO1 [Sesamum indicum]	-	-	-	-	-	-	-
Unigene0027405	61.98	91.207	34.13	39.763	49.673	23.553	76.173	32.3	--	hypothetical protein CDL12_19973 [Handroanthus impetiginosus]	-	-	-	-	-	-	-
Unigene0027431	0.387	4.123	1.703	0.087	0.35	0.307	0.883	0.877	--	-	-	-	-	-	-	-	-
Unigene0027439	0.25	0.04	1.563	0.64	1.037	2.04	2.85	1.09	At1g71250	Triacylglycerol lipase [Handroanthus impetiginosus]	-	-	-	-	GO:0005576//extracellular region;GO:0030312//external encapsulating structure;GO:0031976//plastid thylakoid	GO:0016788//hydrolase activity, acting on ester bonds	GO:0006355//regulation of transcription, DNA-templated;GO:0006631//fatty acid metabolic process;GO:0007275//multicellular organism development;GO:0009414//response to water deprivation
Unigene0027463	0	3.957	0	0	0	0	0	0	--	-	-	-	-	-	-	-	-
Unigene0027493	1.043	1.76	1.537	0.723	0.63	0.07	1.03	1.18	MLO6	MLO-like protein 6 [Sesamum indicum]	-	-	-	-	GO:0005911//cell-cell junction;GO:0031224//intrinsic component of membrane;GO:0043231//intracellular membrane-bounded organelle	-	GO:0002252//immune effector process;GO:0006605//protein targeting;GO:0006812//cation transport;GO:0009404//toxin metabolic process;GO:0009617//response to bacterium;GO:0009696//salicylic acid metabolic process;GO:0009755//hormone-mediated signaling pathway;GO:0009863//salicylic acid mediated signaling pathway;GO:0010053//root epidermal cell differentiation;GO:0010243//response to organonitrogen c…
Unigene0027618	320.077	1.777	19.207	58.133	456.843	18.427	253.017	156.93	--	defective in induced resistance 1 protein [Nicotiana tabacum]	-	-	-	-	GO:0005911//cell-cell junction;GO:0043231//intracellular membrane-bounded organelle	GO:0005515//protein binding;GO:0008289//lipid binding;GO:0046914//transition metal ion binding	GO:0009863//salicylic acid mediated signaling pathway
Unigene0027680	7.847	0.027	7.41	11.227	7.51	3.053	6.41	16.31	Os04g0602400	PREDICTED: maltose excess protein 1-like, chloroplastic [Erythranthe guttata]	-	-	-	-	GO:0009528//plastid inner membrane	GO:0015154//disaccharide transmembrane transporter activity	GO:0005982//starch metabolic process;GO:0005984//disaccharide metabolic process;GO:0006090//pyruvate metabolic process;GO:0006739//NADP metabolic process;GO:0006873//cellular ion homeostasis;GO:0009628//response to abiotic stimulus;GO:0009893//positive regulation of metabolic process;GO:0019758//glycosinolate biosynthetic process;GO:0030001//metal ion transport;GO:0044707//single-multicellular or…
Unigene0027759	0.933	5.01	7.497	2.637	0.393	0.633	2.137	2.313	CNGC2	cyclic nucleotide gated channel, other eukaryote [Salvia splendens]	Organismal Systems	Environmental adaptation	ko04626//Plant-pathogen interaction	K05391	-	-	-
Unigene0027768	5.003	1.337	0.547	1.693	3.803	0.823	0.573	4.417	--	Spore coat assembly protein like [Actinidia chinensis var. chinensis] [Actinidia chinensis]	-	-	-	-	-	-	-
Unigene0027788	2.553	25.107	7.35	1.78	7.423	1.563	2.607	1.707	AAE11	Acyl-CoA synthetase [Handroanthus impetiginosus]	-	-	-	-	GO:0042579//microbody	GO:0016405//CoA-ligase activity	GO:0019758//glycosinolate biosynthetic process
Unigene0027875	189.027	5.983	78.577	111.49	190.03	38.857	124.873	112.853	ANN2	annexin A7/11 [Salvia splendens]	-	-	-	-	GO:0005576//extracellular region;GO:0005911//cell-cell junction;GO:0009532//plastid stroma;GO:0030312//external encapsulating structure;GO:0031090//organelle membrane	GO:0005543//phospholipid binding;GO:0016209//antioxidant activity;GO:0032550//purine ribonucleoside binding;GO:0046914//transition metal ion binding;GO:0046983//protein dimerization activity	GO:0000097//sulfur amino acid biosynthetic process;GO:0006325//chromatin organization;GO:0006637//acyl-CoA metabolic process;GO:0006816//calcium ion transport;GO:0006873//cellular ion homeostasis;GO:0006970//response to osmotic stress;GO:0008643//carbohydrate transport;GO:0009414//response to water deprivation;GO:0009416//response to light stimulus;GO:0010038//response to metal ion;GO:0016129//ph…
Unigene0027890	5.803	5.577	7.717	25.097	0.023	0.01	0.037	0	MT-CO1	cytochrome c oxidase subunit I, partial [Lingulodinium polyedra]	Metabolism;Metabolism	Global and overview maps;Energy metabolism	ko01100//Metabolic pathways;ko00190//Oxidative phosphorylation	K02256;K02256	GO:0019866//organelle inner membrane;GO:0031224//intrinsic component of membrane;GO:0044455//mitochondrial membrane part	GO:0003824//catalytic activity;GO:0009055//electron carrier activity;GO:0046906//tetrapyrrole binding;GO:0046914//transition metal ion binding	GO:0015992//proton transport;GO:0022904//respiratory electron transport chain
Unigene0027896	2.477	5.95	11.947	5.667	0	0	0	0	--	-	-	-	-	-	-	-	-
Unigene0027898	0.767	1.467	2.64	1.257	0	0	0	0	--	-	-	-	-	-	-	-	-
Unigene0027932	9.293	5.363	24.537	8.923	32.883	9.8	26.547	16.65	4CL	4-coumarate coenzyme A ligase [Paulownia fortunei]	Metabolism;Metabolism;Metabolism;Metabolism	Global and overview maps;Global and overview maps;Biosynthesis of other secondary metabolites;Metabolism of cofactors and vitamins	ko01100//Metabolic pathways;ko01110//Biosynthesis of secondary metabolites;ko00940//Phenylpropanoid biosynthesis;ko00130//Ubiquinone and other terpenoid-quinone biosynthesis	K01904;K01904;K01904;K01904	GO:0043231//intracellular membrane-bounded organelle	GO:0016405//CoA-ligase activity;GO:0016703//oxidoreductase activity, acting on single donors with incorporation of molecular oxygen, incorporation of one atom of oxygen (internal monooxygenases or internal mixed function oxidases);GO:0032550//purine ribonucleoside binding	GO:0006575//cellular modified amino acid metabolic process;GO:0006595//polyamine metabolic process;GO:0006605//protein targeting;GO:0006950//response to stress;GO:0009416//response to light stimulus;GO:0009699//phenylpropanoid biosynthetic process;GO:0009891//positive regulation of biosynthetic process;GO:0043067//regulation of programmed cell death;GO:0051707//response to other organism
Unigene0027941	29.45	8.157	21.153	24.833	14.523	12.353	15.397	9.277	EPFL4	EPIDERMAL PATTERNING FACTOR-like protein 4 [Sesamum indicum]	-	-	-	-	-	-	GO:0010374//stomatal complex development
Unigene0027982	4.567	5.123	3.073	1.813	6.287	1.483	1.463	0.717	MYB62	MYB-related transcription factor [Salvia miltiorrhiza]	-	-	-	-	GO:0043231//intracellular membrane-bounded organelle	GO:0001071//nucleic acid binding transcription factor activity;GO:0003676//nucleic acid binding	GO:0001101//response to acid chemical;GO:0007389//pattern specification process;GO:0009267//cellular response to starvation;GO:0009685//gibberellin metabolic process;GO:0010468//regulation of gene expression;GO:0048507//meristem development
Unigene0028017	30.987	3.88	30.45	18.083	13.847	7.887	20.37	8.25	--	dynein light chain 1, cytoplasmic-like [Olea europaea var. sylvestris] [Olea europaea]	-	-	-	-	GO:0005929//cilium;GO:0043231//intracellular membrane-bounded organelle	GO:0005088//Ras guanyl-nucleotide exchange factor activity	GO:0000904//cell morphogenesis involved in differentiation;GO:0007017//microtubule-based process
Unigene0028071	5.91	0.58	4.94	4.12	2.983	3.133	2.817	5.34	RAP2-7	AP10/EREBP Transcription Factors [Salvia miltiorrhiza]	-	-	-	-	GO:0043231//intracellular membrane-bounded organelle	GO:0001071//nucleic acid binding transcription factor activity	GO:0010468//regulation of gene expression;GO:0034645//cellular macromolecule biosynthetic process
Unigene0028110	0.427	1.11	2.29	1.387	0	0	0	0	LCP3	cathepsin L-like [Rhodamnia argentea]	-	-	-	-	GO:0005773//vacuole	GO:0016787//hydrolase activity	GO:0044767//single-organism developmental process
Unigene0028125	0.357	2.323	1.7	0.333	0	0	0	0	--	-	-	-	-	-	-	-	-
Unigene0028341	0.743	2.28	0.687	0.39	0.337	0.367	0.153	0.153	CRK29	PREDICTED: cysteine-rich receptor-like protein kinase 29 [Erythranthe guttata]	-	-	-	-	-	GO:0004672//protein kinase activity	GO:0006464//cellular protein modification process;GO:0016310//phosphorylation
Unigene0028444	40.71	33.767	46.873	10.587	52.9	3.713	10.98	15.233	EXO70H1	exocyst complex component EXO70A1 [Sesamum indicum]	-	-	-	-	GO:0043231//intracellular membrane-bounded organelle;GO:0044444//cytoplasmic part	-	GO:0016192//vesicle-mediated transport;GO:0044763//single-organism cellular process
Unigene0028558	9.903	12.303	18.917	5.953	0	0	0	0	phc-2	-	-	-	-	-	-	-	-
Unigene0028588	8.543	2.613	4.55	17.527	6.37	1.87	3.8	2.05	--	Glycine--tRNA ligase beta subunit [Gossypium australe]	-	-	-	-	GO:0043231//intracellular membrane-bounded organelle	-	GO:0009799//specification of symmetry;GO:0009933//meristem structural organization;GO:0009943//adaxial/abaxial axis specification;GO:0045333//cellular respiration;GO:0048509//regulation of meristem development
Unigene0028718	0.347	2.483	1.363	0.757	0	0	0	0	lysoz	-	-	-	-	-	-	-	-
Unigene0028786	35.34	15.36	8.853	53.647	92.367	10.837	33.397	15.627	--	2-nonaprenyl-3-methyl-6-methoxy-1,4-benzoquinol hydroxylase [Theobroma cacao]	-	-	-	-	GO:0043231//intracellular membrane-bounded organelle	-	GO:0006950//response to stress
Unigene0028821	57.31	17.093	25.397	21.6	63.767	14.11	51.15	67.147	GGPS1	geranylgeranyl diphosphate synthase [Salvia miltiorrhiza]	Metabolism;Metabolism;Metabolism	Global and overview maps;Global and overview maps;Metabolism of terpenoids and polyketides	ko01100//Metabolic pathways;ko01110//Biosynthesis of secondary metabolites;ko00900//Terpenoid backbone biosynthesis	K13789;K13789;K13789	GO:0009532//plastid stroma	GO:0004659//prenyltransferase activity;GO:0016491//oxidoreductase activity;GO:0043169//cation binding	GO:0008654//phospholipid biosynthetic process;GO:0016109//tetraterpenoid biosynthetic process;GO:0019758//glycosinolate biosynthetic process
Unigene0028874	165.033	136.047	126.15	58.057	191.12	12.29	24.553	57.307	--	calcium-binding protein CML [Salvia splendens]	Organismal Systems	Environmental adaptation	ko04626//Plant-pathogen interaction	K13448	GO:0016020//membrane;GO:0044464//cell part	GO:0046872//metal ion binding	GO:0000160//phosphorelay signal transduction system;GO:0002376//immune system process;GO:0009620//response to fungus;GO:0009694//jasmonic acid metabolic process;GO:0009755//hormone-mediated signaling pathway;GO:0009863//salicylic acid mediated signaling pathway;GO:0010243//response to organonitrogen compound;GO:0031347//regulation of defense response
Unigene0028914	2.01	0.26	2.24	0.74	1.47	0.323	0.48	1.45	At4g25835	AAA-ATPase At5g57480-like [Sesamum indicum]	-	-	-	-	GO:0016020//membrane	GO:0017111//nucleoside-triphosphatase activity;GO:0032550//purine ribonucleoside binding	GO:0009404//toxin metabolic process;GO:0014070//response to organic cyclic compound;GO:0017062//respiratory chain complex III assembly
Unigene0028955	12.563	0.123	4.53	2.523	7.757	3.477	2.2	3.98	CHS	chalcone synthase 7 [Salvia miltiorrhiza]	Metabolism;Metabolism;Metabolism;Organismal Systems	Global and overview maps;Global and overview maps;Biosynthesis of other secondary metabolites;Environmental adaptation	ko01100//Metabolic pathways;ko01110//Biosynthesis of secondary metabolites;ko00941//Flavonoid biosynthesis;ko04712//Circadian rhythm - plant	K00660;K00660;K00660;K00660	GO:0005774//vacuolar membrane	GO:0016747//transferase activity, transferring acyl groups other than amino-acyl groups	GO:0009411//response to UV;GO:0009813//flavonoid biosynthetic process;GO:0034285//response to disaccharide;GO:0060918//auxin transport
Unigene0028986	36.623	2.193	5.697	42.46	52.733	4.473	1.823	3.933	GN1	glucan endo-1,3-beta-glucosidase, acidic-like [Sesamum indicum]	-	-	-	-	GO:0005576//extracellular region;GO:0044464//cell part	GO:0004553//hydrolase activity, hydrolyzing O-glycosyl compounds	GO:0007165//signal transduction;GO:0009719//response to endogenous stimulus;GO:0009814//defense response, incompatible interaction;GO:0031347//regulation of defense response;GO:0033554//cellular response to stress;GO:0044237//cellular metabolic process;GO:0044238//primary metabolic process;GO:0071229//cellular response to acid chemical;GO:0071310//cellular response to organic substance;GO:0071704…
Unigene0029131	0	4.047	0	0	0	0	0	0	MIR1	mitochondrial phosphate carrier protein [Chrysochromulina tobinii]	-	-	-	-	GO:0009536//plastid;GO:0030312//external encapsulating structure;GO:0031090//organelle membrane;GO:0031224//intrinsic component of membrane	-	GO:0006796//phosphate-containing compound metabolic process;GO:0006970//response to osmotic stress;GO:0044238//primary metabolic process;GO:0044281//small molecule metabolic process;GO:0044763//single-organism cellular process;GO:0046483//heterocycle metabolic process;GO:1901360//organic cyclic compound metabolic process;GO:1901564//organonitrogen compound metabolic process
Unigene0029140	7.63	63.213	2.263	5.19	4.043	1.507	2.62	0.367	PER51	peroxidase 73 precursor [Sesamum indicum]	Metabolism;Metabolism;Metabolism	Global and overview maps;Global and overview maps;Biosynthesis of other secondary metabolites	ko01100//Metabolic pathways;ko01110//Biosynthesis of secondary metabolites;ko00940//Phenylpropanoid biosynthesis	K00430;K00430;K00430	GO:0044424//intracellular part	GO:0003824//catalytic activity;GO:0016209//antioxidant activity;GO:0043169//cation binding;GO:0046906//tetrapyrrole binding	GO:0000041//transition metal ion transport;GO:0001101//response to acid chemical;GO:0006970//response to osmotic stress;GO:0009267//cellular response to starvation;GO:0009755//hormone-mediated signaling pathway;GO:0010053//root epidermal cell differentiation;GO:0015698//inorganic anion transport;GO:0032412//regulation of ion transmembrane transporter activity;GO:0042743//hydrogen peroxide metabol…
Unigene0029141	4.95	0.57	4.327	20.61	17.22	7.557	3.003	9.38	PER16	PREDICTED: peroxidase 16-like [Erythranthe guttata]	Metabolism;Metabolism;Metabolism	Global and overview maps;Global and overview maps;Biosynthesis of other secondary metabolites	ko01100//Metabolic pathways;ko01110//Biosynthesis of secondary metabolites;ko00940//Phenylpropanoid biosynthesis	K00430;K00430;K00430	-	GO:0003824//catalytic activity;GO:0016209//antioxidant activity;GO:0043169//cation binding;GO:0046906//tetrapyrrole binding	GO:0000041//transition metal ion transport;GO:0001101//response to acid chemical;GO:0009267//cellular response to starvation;GO:0009755//hormone-mediated signaling pathway;GO:0010053//root epidermal cell differentiation;GO:0015698//inorganic anion transport;GO:0032412//regulation of ion transmembrane transporter activity;GO:0042743//hydrogen peroxide metabolic process;GO:0044710//single-organism …
Unigene0029170	19.363	1.397	10.893	2.943	9.693	6.763	34.793	14.453	HIPP24	Copper chaperone [Handroanthus impetiginosus]	-	-	-	-	GO:0016020//membrane;GO:0044464//cell part	GO:0043169//cation binding	GO:0006812//cation transport
Unigene0029178	0.607	0.307	1.617	5.93	0.757	0.18	2.71	0.43	--	-	-	-	-	-	-	-	-
Unigene0029181	14.573	1.137	10.123	10.327	18.277	11.067	20.503	12.67	--	heavy metal-associated isoprenylated plant protein 33-like [Sesamum indicum]	-	-	-	-	-	-	-
Unigene0029186	0.56	11.59	0.84	0.44	1.167	0.833	3.08	1.363	--	ATP-dependent helicase [Actinidia chinensis var. chinensis] [Actinidia chinensis]	-	-	-	-	-	-	GO:0001101//response to acid chemical;GO:0006631//fatty acid metabolic process;GO:0009719//response to endogenous stimulus;GO:0010033//response to organic substance
Unigene0029222	1.087	0.293	1.627	0.567	3.587	1.323	2.133	1.79	SEOB	protein SIEVE ELEMENT OCCLUSION B [Sesamum indicum]	-	-	-	-	-	-	-
Unigene0029357	7.81	3.717	8.737	4.653	8.71	6.943	17.213	10.57	PDCB5	uncharacterized threonine-rich GPI-anchored glycoprotein PJ4664.02-like isoform X1 [Olea europaea var. sylvestris] [Olea europaea]	-	-	-	-	GO:0016020//membrane	GO:0003824//catalytic activity	-
Unigene0029420	10.927	2.313	7.643	8.723	11.043	5.63	9.04	9.823	--	trichohyalin-like isoform X2 [Sesamum indicum]	-	-	-	-	-	-	-
Unigene0029476	5.503	40.293	1.673	4.56	9.03	1.623	5.707	4.627	TDT	tonoplast dicarboxylate transporter [Citrus clementina]	-	-	-	-	GO:0031090//organelle membrane;GO:0031224//intrinsic component of membrane;GO:0043231//intracellular membrane-bounded organelle	GO:0015556//C4-dicarboxylate transmembrane transporter activity	GO:0015743//malate transport;GO:0030001//metal ion transport;GO:0030641//regulation of cellular pH
Unigene0029506	2.003	4.67	54.83	0.973	3.66	4.213	13.73	6.803	DIP	PREDICTED: probable aquaporin TIP-type [Gossypium hirsutum]	-	-	-	-	-	-	-
Unigene0029508	40.293	70.38	37.247	15.183	59.59	57.403	26.987	30.667	--	Growth arrest and DNA damage-inducible proteins-interacting protein like [Actinidia chinensis var. chinensis] [Actinidia chinensis]	-	-	-	-	GO:0043231//intracellular membrane-bounded organelle	-	GO:0006950//response to stress
Unigene0029543	0.897	5.197	2.133	0.077	0.213	0.33	1.103	0.083	CYP71AU50	PREDICTED: cytochrome P450 CYP736A12-like [Erythranthe guttata]	-	-	-	-	-	GO:0016705//oxidoreductase activity, acting on paired donors, with incorporation or reduction of molecular oxygen;GO:0046872//metal ion binding	-
Unigene0029545	9.743	0.393	9.417	4.083	8.327	2.533	12.623	9.197	BXL7	beta-D-xylosidase 4 [Salvia splendens]	-	-	-	-	GO:0005576//extracellular region;GO:0005618//cell wall;GO:0005911//cell-cell junction;GO:0009536//plastid	GO:0004553//hydrolase activity, hydrolyzing O-glycosyl compounds	GO:0008152//metabolic process;GO:0048509//regulation of meristem development
Unigene0029573	9.397	0.057	2.963	5.783	7.6	0.92	4.17	8.097	At5g63710	probable LRR receptor-like serine/threonine-protein kinase At5g10290 [Sesamum indicum]	-	-	-	-	GO:0031224//intrinsic component of membrane	GO:0004672//protein kinase activity;GO:0016491//oxidoreductase activity;GO:0032550//purine ribonucleoside binding	GO:0006464//cellular protein modification process;GO:0006796//phosphate-containing compound metabolic process;GO:0007167//enzyme linked receptor protein signaling pathway;GO:0048509//regulation of meristem development
Unigene0029577	0.053	14.177	0.043	0.023	0.14	0.05	0.373	0	At5g53970	tyrosine aminotransferase 3 [Salvia miltiorrhiza]	Metabolism;Metabolism;Metabolism;Metabolism;Metabolism;Metabolism;Metabolism;Metabolism;Metabolism;Metabolism	Global and overview maps;Global and overview maps;Global and overview maps;Amino acid metabolism;Amino acid metabolism;Amino acid metabolism;Metabolism of cofactors and vitamins;Amino acid metabolism;Biosynthesis of other secondary metabolites;Biosynthesis of other secondary metabolites	ko01100//Metabolic pathways;ko01110//Biosynthesis of secondary metabolites;ko01230//Biosynthesis of amino acids;ko00270//Cysteine and methionine metabolism;ko00350//Tyrosine metabolism;ko00360//Phenylalanine metabolism;ko00130//Ubiquinone and other terpenoid-quinone biosynthesis;ko00400//Phenylalanine, tyrosine and tryptophan biosynthesis;ko00950//Isoquinoline alkaloid biosynthesis;ko00960//Tropa…	K00815;K00815;K00815;K00815;K00815;K00815;K00815;K00815;K00815;K00815	-	GO:0043168//anion binding;GO:0070546//L-phenylalanine aminotransferase activity;GO:0070547//L-tyrosine aminotransferase activity	GO:0019752//carboxylic acid metabolic process
Unigene0029592	713.75	11.517	60.897	684.307	653.797	122.58	29.903	301.75	--	extensin-like [Papaver somniferum]	-	-	-	-	-	-	-
Unigene0029593	607.183	17.147	193.593	944.343	538.27	158.023	117.657	404.533	--	extensin-like [Papaver somniferum]	-	-	-	-	-	-	-
Unigene0029608	6.017	1.54	2.243	4.893	3.21	1.237	1.88	2.39	PNS1	protein PNS1 isoform X1 [Sesamum indicum]	-	-	-	-	-	-	-
Unigene0029688	1.32	2.91	4.65	2.33	0	0	0	0	RPS12	40S ribosomal protein S12 [Sphaeroforma arctica JP610]	Genetic Information Processing	Translation	ko03010//Ribosome	K02951	GO:0015935//small ribosomal subunit;GO:0043231//intracellular membrane-bounded organelle	-	GO:0006970//response to osmotic stress;GO:0010038//response to metal ion;GO:0010467//gene expression
Unigene0029691	0.087	0.157	0.083	0	0	0.417	15.177	0	SN1	Snakin-1 like [Actinidia chinensis var. chinensis] [Actinidia chinensis]	-	-	-	-	-	-	GO:0010476//gibberellin mediated signaling pathway
Unigene0029800	0.703	1.21	2.523	0.483	0	0	0	0	Mtco2	cytochrome c oxidase subunit II [Neogoniolithon spectabile]	Metabolism;Metabolism	Global and overview maps;Energy metabolism	ko01100//Metabolic pathways;ko00190//Oxidative phosphorylation	K02261;K02261	GO:0016020//membrane	-	GO:0008152//metabolic process;GO:0009987//cellular process;GO:0044699//single-organism process
Unigene0029920	1.127	44.15	5.51	0.473	14.08	12.907	4.66	4.917	--	-	-	-	-	-	-	-	-
Unigene0030005	0	6.587	0.02	0.017	0	0.03	0	0	sol5	uncharacterized FAD-linked oxidoreductase ARB_02372-like [Quercus suber]	-	-	-	-	-	GO:0016491//oxidoreductase activity	-
Unigene0030112	3.08	4.15	1.97	7.417	1.033	0.94	0.517	0.987	YSL3	metal-nicotianamine transporter YSL1 isoform X2 [Sesamum indicum]	-	-	-	-	GO:0031224//intrinsic component of membrane	GO:0015197//peptide transporter activity;GO:0015603//iron chelate transmembrane transporter activity	GO:0009791//post-embryonic development;GO:0015833//peptide transport;GO:0022414//reproductive process;GO:0044763//single-organism cellular process;GO:0051707//response to other organism;GO:0055076//transition metal ion homeostasis;GO:1901678//iron coordination entity transport
Unigene0030129	2.007	0.993	0.633	2.547	1.09	0.16	0.127	0.823	WAKL2	Serine/threonine protein kinase [Handroanthus impetiginosus]	-	-	-	-	-	GO:0004672//protein kinase activity;GO:0005488//binding	GO:0006468//protein phosphorylation;GO:0009620//response to fungus;GO:0010243//response to organonitrogen compound
Unigene0030148	13.517	7.46	6.62	13.853	16.413	2.093	3.263	3.863	CNGC13	cyclic nucleotide gated channel, other eukaryote [Salvia splendens]	Organismal Systems	Environmental adaptation	ko04626//Plant-pathogen interaction	K05391	GO:0031224//intrinsic component of membrane	GO:0005217//intracellular ligand-gated ion channel activity;GO:0005249//voltage-gated potassium channel activity;GO:0005515//protein binding;GO:0030551//cyclic nucleotide binding	GO:0044763//single-organism cellular process;GO:0070838//divalent metal ion transport
Unigene0030166	3.343	8.947	14.39	5.027	0	0	0	0	mt:CoI	cytochrome c oxidase subunit I, partial [Lingulodinium polyedra]	Metabolism;Metabolism	Global and overview maps;Energy metabolism	ko01100//Metabolic pathways;ko00190//Oxidative phosphorylation	K02256;K02256	GO:0019866//organelle inner membrane;GO:0031224//intrinsic component of membrane;GO:0044455//mitochondrial membrane part	GO:0003824//catalytic activity;GO:0009055//electron carrier activity;GO:0046906//tetrapyrrole binding;GO:0046914//transition metal ion binding	GO:0015992//proton transport;GO:0022904//respiratory electron transport chain
Unigene0030171	20.883	11.48	14.087	10.893	17.347	2.91	3.863	8.137	CST	PREDICTED: probable serine/threonine-protein kinase Cx32, chloroplastic isoform X1 [Nicotiana attenuata]	-	-	-	-	-	GO:0016301//kinase activity	GO:0006796//phosphate-containing compound metabolic process;GO:0007154//cell communication;GO:0009620//response to fungus;GO:0009625//response to insect;GO:0010033//response to organic substance;GO:0045087//innate immune response;GO:0050789//regulation of biological process;GO:0051716//cellular response to stimulus;GO:0071704//organic substance metabolic process;GO:0098542//defense response to ot…
Unigene0030232	39.333	122.317	44.61	68.547	27.533	22.317	37.457	20.39	HSP26-A	glutathione S-transferase [Salvia splendens]	Metabolism;Metabolism	Global and overview maps;Metabolism of other amino acids	ko01100//Metabolic pathways;ko00480//Glutathione metabolism	K00799;K00799	-	GO:0003824//catalytic activity	-
Unigene0030242	25.167	16.987	26.803	15.773	37.713	6.43	7.513	9.103	At1g34300	G-type lectin S-receptor-like serine/threonine-protein kinase At1g34300 [Sesamum indicum]	-	-	-	-	-	GO:0004672//protein kinase activity;GO:0005488//binding	GO:0006796//phosphate-containing compound metabolic process
Unigene0030244	294.383	207.343	294.637	106.34	232.95	28.113	64.76	71.437	NHL6	NDR1/HIN1-like protein 13 [Sesamum indicum]	-	-	-	-	GO:0016020//membrane	-	GO:0007165//signal transduction;GO:0009814//defense response, incompatible interaction;GO:0033554//cellular response to stress;GO:0046942//carboxylic acid transport
Unigene0030319	1.653	0.137	4.827	0.1	0.643	2.233	4.337	1.65	--	Chitinase [Handroanthus impetiginosus]	-	-	-	-	-	GO:0004553//hydrolase activity, hydrolyzing O-glycosyl compounds;GO:0097367//carbohydrate derivative binding	GO:0005976//polysaccharide metabolic process;GO:0006026//aminoglycan catabolic process
Unigene0030489	0.203	0	0.083	0.957	1.8	0	0	2.487	--	-	-	-	-	-	-	-	-
Unigene0030519	13.43	24.847	7.503	9.133	9.197	3.96	7.8	6.83	WSD1	O-acyltransferase WSD1 [Striga asiatica]	-	-	-	-	-	GO:0016740//transferase activity	GO:0008610//lipid biosynthetic process
Unigene0030522	1.677	6.87	2.81	3.423	0	0	0	0	TL1	PREDICTED: thaumatin-like protein 1a [Pyrus x bretschneideri]	-	-	-	-	GO:0005576//extracellular region	GO:0008422//beta-glucosidase activity;GO:0019865//immunoglobulin binding	GO:0001906//cell killing;GO:0006950//response to stress;GO:0009620//response to fungus
Unigene0030537	15.673	12.34	5.063	17.28	24.593	3.18	10.493	7.357	--	Transcription factor GT-2 [Handroanthus impetiginosus]	-	-	-	-	-	-	GO:0007389//pattern specification process;GO:0019222//regulation of metabolic process;GO:0044237//cellular metabolic process;GO:0048507//meristem development;GO:0050794//regulation of cellular process
Unigene0030547	56.167	4.743	38.69	46.647	61.413	6.603	8.313	28.42	DREB3	EREBP-like factor [Salvia splendens]	-	-	-	-	-	-	-
Unigene0030584	0.8	0.03	0.413	0.693	2.647	0.54	1.53	0.96	--	somatic embryogenesis receptor kinase 4 [Salvia splendens]	-	-	-	-	-	GO:0016491//oxidoreductase activity	GO:0006796//phosphate-containing compound metabolic process
Unigene0030744	4.81	2.967	4.283	4.587	6.01	0.633	0.617	3.573	NPF5.5	protein NRT1/ PTR FAMILY 5.5 isoform X2 [Sesamum indicum]	-	-	-	-	-	-	GO:0006810//transport
Unigene0030794	2.653	0.15	2.553	0.25	0.017	0.353	1.097	0.553	IP5P9	Inositol polyphosphate 5-phosphatase [Handroanthus impetiginosus]	-	-	-	-	-	GO:0004518//nuclease activity;GO:0052745//inositol phosphate phosphatase activity	GO:0044710//single-organism metabolic process;GO:0044763//single-organism cellular process;GO:0045491//xylan metabolic process
Unigene0030822	9.577	8.583	0.433	0.257	0.11	6.91	0.353	0.217	--	ubiquitin carboxyl-terminal hydrolase 8 [Striga asiatica]	-	-	-	-	-	-	-
Unigene0030859	20.07	5.883	9.017	6.097	31.02	2.03	2.487	9.807	RGA3	disease resistance protein RGA2 [Sesamum indicum]	-	-	-	-	-	-	GO:0008152//metabolic process
Unigene0030882	1.173	3.473	1.243	0.687	0.473	0.08	0.647	0.193	XTH7	Xyloglucan:xyloglucosyl transferase [Handroanthus impetiginosus]	-	-	-	-	GO:0005576//extracellular region;GO:0030312//external encapsulating structure	GO:0016758//transferase activity, transferring hexosyl groups;GO:0016787//hydrolase activity	GO:0006970//response to osmotic stress;GO:0009414//response to water deprivation;GO:0019758//glycosinolate biosynthetic process;GO:0044042//glucan metabolic process;GO:0045229//external encapsulating structure organization;GO:0048509//regulation of meristem development
Unigene0030979	7.337	7.913	16.537	2.087	2.437	2.847	3.61	0.817	--	PREDICTED: glycine-rich protein 3-like [Erythranthe guttata]	-	-	-	-	-	-	-
Unigene0030998	41.193	53.19	19.653	47.113	33.553	13.677	30.997	23.64	HIPP39	Copper chaperone [Handroanthus impetiginosus]	-	-	-	-	-	-	-
Unigene0031038	31.063	2.217	35.4	34.49	16.1	40.043	46.62	37.85	DIR11	dirigent protein 21 [Sesamum indicum]	-	-	-	-	-	-	-
Unigene0031039	521.36	1.44	130.57	42.547	928.69	418.93	553.733	327.113	DIR11	dirigent protein 21 [Sesamum indicum]	-	-	-	-	-	-	-
Unigene0031070	4.51	0.52	2.033	6.203	1.417	0.617	0.47	2.297	--	Cysteine-rich RLK (receptor-like protein kinase) 8 [Dorcoceras hygrometricum]	-	-	-	-	-	-	-
Unigene0031071	24.98	0.66	15.087	15.537	21.033	5.403	16.407	16.71	FH1	formin-like protein 1 [Sesamum indicum]	-	-	-	-	GO:0016020//membrane;GO:0030312//external encapsulating structure;GO:0043231//intracellular membrane-bounded organelle	GO:0003779//actin binding	GO:0005976//polysaccharide metabolic process;GO:0007275//multicellular organism development;GO:0009826//unidimensional cell growth;GO:0043479//pigment accumulation in tissues in response to UV light;GO:0045229//external encapsulating structure organization;GO:0048588//developmental cell growth;GO:0051693//actin filament capping
Unigene0031097	310.853	297.23	336.78	165.14	386.19	52.847	115.693	161.723	HSPRO2	nematode resistance protein-like HSPRO2 [Sesamum indicum]	-	-	-	-	-	GO:0005488//binding	GO:0001101//response to acid chemical;GO:0002252//immune effector process;GO:0007165//signal transduction;GO:0009642//response to light intensity;GO:0009692//ethylene metabolic process;GO:0010243//response to organonitrogen compound;GO:0042742//defense response to bacterium
Unigene0031153	0	3.06	0	0	0	0	0	0	Rv1533	Nitronate monooxygenase [Hondaea fermentalgiana]	-	-	-	-	-	GO:0003824//catalytic activity	GO:0008152//metabolic process;GO:0050896//response to stimulus
Unigene0031154	0.25	0	0.063	1.283	0.043	0	0	0	--	-	-	-	-	-	-	-	-
Unigene0031157	27.927	0.5	3.66	13.88	43.853	3.363	9.75	36.273	PXC1	leucine-rich repeat receptor-like protein kinase PXC1 [Sesamum indicum]	-	-	-	-	-	-	-
Unigene0031265	28.113	14.62	11.647	13.36	48.337	7.523	38.617	68.04	TPS2	kaurene synthase [Salvia miltiorrhiza]	Metabolism;Metabolism;Metabolism	Global and overview maps;Global and overview maps;Metabolism of terpenoids and polyketides	ko01100//Metabolic pathways;ko01110//Biosynthesis of secondary metabolites;ko00904//Diterpenoid biosynthesis	K04121;K04121;K04121	GO:0043231//intracellular membrane-bounded organelle	GO:0016838//carbon-oxygen lyase activity, acting on phosphates	GO:0043692//monoterpene metabolic process
Unigene0031284	113.43	75.823	69.46	75.523	73.403	20.93	60.953	45.813	HIRL1	hypersensitive-induced response protein 1 [Sesamum indicum]	-	-	-	-	GO:0005911//cell-cell junction;GO:0009536//plastid;GO:0031090//organelle membrane	GO:0019901//protein kinase binding	-
Unigene0031342	9.813	69.677	11.833	10.63	10.763	12.873	21.817	15.27	--	metallothionin 3 [Salvia miltiorrhiza]	-	-	-	-	-	-	-
Unigene0031353	0.247	1.01	0.79	0.143	0	0	0	0	Sftpb	-	-	-	-	-	-	-	-
Unigene0031381	2.673	0.467	6.7	0.103	0.497	1.893	6.663	2.183	AHA11	plasma membrane ATPase 1-like [Sesamum indicum]	Metabolism;Metabolism	Global and overview maps;Energy metabolism	ko01100//Metabolic pathways;ko00190//Oxidative phosphorylation	K01535;K01535	GO:0031224//intrinsic component of membrane	GO:0008324//cation transmembrane transporter activity;GO:0015662//ATPase activity, coupled to transmembrane movement of ions, phosphorylative mechanism;GO:0032550//purine ribonucleoside binding;GO:0043169//cation binding	GO:0009152//purine ribonucleotide biosynthetic process;GO:0015992//proton transport
Unigene0031531	41.15	15.807	22.117	19.5	31.507	6.963	19.083	12.667	SAR1A	GTP-binding protein SAR1 [Salvia splendens]	Genetic Information Processing	Folding, sorting and degradation	ko04141//Protein processing in endoplasmic reticulum	K07953	GO:0043231//intracellular membrane-bounded organelle;GO:0044425//membrane part;GO:0044444//cytoplasmic part	GO:0032550//purine ribonucleoside binding	GO:0006006//glucose metabolic process;GO:0006090//pyruvate metabolic process;GO:0006605//protein targeting;GO:0006970//response to osmotic stress;GO:0006996//organelle organization;GO:0010038//response to metal ion;GO:0016192//vesicle-mediated transport;GO:0016482//cytoplasmic transport;GO:0019941//modification-dependent protein catabolic process;GO:0032989//cellular component morphogenesis;GO:00…
Unigene0031654	1.573	20.733	32.083	1.563	27.887	56.12	12.093	134.063	vit-1	-	-	-	-	-	-	-	-
Unigene0031718	3.937	9.597	3.833	4.207	3.123	2.113	5.163	2.37	--	D-inositol 3-phosphate glycosyltransferase [Actinidia chinensis var. chinensis] [Actinidia chinensis]	-	-	-	-	GO:0031984//organelle subcompartment;GO:0043231//intracellular membrane-bounded organelle	GO:0003824//catalytic activity	GO:0009247//glycolipid biosynthetic process
Unigene0031724	0.117	1.147	1.51	0.643	0	0	0	0	AGAP009593	carboxypeptidase A1 [Capsaspora owczarzaki ATCC 30864]	-	-	-	-	-	-	-
Unigene0031751	5.68	2.43	2.513	5.623	5.01	1.237	0.923	2.29	PAE8	pectin acetylesterase 8 isoform X1 [Sesamum indicum]	-	-	-	-	-	-	-
Unigene0031759	0	3.6	0	0	0	0	0	0	apdF	aspyridones efflux protein apdF-like [Quercus suber]	-	-	-	-	-	-	-
Unigene0031770	0.29	0.78	0.743	1.033	0	0	0	0	CAS1	L-3-cyanoalanine synthase 1 [Pyrus ussuriensis x Pyrus communis]	Metabolism;Metabolism;Metabolism;Metabolism;Metabolism;Metabolism;Metabolism	Global and overview maps;Global and overview maps;Global and overview maps;Global and overview maps;Amino acid metabolism;Metabolism of other amino acids;Energy metabolism	ko01100//Metabolic pathways;ko01110//Biosynthesis of secondary metabolites;ko01200//Carbon metabolism;ko01230//Biosynthesis of amino acids;ko00270//Cysteine and methionine metabolism;ko00460//Cyanoamino acid metabolism;ko00920//Sulfur metabolism	K13034;K13034;K13034;K13034;K13034;K13034;K13034	-	-	-
Unigene0031885	0	3.38	0	0	0	0	0	0	--	cytochrome P450 monooxygenase FUM15-like [Quercus suber]	-	-	-	-	-	-	-
Unigene0031941	0.14	12.003	0.783	0.053	0.203	0.117	8.643	0.017	EPS1	uncharacterized acetyltransferase At3g50280-like [Sesamum indicum]	-	-	-	-	-	GO:0016740//transferase activity	-
Unigene0032066	0.423	3.17	0.71	0.877	1.253	0.21	1.247	0.51	BGAL16	beta-galactosidase 16 [Sesamum indicum]	-	-	-	-	GO:0005576//extracellular region	GO:0005488//binding;GO:0015925//galactosidase activity	GO:0009987//cellular process;GO:0044238//primary metabolic process
Unigene0032101	4.71	44.237	3.137	2.497	3.43	1.047	5.683	1.42	At5g01610	exocyst complex component SEC15B-like isoform X1 [Hibiscus syriacus]	-	-	-	-	GO:0009536//plastid;GO:0031090//organelle membrane	-	GO:0048588//developmental cell growth
Unigene0032168	21.137	1.783	19.533	23.697	17.477	8.69	17.557	16.497	CDC2A	Cell division control protein 2 A [Actinidia chinensis var. chinensis] [Actinidia chinensis]	-	-	-	-	GO:0016020//membrane;GO:0043231//intracellular membrane-bounded organelle;GO:0055028//cortical microtubule	GO:0004674//protein serine/threonine kinase activity;GO:0032550//purine ribonucleoside binding	GO:0000079//regulation of cyclin-dependent protein serine/threonine kinase activity;GO:0003006//developmental process involved in reproduction;GO:0007126//meiotic nuclear division;GO:0009267//cellular response to starvation;GO:0009409//response to cold;GO:0010374//stomatal complex development;GO:0010646//regulation of cell communication;GO:0042127//regulation of cell proliferation;GO:0044786//cel…
Unigene0032187	5.17	16.997	5.193	8.877	17.91	4.99	18.767	7.387	ABCI17	phosphate transport system ATP-binding protein [Salvia splendens]	-	-	-	-	GO:0031090//organelle membrane;GO:0044464//cell part	GO:0015114//phosphate ion transmembrane transporter activity;GO:0017111//nucleoside-triphosphatase activity;GO:0032550//purine ribonucleoside binding	GO:0006817//phosphate ion transport
Unigene0032202	0	2.19	0	0	0	0	0	0	GRP2	ketoreductase azaE-like [Quercus suber]	-	-	-	-	-	-	-
Unigene0032250	0.457	5.293	1.273	1.4	0.517	1.343	0.707	0.927	NAT6	solute carrier family 23 (nucleobase transporter), member 1/2 [Salvia splendens]	-	-	-	-	-	-	GO:0044763//single-organism cellular process;GO:0051234//establishment of localization
Unigene0032269	0	3.18	0	0	0	0	0	0	--	-	-	-	-	-	-	-	-
Unigene0032336	1.627	0.483	0.777	0.853	0.927	0.517	3.45	0.45	AIRP2	PREDICTED: E3 ubiquitin-protein ligase RNF8-A-like isoform X1 [Erythranthe guttata]	-	-	-	-	-	-	-
Unigene0032416	437.683	3.557	99.483	133.547	367.707	101.073	144.817	352.537	--	Bark storage protein A [Vitis vinifera]	-	-	-	-	-	-	GO:0055086//nucleobase-containing small molecule metabolic process
Unigene0032460	3.533	14.49	2.363	2.977	2.617	1.12	2.28	2.453	OTU9	OTU (ovarian tumor)-like cysteine protease [Handroanthus impetiginosus]	-	-	-	-	-	-	GO:0050896//response to stimulus
Unigene0032474	1.51	0.417	0.067	0.137	1.227	0.2	0.017	1.11	--	PREDICTED: embryonic protein DC-8 [Erythranthe guttata]	-	-	-	-	GO:0044444//cytoplasmic part	-	GO:0003006//developmental process involved in reproduction
Unigene0032490	39.13	38.36	37.573	22.763	45.51	9.297	13.673	20.897	ATL6	E3 ubiquitin-protein ligase ATL6/9/15/31/42/55 [Salvia splendens]	-	-	-	-	GO:0016020//membrane	GO:0019787//ubiquitin-like protein transferase activity;GO:0046872//metal ion binding	GO:0001101//response to acid chemical;GO:0002252//immune effector process;GO:0006972//hyperosmotic response;GO:0009692//ethylene metabolic process;GO:0009755//hormone-mediated signaling pathway;GO:0010243//response to organonitrogen compound;GO:0031669//cellular response to nutrient levels;GO:0032446//protein modification by small protein conjugation;GO:0042742//defense response to bacterium;GO:0…
Unigene0032540	844.303	771.17	686.767	432.35	670.247	97.543	171.65	186.797	--	late embryogenesis abundant protein At1g64065-like [Coffea arabica]	-	-	-	-	-	-	-
Unigene0032684	0.687	4.397	0.8	0.383	0.7	0.373	0.693	0.48	BGLU41	beta-glucosidase 41 [Dorcoceras hygrometricum]	-	-	-	-	GO:0005576//extracellular region;GO:0005618//cell wall;GO:0009536//plastid	GO:0015926//glucosidase activity	GO:0044238//primary metabolic process
Unigene0032710	5.567	0.51	3.76	1.41	7.363	7.067	5.637	2.71	TD1	Threonine/serine dehydratase [Handroanthus impetiginosus]	Metabolism;Metabolism;Metabolism;Metabolism;Metabolism;Metabolism	Global and overview maps;Global and overview maps;Global and overview maps;Global and overview maps;Amino acid metabolism;Amino acid metabolism	ko01100//Metabolic pathways;ko01110//Biosynthesis of secondary metabolites;ko01200//Carbon metabolism;ko01230//Biosynthesis of amino acids;ko00260//Glycine, serine and threonine metabolism;ko00290//Valine, leucine and isoleucine biosynthesis	K01754;K01754;K01754;K01754;K01754;K01754	-	-	-
Unigene0032773	0.223	1.097	1.32	0.427	0.08	0	0	0.223	--	tropomyosin [Rhodamnia argentea]	-	-	-	-	-	-	-
Unigene0032846	5.973	11.877	6.63	5.513	3.067	2.79	3.027	5.793	GT-2	trihelix transcription factor GT-2-like [Sesamum indicum]	-	-	-	-	-	GO:0000975//regulatory region DNA binding	-
Unigene0032914	57.823	60.163	38.657	43.17	39.58	16.97	39.907	33.21	BPA1	binding partner of ACD11 1-like [Sesamum indicum]	-	-	-	-	-	GO:0097159//organic cyclic compound binding	-
Unigene0032922	0.127	0.41	1.063	0.363	0	0	0	0	Cht2	probable chitinase 2 [Rhodamnia argentea]	Metabolism;Metabolism	Global and overview maps;Carbohydrate metabolism	ko01100//Metabolic pathways;ko00520//Amino sugar and nucleotide sugar metabolism	K01183;K01183	-	-	-
Unigene0032924	0.733	1.59	3.057	1.147	0	0	0	0	Chia	probable chitinase 2 [Rhodamnia argentea]	Metabolism;Metabolism	Global and overview maps;Carbohydrate metabolism	ko01100//Metabolic pathways;ko00520//Amino sugar and nucleotide sugar metabolism	K01183;K01183	-	-	-
Unigene0032997	8.773	2.197	6.703	8.033	11.023	6.98	11.867	11.407	SERK1	somatic embryogenesis receptor kinase 4 [Salvia splendens]	-	-	-	-	GO:0031090//organelle membrane;GO:0031224//intrinsic component of membrane;GO:0032991//macromolecular complex;GO:0043231//intracellular membrane-bounded organelle	GO:0004674//protein serine/threonine kinase activity;GO:0004713//protein tyrosine kinase activity;GO:0005102//receptor binding;GO:0016628//oxidoreductase activity, acting on the CH-CH group of donors, NAD or NADP as acceptor;GO:0032550//purine ribonucleoside binding;GO:0046983//protein dimerization activity	GO:0002239//response to oomycetes;GO:0002252//immune effector process;GO:0003006//developmental process involved in reproduction;GO:0006468//protein phosphorylation;GO:0006605//protein targeting;GO:0006996//organelle organization;GO:0007017//microtubule-based process;GO:0007059//chromosome segregation;GO:0009555//pollen development;GO:0009617//response to bacterium;GO:0009620//response to fungus;…
Unigene0033042	3.483	0.743	2.047	1.697	3.793	1.947	4.06	5.037	--	Arabinan endo-1,5-alpha-L-arabinosidase A precursor [Actinidia chinensis var. chinensis] [Actinidia chinensis]	-	-	-	-	GO:0043231//intracellular membrane-bounded organelle	-	GO:0009755//hormone-mediated signaling pathway;GO:0045491//xylan metabolic process
Unigene0033081	4.56	0.03	1.83	1.973	7.967	1.353	6.417	3.657	RAC13	Ras-related C3 botulinum toxin substrate 1 [Salvia splendens]	Cellular Processes	Transport and catabolism	ko04145//Phagosome	K04392	GO:0015630//microtubule cytoskeleton;GO:0016020//membrane;GO:0043231//intracellular membrane-bounded organelle	GO:0004620//phospholipase activity;GO:0017111//nucleoside-triphosphatase activity;GO:0032550//purine ribonucleoside binding	GO:0000097//sulfur amino acid biosynthetic process;GO:0000904//cell morphogenesis involved in differentiation;GO:0007017//microtubule-based process;GO:0008380//RNA splicing;GO:0030036//actin cytoskeleton organization;GO:0035556//intracellular signal transduction;GO:0042546//cell wall biogenesis;GO:0045491//xylan metabolic process
Unigene0033103	2.84	0	0.037	0	0	0	0	0	PER55	peroxidase 55 [Arachis ipaensis]	Metabolism;Metabolism;Metabolism	Global and overview maps;Global and overview maps;Biosynthesis of other secondary metabolites	ko01100//Metabolic pathways;ko01110//Biosynthesis of secondary metabolites;ko00940//Phenylpropanoid biosynthesis	K00430;K00430;K00430	-	GO:0003824//catalytic activity;GO:0016209//antioxidant activity;GO:0043169//cation binding;GO:0046906//tetrapyrrole binding	GO:0006950//response to stress;GO:0042743//hydrogen peroxide metabolic process;GO:0044710//single-organism metabolic process
Unigene0033119	0	3.307	0.057	0	0	0	0	0	RPS1	40S ribosomal S3a-2 isoform A [Chlorella sorokiniana]	Genetic Information Processing	Translation	ko03010//Ribosome	K02984	-	-	-
Unigene0033209	1.05	0.33	1.477	1.167	0.933	2.733	2.28	1.25	PNSB1	photosynthetic NDH subunit of subcomplex B 1, chloroplastic [Sesamum indicum]	-	-	-	-	GO:0031976//plastid thylakoid;GO:0043234//protein complex;GO:0044434//chloroplast part	GO:0016740//transferase activity	GO:0009767//photosynthetic electron transport chain;GO:0016109//tetraterpenoid biosynthetic process;GO:0043623//cellular protein complex assembly
Unigene0033214	3.273	6.85	4.123	0.59	3.323	0.703	4.937	0.863	RDN2	hydroxyproline O-arabinosyltransferase 3-like [Sesamum indicum]	Metabolism	Glycan biosynthesis and metabolism	ko00514//Other types of O-glycan biosynthesis	K20782	GO:0031984//organelle subcompartment;GO:0043231//intracellular membrane-bounded organelle	GO:0016763//transferase activity, transferring pentosyl groups	-
Unigene0033262	0	2.793	0	0	0	0	0	0	--	-	-	-	-	-	-	-	-
Unigene0033284	7.71	10.667	8.947	2.143	15.503	3.937	9.597	7.277	ABCG21	Transporter, ABC superfamily (Breast cancer resistance protein) [Handroanthus impetiginosus]	-	-	-	-	GO:0031224//intrinsic component of membrane	GO:0015405//P-P-bond-hydrolysis-driven transmembrane transporter activity;GO:0015604//organic phosphonate transmembrane transporter activity;GO:0017111//nucleoside-triphosphatase activity;GO:0032550//purine ribonucleoside binding	GO:0010051//xylem and phloem pattern formation;GO:0044765//single-organism transport
Unigene0033316	0.527	2.047	2.707	0.81	0	0	0	0	mt:ND1	NADH dehydrogenase subunit 1 [Pleurocladia lacustris]	Metabolism;Metabolism	Global and overview maps;Energy metabolism	ko01100//Metabolic pathways;ko00190//Oxidative phosphorylation	K03878;K03878	GO:0044455//mitochondrial membrane part	GO:0050136//NADH dehydrogenase (quinone) activity	GO:0022904//respiratory electron transport chain
Unigene0033318	0.413	0.99	1.817	1.173	0	0	0	0	ND1	NADH dehydrogenase subunit 1 [Emiliania huxleyi]	Metabolism;Metabolism	Global and overview maps;Energy metabolism	ko01100//Metabolic pathways;ko00190//Oxidative phosphorylation	K03878;K03878	GO:0044455//mitochondrial membrane part	GO:0050136//NADH dehydrogenase (quinone) activity	GO:0022904//respiratory electron transport chain
Unigene0033347	84.637	536.377	33.383	17.917	150.613	163.467	435.047	37.823	--	unknown [Salvia miltiorrhiza]	-	-	-	-	-	-	-
Unigene0033352	0.987	3.173	0.9	0.65	0	0	0	0	ELIP1	PREDICTED: early light-induced protein 1, chloroplastic-like [Pyrus x bretschneideri]	-	-	-	-	GO:0034357//photosynthetic membrane;GO:0044425//membrane part;GO:0044434//chloroplast part	GO:0046906//tetrapyrrole binding	GO:0009408//response to heat;GO:0009637//response to blue light;GO:0009644//response to high light intensity;GO:0009813//flavonoid biosynthetic process;GO:0010029//regulation of seed germination;GO:0010114//response to red light;GO:0010218//response to far red light;GO:0034285//response to disaccharide;GO:0034644//cellular response to UV;GO:0090056//regulation of chlorophyll metabolic process
Unigene0033365	24.283	28.797	20.987	33.047	22.983	5.193	14.247	10.57	At4g20820	berberine bridge enzyme-like 18 [Sesamum indicum]	-	-	-	-	-	GO:0016614//oxidoreductase activity, acting on CH-OH group of donors	-
Unigene0033391	0.6	0.13	0.427	0.293	2.48	0.71	2.073	1.11	LAC11	laccase-11 [Sesamum indicum]	-	-	-	-	GO:0005576//extracellular region;GO:0030312//external encapsulating structure	GO:0016682//oxidoreductase activity, acting on diphenols and related substances as donors, oxygen as acceptor;GO:0043169//cation binding;GO:0052689//carboxylic ester hydrolase activity	GO:0009808//lignin metabolic process;GO:0071555//cell wall organization
Unigene0033419	4.66	2.033	7.4	15.563	12.82	7.73	8.983	18.923	NPF5.1	solute carrier family 15 (peptide/histidine transporter), member 3/4 [Salvia splendens]	-	-	-	-	GO:0031224//intrinsic component of membrane	-	GO:0015833//peptide transport;GO:0051707//response to other organism
Unigene0033446	0	2.673	0.05	0	0	0	0	0	MEL	PREDICTED: alpha-galactosidase isoform X2 [Vitis vinifera]	Metabolism;Metabolism;Metabolism;Metabolism;Metabolism	Global and overview maps;Lipid metabolism;Carbohydrate metabolism;Lipid metabolism;Glycan biosynthesis and metabolism	ko01100//Metabolic pathways;ko00561//Glycerolipid metabolism;ko00052//Galactose metabolism;ko00600//Sphingolipid metabolism;ko00603//Glycosphingolipid biosynthesis - globo and isoglobo series	K07407;K07407;K07407;K07407;K07407	-	-	-
Unigene0033490	0	0	0	0	3.153	0.883	0.253	0.047	PSAN	photosystem I reaction center subunit N, chloroplastic [Aegilops tauschii subsp. tauschii] [Aegilops tauschii]	Metabolism	Energy metabolism	ko00195//Photosynthesis	K02701	GO:0009521//photosystem;GO:0031978//plastid thylakoid lumen;GO:0044434//chloroplast part	GO:0005515//protein binding	GO:0000097//sulfur amino acid biosynthetic process;GO:0006739//NADP metabolic process;GO:0009767//photosynthetic electron transport chain;GO:0031399//regulation of protein modification process
Unigene0033503	0.153	0	0.367	0.053	0.347	0.01	5.647	0.05	FER	receptor-like protein kinase ANXUR1 [Sesamum indicum]	-	-	-	-	-	-	-
Unigene0033509	9.18	6.36	2.49	6.473	4.57	1.03	2.39	2.043	--	Calcium/calmodulin-dependent protein kinase [Handroanthus impetiginosus]	-	-	-	-	-	-	-
Unigene0033684	0.853	0.19	0.507	0.08	1.253	1.74	2.69	0.813	SWEET1	solute carrier family 50 (sugar transporter) [Salvia splendens]	-	-	-	-	GO:0016021//integral component of membrane	GO:0015144//carbohydrate transmembrane transporter activity	GO:0008643//carbohydrate transport
Unigene0033689	171.877	88.883	136.89	143.88	77.427	49.67	104.07	46.347	RAP2-2	ethylene-responsive transcription factor RAP2-12-like protein [Salvia miltiorrhiza]	-	-	-	-	-	-	GO:0010467//gene expression;GO:0034645//cellular macromolecule biosynthetic process
Unigene0033739	32.41	15.597	52.243	12.137	57.727	3.47	8.147	9.23	SQE1	squalene monooxygenase [Salvia splendens]	Metabolism;Metabolism;Metabolism;Metabolism	Global and overview maps;Global and overview maps;Lipid metabolism;Metabolism of terpenoids and polyketides	ko01100//Metabolic pathways;ko01110//Biosynthesis of secondary metabolites;ko00100//Steroid biosynthesis;ko00909//Sesquiterpenoid and triterpenoid biosynthesis	K00511;K00511;K00511;K00511	GO:0031224//intrinsic component of membrane;GO:0043231//intracellular membrane-bounded organelle	GO:0000166//nucleotide binding;GO:0016709//oxidoreductase activity, acting on paired donors, with incorporation or reduction of molecular oxygen, NAD(P)H as one donor, and incorporation of one atom of oxygen	GO:0001101//response to acid chemical;GO:0005976//polysaccharide metabolic process;GO:0006950//response to stress;GO:0009411//response to UV;GO:0009812//flavonoid metabolic process;GO:0016104//triterpenoid biosynthetic process;GO:0016129//phytosteroid biosynthetic process;GO:0032958//inositol phosphate biosynthetic process;GO:0034285//response to disaccharide
Unigene0033814	15.373	89.71	14.013	13.417	6.33	3.09	40.45	2.62	TRY	PREDICTED: MYB-like transcription factor ETC3 [Erythranthe guttata]	-	-	-	-	GO:0043231//intracellular membrane-bounded organelle	GO:0005515//protein binding	GO:0003002//regionalization;GO:0003006//developmental process involved in reproduction;GO:0006355//regulation of transcription, DNA-templated;GO:0006970//response to osmotic stress;GO:0009787//regulation of abscisic acid-activated signaling pathway;GO:0010061//regulation of trichoblast fate specification;GO:0010090//trichome morphogenesis;GO:0010454//negative regulation of cell fate commitment;GO…
Unigene0033905	73.817	1.363	124.91	51.823	46.84	21.687	51.73	55.883	RD22	BURP domain protein RD22 [Sesamum indicum]	-	-	-	-	GO:0031984//organelle subcompartment;GO:0043231//intracellular membrane-bounded organelle	-	GO:0006970//response to osmotic stress;GO:0009414//response to water deprivation
Unigene0033909	41.923	35.777	33.693	30.883	16.873	19.227	26.203	14.193	BBX22	B-box zinc finger protein 22 [Sesamum indicum]	-	-	-	-	GO:0016604//nuclear body	GO:0005488//binding	GO:0006605//protein targeting;GO:0006779//porphyrin-containing compound biosynthetic process;GO:0006952//defense response;GO:0006970//response to osmotic stress;GO:0009639//response to red or far red light;GO:0009657//plastid organization;GO:0009755//hormone-mediated signaling pathway;GO:0009813//flavonoid biosynthetic process;GO:0009863//salicylic acid mediated signaling pathway;GO:0010468//regu…
Unigene0033988	8.743	64.053	7.58	8.457	8.937	6.503	7.483	6.44	SGR	PREDICTED: protein STAY-GREEN, chloroplastic-like [Nicotiana sylvestris]	Metabolism;Metabolism	Global and overview maps;Metabolism of cofactors and vitamins	ko01110//Biosynthesis of secondary metabolites;ko00860//Porphyrin and chlorophyll metabolism	K22013;K22013	GO:0009536//plastid	-	GO:0090056//regulation of chlorophyll metabolic process
Unigene0033996	1.067	5.81	2.957	0.783	2.773	4.497	1.65	4.507	--	calcium-binding EF-hand family protein [Striga asiatica]	-	-	-	-	GO:0043231//intracellular membrane-bounded organelle	GO:0046872//metal ion binding	-
Unigene0034014	223.917	4.977	118.893	152.067	232.44	42.963	168.337	241.763	AED3	PREDICTED: protein ASPARTIC PROTEASE IN GUARD CELL 2 [Erythranthe guttata]	-	-	-	-	GO:0005576//extracellular region;GO:0005618//cell wall;GO:0009536//plastid	GO:0004175//endopeptidase activity	GO:0000097//sulfur amino acid biosynthetic process;GO:0019538//protein metabolic process
Unigene0034091	4.087	0	0.057	0	0	0	0	0	TRX1	thioredoxin H-type [Arachis duranensis]	-	-	-	-	-	-	-
Unigene0034136	0.807	3.267	4.233	1.417	0	0	0	0	Tctp	translationally-controlled tumor protein homolog [Rhodamnia argentea]	-	-	-	-	GO:0016020//membrane;GO:0043231//intracellular membrane-bounded organelle;GO:0044444//cytoplasmic part	-	GO:0000278//mitotic cell cycle;GO:0000904//cell morphogenesis involved in differentiation;GO:0003006//developmental process involved in reproduction;GO:0006950//response to stress;GO:0009725//response to hormone;GO:0009791//post-embryonic development;GO:0010035//response to inorganic substance;GO:0016049//cell growth;GO:0040008//regulation of growth;GO:0048364//root development;GO:0051128//regula…
Unigene0034182	11.347	0.49	7.297	7.97	16.323	3.583	12.4	13.177	CIP7	biorientation of chromosomes in cell division protein 1-like 1 [Sesamum indicum]	-	-	-	-	GO:0016020//membrane;GO:0044464//cell part	-	GO:0018130//heterocycle biosynthetic process;GO:0019438//aromatic compound biosynthetic process;GO:0044238//primary metabolic process;GO:0044271//cellular nitrogen compound biosynthetic process;GO:0044711//single-organism biosynthetic process;GO:0050896//response to stimulus;GO:1901362//organic cyclic compound biosynthetic process
Unigene0034232	1.237	2.48	2.633	0.54	0.783	0.48	0.617	0.42	ERF091	EREBP-like factor [Salvia splendens]	-	-	-	-	GO:0043231//intracellular membrane-bounded organelle	GO:0001071//nucleic acid binding transcription factor activity;GO:0003676//nucleic acid binding	GO:0000160//phosphorelay signal transduction system;GO:0006950//response to stress;GO:0009628//response to abiotic stimulus;GO:0009755//hormone-mediated signaling pathway;GO:0010243//response to organonitrogen compound;GO:0010468//regulation of gene expression;GO:0034645//cellular macromolecule biosynthetic process;GO:0044238//primary metabolic process;GO:1901700//response to oxygen-containing co…
Unigene0034310	14.313	3.78	9.11	9.71	8.393	5.78	9.04	4.833	AL5	PREDICTED: PHD finger protein ALFIN-LIKE 4-like [Nicotiana tabacum]	-	-	-	-	GO:0043231//intracellular membrane-bounded organelle	GO:0042393//histone binding;GO:0046914//transition metal ion binding	GO:0006325//chromatin organization;GO:0010468//regulation of gene expression;GO:0034645//cellular macromolecule biosynthetic process
Unigene0034318	69.643	15.217	67.573	53.367	151.073	466.697	180.1	182.837	--	hypothetical protein Saspl_045867 [Salvia splendens]	-	-	-	-	-	-	-
Unigene0034322	15.2	5.553	23.31	12.693	20.423	18.807	36.87	25.917	HSP70	Molecular chaperones mortalin/PBP74/GRP75, HSP70 superfamily [Handroanthus impetiginosus]	Genetic Information Processing;Genetic Information Processing;Cellular Processes	Folding, sorting and degradation;Transcription;Transport and catabolism	ko04141//Protein processing in endoplasmic reticulum;ko03040//Spliceosome;ko04144//Endocytosis	K03283;K03283;K03283	GO:0009526//plastid envelope;GO:0009532//plastid stroma	GO:0005515//protein binding;GO:0016628//oxidoreductase activity, acting on the CH-CH group of donors, NAD or NADP as acceptor;GO:0032550//purine ribonucleoside binding	GO:0003006//developmental process involved in reproduction;GO:0006605//protein targeting;GO:0006950//response to stress;GO:0009657//plastid organization;GO:0010038//response to metal ion;GO:0044267//cellular protein metabolic process;GO:0044403//symbiosis, encompassing mutualism through parasitism;GO:0044710//single-organism metabolic process
Unigene0034323	0.313	1.073	1.28	0.613	0	0	0	0	MSRB5	PREDICTED: peptide methionine sulfoxide reductase B5-like [Pyrus x bretschneideri]	-	-	-	-	GO:0009532//plastid stroma	GO:0016671//oxidoreductase activity, acting on a sulfur group of donors, disulfide as acceptor;GO:0043169//cation binding	GO:0000097//sulfur amino acid biosynthetic process;GO:0000302//response to reactive oxygen species;GO:0009247//glycolipid biosynthetic process;GO:0009267//cellular response to starvation;GO:0009409//response to cold;GO:0009414//response to water deprivation;GO:0044267//cellular protein metabolic process
Unigene0034340	47.03	5.917	13.193	8.073	38.72	8.047	40.92	44.923	GGR	geranyl diphosphate synthase small subunit type II.1 [Salvia miltiorrhiza]	Metabolism;Metabolism;Metabolism	Global and overview maps;Global and overview maps;Metabolism of terpenoids and polyketides	ko01100//Metabolic pathways;ko01110//Biosynthesis of secondary metabolites;ko00900//Terpenoid backbone biosynthesis	K13789;K13789;K13789	GO:0009536//plastid	GO:0004659//prenyltransferase activity;GO:0005488//binding	GO:0016114//terpenoid biosynthetic process
Unigene0034344	1.807	0.65	4.743	1.817	1.933	2.44	5.187	3.017	--	NADH-ubiquinone oxidoreductase [Actinidia chinensis var. chinensis] [Actinidia chinensis]	-	-	-	-	-	-	GO:0003006//developmental process involved in reproduction;GO:0006342//chromatin silencing;GO:0007059//chromosome segregation;GO:0009653//anatomical structure morphogenesis;GO:0018205//peptidyl-lysine modification;GO:0022402//cell cycle process;GO:0033043//regulation of organelle organization;GO:0042743//hydrogen peroxide metabolic process
Unigene0034359	1.277	3.313	5.023	1.283	0.637	0.987	1.253	0.95	SAMHD1	deoxynucleoside triphosphate triphosphohydrolase SAMHD1 homolog isoform X3 [Spinacia oleracea]	-	-	-	-	GO:0043231//intracellular membrane-bounded organelle	GO:0008168//methyltransferase activity;GO:0051540//metal cluster binding	GO:0031167//rRNA methylation
Unigene0034416	43.58	2.093	216.333	10.13	72.807	102.6	213.61	61.103	--	MLP-like protein 28 [Sesamum indicum]	-	-	-	-	-	-	GO:0002524//hypersensitivity
Unigene0034417	159.21	0.913	107.047	91.887	146.72	21.107	44.237	102.613	--	MLP-like protein 28 [Sesamum indicum]	-	-	-	-	-	-	-
Unigene0034456	0.803	3.557	6.233	3.05	0	0	0	0	--	-	-	-	-	-	-	-	-
Unigene0034457	0.207	1.533	1.883	0.88	0	0	0	0	--	-	-	-	-	-	-	-	-
Unigene0034462	4.377	0.313	2.87	0.233	3	1.483	4.517	0.877	GL3	basic helix-loop-helix transcription factor [Salvia miltiorrhiza]	-	-	-	-	GO:0043231//intracellular membrane-bounded organelle	GO:0005515//protein binding	GO:0000904//cell morphogenesis involved in differentiation;GO:0001708//cell fate specification;GO:0003006//developmental process involved in reproduction;GO:0009791//post-embryonic development;GO:0009887//organ morphogenesis;GO:0010467//gene expression;GO:0030855//epithelial cell differentiation;GO:0044238//primary metabolic process;GO:0044260//cellular macromolecule metabolic process;GO:0050789/…
Unigene0034497	0	2.967	0	0	0	0	0	0	--	Lysozyme [Tetrabaena socialis]	-	-	-	-	-	-	-
Unigene0034598	2.62	0.047	4.613	4.467	2.017	1.727	3.56	5.8	--	-	-	-	-	-	-	-	-
Unigene0034619	0	0	0	0	4.21	1.343	0.6	0.063	RCAA	Rubisco activase alpha form precursor [Deschampsia antarctica]	-	-	-	-	GO:0005576//extracellular region;GO:0009526//plastid envelope;GO:0009532//plastid stroma;GO:0030312//external encapsulating structure;GO:0044434//chloroplast part	GO:0008047//enzyme activator activity;GO:0032550//purine ribonucleoside binding	GO:0006091//generation of precursor metabolites and energy;GO:0006605//protein targeting;GO:0009617//response to bacterium;GO:0009620//response to fungus;GO:0009639//response to red or far red light;GO:0009642//response to light intensity;GO:0009696//salicylic acid metabolic process;GO:0009755//hormone-mediated signaling pathway;GO:0009863//salicylic acid mediated signaling pathway;GO:0010243//re…
Unigene0034677	4.037	0.647	3.58	2.98	2.357	2.317	3.54	4.003	ABCG20	ABC transporter G family member 20 [Sesamum indicum]	-	-	-	-	-	GO:0015604//organic phosphonate transmembrane transporter activity;GO:0017111//nucleoside-triphosphatase activity;GO:0032550//purine ribonucleoside binding	GO:0044765//single-organism transport
Unigene0034752	112.013	253.553	69.25	73.427	74.367	37.607	102.393	58.287	RD21B	low-temperature-induced cysteine proteinase [Sesamum indicum]	-	-	-	-	GO:0043231//intracellular membrane-bounded organelle	GO:0004175//endopeptidase activity;GO:0004620//phospholipase activity;GO:0016628//oxidoreductase activity, acting on the CH-CH group of donors, NAD or NADP as acceptor	GO:0019538//protein metabolic process;GO:0044710//single-organism metabolic process
Unigene0034770	12.783	42.243	13.053	13.053	7.21	7.2	19.017	4.83	--	PREDICTED: cinnamoyl-CoA reductase 1-like [Erythranthe guttata]	-	-	-	-	-	GO:0016616//oxidoreductase activity, acting on the CH-OH group of donors, NAD or NADP as acceptor	GO:0008202//steroid metabolic process
Unigene0034798	5.72	0.163	10.393	4.15	4.663	1.733	6.383	5.01	LAC16	laccase 9 [Salvia miltiorrhiza]	-	-	-	-	GO:0005576//extracellular region	GO:0016682//oxidoreductase activity, acting on diphenols and related substances as donors, oxygen as acceptor;GO:0043169//cation binding	GO:0009699//phenylpropanoid biosynthetic process;GO:0009808//lignin metabolic process;GO:0009832//plant-type cell wall biogenesis;GO:0045491//xylan metabolic process
Unigene0034821	7.267	98.173	7.56	6.647	21.693	4.193	10.027	9.967	AZF2	zinc finger protein AZF2-like [Sesamum indicum]	-	-	-	-	GO:0043231//intracellular membrane-bounded organelle	GO:0000975//regulatory region DNA binding	GO:0001101//response to acid chemical;GO:0003006//developmental process involved in reproduction;GO:0006355//regulation of transcription, DNA-templated;GO:0006972//hyperosmotic response;GO:0007165//signal transduction;GO:0009725//response to hormone;GO:0010243//response to organonitrogen compound
Unigene0034849	13.053	1.91	5.437	4.913	26.53	7.157	7.61	14.533	At5g51310	Iron/ascorbate family oxidoreductase [Handroanthus impetiginosus]	-	-	-	-	GO:0005737//cytoplasm	GO:0016706//oxidoreductase activity, acting on paired donors, with incorporation or reduction of molecular oxygen, 2-oxoglutarate as one donor, and incorporation of one atom each of oxygen into both donors;GO:0016884//carbon-nitrogen ligase activity, with glutamine as amido-N-donor;GO:0043169//cation binding	GO:0006164//purine nucleotide biosynthetic process;GO:0009260//ribonucleotide biosynthetic process;GO:1901605//alpha-amino acid metabolic process
Unigene0034881	5.703	2.9	3.933	5.507	3.31	1.81	2.713	2.43	--	methyltransferase-like protein 13 [Dorcoceras hygrometricum]	-	-	-	-	-	GO:0008168//methyltransferase activity	GO:0008152//metabolic process
Unigene0034918	2.59	0.223	1.58	0.547	4.517	2.02	3.533	2.557	--	Poly(ADP-ribose) polymerase, catalytic domain containing protein [Parasponia andersonii]	-	-	-	-	GO:0043231//intracellular membrane-bounded organelle	-	-
Unigene0034993	1.44	3.81	1.743	1.377	0.32	0.253	0.393	0.127	--	-	-	-	-	-	-	-	-
Unigene0035005	0	2.837	0	0	0	0	0	0	roqT	MFS gliotoxin efflux transporter gliA-like [Quercus suber]	-	-	-	-	-	-	-
Unigene0035064	1.13	34.357	1.737	2.42	0.983	1.217	2.177	1.047	DTX33	multidrug resistance protein, MATE family [Salvia splendens]	-	-	-	-	GO:0009536//plastid;GO:0031090//organelle membrane;GO:0031224//intrinsic component of membrane	GO:0015291//secondary active transmembrane transporter activity;GO:0016778//diphosphotransferase activity;GO:0032550//purine ribonucleoside binding	GO:0001101//response to acid chemical;GO:0006796//phosphate-containing compound metabolic process;GO:0006972//hyperosmotic response;GO:0009694//jasmonic acid metabolic process;GO:0009755//hormone-mediated signaling pathway;GO:0010053//root epidermal cell differentiation;GO:0015893//drug transport;GO:0051707//response to other organism
Unigene0035079	12.78	3.49	16.997	0.72	7.39	0.703	2.057	1.217	CIPK2	5'-AMP-activated protein kinase, catalytic alpha subunit [Salvia splendens]	-	-	-	-	-	GO:0004672//protein kinase activity	GO:0006796//phosphate-containing compound metabolic process;GO:0009738//abscisic acid-activated signaling pathway
Unigene0035134	7.247	0.06	1.153	3.24	15.403	1.42	4.46	9.147	KLCR2	protein KINESIN LIGHT CHAIN-RELATED 2 [Sesamum indicum]	-	-	-	-	-	-	-
Unigene0035157	3.703	23.267	7.28	4.193	6.773	1.83	9.633	3.217	--	zinc finger protein [Striga asiatica]	-	-	-	-	GO:0043231//intracellular membrane-bounded organelle	-	GO:0044248//cellular catabolic process
Unigene0035176	1.29	2.033	3.063	0.98	0	0	0	0	phc-2	-	-	-	-	-	-	-	-
Unigene0035210	2.16	13.053	1.737	0.637	9.92	0.19	0.377	1.507	--	PREDICTED: monoacylglycerol lipase ABHD6 [Erythranthe guttata]	-	-	-	-	-	GO:0003824//catalytic activity	-
Unigene0035216	5.807	0	0	0	0	0	0	0	--	cysteine-rich and transmembrane domain-containing protein A-like [Arachis duranensis]	-	-	-	-	-	-	-
Unigene0035303	2.757	7.713	8.37	8.64	0	0	0	0	MT2	PREDICTED: metallothionein-like protein type 3 [Pyrus x bretschneideri]	-	-	-	-	-	GO:0046914//transition metal ion binding	GO:0006605//protein targeting;GO:0006970//response to osmotic stress;GO:0007275//multicellular organism development;GO:0009653//anatomical structure morphogenesis;GO:0009746//response to hexose;GO:0009891//positive regulation of biosynthetic process;GO:0010038//response to metal ion;GO:0032535//regulation of cellular component size;GO:0042044//fluid transport;GO:0043067//regulation of programmed …
Unigene0035324	132.29	24.803	28.297	194.83	216.907	33.83	42.457	52.603	ADH2	alcohol dehydrogenase 1-like isoform X1 [Helianthus annuus]	Metabolism;Metabolism;Metabolism;Metabolism;Metabolism;Metabolism	Global and overview maps;Global and overview maps;Carbohydrate metabolism;Lipid metabolism;Amino acid metabolism;Lipid metabolism	ko01100//Metabolic pathways;ko01110//Biosynthesis of secondary metabolites;ko00010//Glycolysis / Gluconeogenesis;ko00071//Fatty acid degradation;ko00350//Tyrosine metabolism;ko00592//alpha-Linolenic acid metabolism	K18857;K18857;K18857;K18857;K18857;K18857	-	GO:0016616//oxidoreductase activity, acting on the CH-OH group of donors, NAD or NADP as acceptor;GO:0046872//metal ion binding	-
Unigene0035450	1.877	0.763	0.223	0.57	1.987	1.977	5.81	0.45	PIN5	auxin efflux carrier family [Salvia splendens]	-	-	-	-	-	-	GO:0044763//single-organism cellular process;GO:0044765//single-organism transport;GO:0065008//regulation of biological quality
Unigene0035462	3.88	1.677	12.91	1.383	12.51	2.713	26.633	4.033	At4g21250	sulfite exporter TauE/SafE family protein 1 [Sesamum indicum]	-	-	-	-	-	-	GO:0006605//protein targeting;GO:0009891//positive regulation of biosynthetic process;GO:0043067//regulation of programmed cell death
Unigene0035463	33.42	1.793	19.327	17.463	24.757	9.31	16.483	23.167	RRT2	O-fucosyltransferase 34-like [Olea europaea var. sylvestris] [Olea europaea]	-	-	-	-	-	GO:0016740//transferase activity	-
Unigene0035464	14.747	0.5	7.123	9.127	12.573	2.973	7.413	9.217	RRT1	O-fucosyltransferase 34-like isoform X2 [Ziziphus jujuba]	-	-	-	-	-	GO:0016740//transferase activity	-
Unigene0035485	0	0.51	1.12	0.06	0	0	0	0	Atp5mc2	ATP synthase F0 subunit 9 [Kumanoa ambigua]	Metabolism;Metabolism	Global and overview maps;Energy metabolism	ko01100//Metabolic pathways;ko00190//Oxidative phosphorylation	K02128;K02128	GO:0031090//organelle membrane;GO:0031224//intrinsic component of membrane;GO:0033177//proton-transporting two-sector ATPase complex, proton-transporting domain;GO:0043231//intracellular membrane-bounded organelle	GO:0003824//catalytic activity;GO:0015077//monovalent inorganic cation transmembrane transporter activity;GO:0032550//purine ribonucleoside binding	GO:0006754//ATP biosynthetic process;GO:0015988//energy coupled proton transmembrane transport, against electrochemical gradient
Unigene0035504	0	0	0	0	3.547	1.607	0.45	0.11	ALI1	IDS1 protein [Lolium multiflorum]	-	-	-	-	GO:0030529//intracellular ribonucleoprotein complex	GO:0043169//cation binding	-
Unigene0035519	0.567	0.55	0.687	2.083	0	0	0	0	CALR	calreticulin [Capsaspora owczarzaki ATCC 30864]	Genetic Information Processing;Cellular Processes	Folding, sorting and degradation;Transport and catabolism	ko04141//Protein processing in endoplasmic reticulum;ko04145//Phagosome	K08057;K08057	GO:0005576//extracellular region;GO:0005783//endoplasmic reticulum;GO:0005911//cell-cell junction;GO:0009536//plastid;GO:0031090//organelle membrane;GO:0044446//intracellular organelle part	GO:0046872//metal ion binding	GO:0000302//response to reactive oxygen species;GO:0006970//response to osmotic stress;GO:0009642//response to light intensity;GO:0009814//defense response, incompatible interaction;GO:0010038//response to metal ion;GO:0033554//cellular response to stress;GO:0044267//cellular protein metabolic process;GO:0055065//metal ion homeostasis
Unigene0035590	11.897	1.337	3.773	4.46	14.773	3.763	8.35	10.617	PDLP7	cysteine-rich repeat secretory protein 60 [Sesamum indicum]	-	-	-	-	GO:0005911//cell-cell junction	-	GO:0009987//cellular process
Unigene0035595	2.803	2.403	5.267	1.817	7.09	0.52	1.687	1.823	YDA	Protein kinase, catalytic domain-containing protein [Cynara cardunculus var. scolymus] [Cynara cardunculus]	Environmental Information Processing	Signal transduction	ko04016//MAPK signaling pathway - plant	K20717	-	GO:0016772//transferase activity, transferring phosphorus-containing groups	GO:0007275//multicellular organism development;GO:0044763//single-organism cellular process;GO:0048856//anatomical structure development
Unigene0035674	0.153	0.197	0.017	0.157	2.667	4.977	0.053	2.767	CYP71A8	PREDICTED: cytochrome P450 71A8-like [Erythranthe guttata]	-	-	-	-	GO:0016020//membrane	GO:0016709//oxidoreductase activity, acting on paired donors, with incorporation or reduction of molecular oxygen, NAD(P)H as one donor, and incorporation of one atom of oxygen;GO:0046872//metal ion binding	-
Unigene0035709	12.763	0.543	4.75	5.38	6.847	1.693	7.08	7.437	APSR1	nitrate regulatory gene2 protein-like isoform X1 [Olea europaea var. sylvestris] [Olea europaea]	-	-	-	-	-	-	-
Unigene0035776	8.587	0	0	0	0	0	0	0	--	Dehydration-responsive element-binding protein 2D [Glycine soja]	-	-	-	-	-	GO:0016787//hydrolase activity	-
Unigene0035835	0.61	4.36	1.627	0.637	0.46	0.547	2.06	0.28	--	Protein HIRA like [Actinidia chinensis var. chinensis] [Actinidia chinensis]	-	-	-	-	-	-	-
Unigene0035919	0.73	3.647	0.28	0.187	0.15	0.09	0.313	0.147	MES10	PREDICTED: methylesterase 10 [Erythranthe guttata]	-	-	-	-	-	GO:0052689//carboxylic ester hydrolase activity	GO:0009814//defense response, incompatible interaction;GO:0018958//phenol-containing compound metabolic process;GO:0050832//defense response to fungus
Unigene0035943	13.693	0.107	1.81	4.907	8.933	2.21	3.923	7.557	At4g17486	deSI-like protein At4g17486 [Sesamum indicum]	-	-	-	-	GO:0016020//membrane;GO:0044464//cell part	-	-
Unigene0035945	0	0	0	0	3.54	1.147	0.077	0.087	PSBO	Oxygen-evolving enhancer protein 1, chloroplastic [Hordeum vulgare]	Metabolism	Energy metabolism	ko00195//Photosynthesis	K02716	GO:0005576//extracellular region;GO:0009521//photosystem;GO:0009532//plastid stroma;GO:0019867//outer membrane;GO:0031224//intrinsic component of membrane;GO:0031978//plastid thylakoid lumen;GO:0042651//thylakoid membrane;GO:0044434//chloroplast part	GO:0008187//poly-pyrimidine tract binding;GO:0016491//oxidoreductase activity;GO:0046872//metal ion binding	GO:0000097//sulfur amino acid biosynthetic process;GO:0006355//regulation of transcription, DNA-templated;GO:0006605//protein targeting;GO:0006739//NADP metabolic process;GO:0006873//cellular ion homeostasis;GO:0009617//response to bacterium;GO:0009620//response to fungus;GO:0009644//response to high light intensity;GO:0009658//chloroplast organization;GO:0009668//plastid membrane organization;GO…
Unigene0035957	8.987	2.12	5.63	3.473	8.81	3.04	9.533	8.53	DRT100	DNA damage-repair/toleration protein DRT100 [Sesamum indicum]	-	-	-	-	GO:0016020//membrane;GO:0043231//intracellular membrane-bounded organelle	GO:0016491//oxidoreductase activity	GO:0008152//metabolic process
Unigene0036002	2.053	0.697	2.683	2.107	0.927	0.77	0.84	1.447	NRPB4	DNA-directed RNA polymerase II subunit RPB4 [Salvia splendens]	Genetic Information Processing	Transcription	ko03020//RNA polymerase	K03012	GO:0044451//nucleoplasm part	GO:0005488//binding;GO:0034062//RNA polymerase activity	GO:0006351//transcription, DNA-templated;GO:0008380//RNA splicing
Unigene0036039	10.023	100.207	9.873	12.677	31.863	12.437	9.16	20.94	GDPD1	glycerophosphodiester phosphodiesterase [Salvia splendens]	Metabolism	Lipid metabolism	ko00564//Glycerophospholipid metabolism	K18696	GO:0009536//plastid	GO:0008081//phosphoric diester hydrolase activity;GO:0046872//metal ion binding	GO:0010038//response to metal ion;GO:0019400//alditol metabolic process;GO:0072501//cellular divalent inorganic anion homeostasis
Unigene0036086	10.907	0.597	6.83	7.453	15.557	3.063	11.793	11.133	FPP4	filament-like plant protein 4 [Sesamum indicum]	-	-	-	-	GO:0016020//membrane;GO:0044464//cell part	-	-
Unigene0036103	0	0	0	0	0.25	1.123	3.027	2.33	LIR1	light-regulated protein-like [Hevea brasiliensis]	-	-	-	-	GO:0009536//plastid	-	GO:0006873//cellular ion homeostasis;GO:0030001//metal ion transport
Unigene0036114	0	0	0	0	4.637	1.47	0.733	0.053	BCA2	carbonic anhydrase, chloroplastic isoform X1 [Brachypodium distachyon]	Metabolism;Metabolism	Global and overview maps;Energy metabolism	ko01100//Metabolic pathways;ko00910//Nitrogen metabolism	K01673;K01673	GO:0009532//plastid stroma	GO:0016836//hydro-lyase activity;GO:0046914//transition metal ion binding	GO:0044699//single-organism process
Unigene0036120	0.107	0.94	1.35	0.587	0	0	0	0	RpS8	40S ribosomal protein S8 [Capsaspora owczarzaki ATCC 30864]	Genetic Information Processing	Translation	ko03010//Ribosome	K02995	-	-	-
Unigene0036147	806.7	10.717	38.763	218.28	762.45	41.523	232.737	262.103	DIR1	lipid-transfer protein [Striga asiatica]	-	-	-	-	GO:0005911//cell-cell junction;GO:0043231//intracellular membrane-bounded organelle	GO:0005515//protein binding;GO:0008289//lipid binding;GO:0046914//transition metal ion binding	GO:0009863//salicylic acid mediated signaling pathway
Unigene0036268	0.427	1.257	1.213	0.293	0	0	0	0	HI_1415	hypothetical protein AK812_SmicGene47356 [Symbiodinium microadriaticum]	-	-	-	-	-	-	-
Unigene0036296	9.537	1.523	8.523	9.19	11.003	4.59	11.237	9.03	RPS6	small subunit ribosomal protein S6 [Salvia splendens]	Genetic Information Processing	Translation	ko03010//Ribosome	K02990	GO:0030529//intracellular ribonucleoprotein complex;GO:0044434//chloroplast part	GO:0003723//RNA binding;GO:0005198//structural molecule activity	GO:0009668//plastid membrane organization;GO:0010467//gene expression;GO:0022613//ribonucleoprotein complex biogenesis;GO:0034645//cellular macromolecule biosynthetic process
Unigene0036334	30.193	112.513	71.357	17.787	41.717	66.59	90.897	54.607	GI	GIGANTEA protein [Salvia splendens]	Organismal Systems	Environmental adaptation	ko04712//Circadian rhythm - plant	K12124	GO:0031981//nuclear lumen	GO:0005488//binding	GO:0000302//response to reactive oxygen species;GO:0006073//cellular glucan metabolic process;GO:0007602//phototransduction;GO:0009266//response to temperature stimulus;GO:0009639//response to red or far red light;GO:0010468//regulation of gene expression;GO:0048511//rhythmic process;GO:0048571//long-day photoperiodism;GO:0048573//photoperiodism, flowering;GO:0048582//positive regulation of post-…
[truncated: 861 more rows]
