# Supplementary material for: Comparative transcriptome analyses of different Salvia miltiorrhiza varieties during the accumulation of tanshinones
Source: PeerJ. 2021 Oct 20;9:e12300. doi: 10.7717/peerj.12300 (PMC8541307; doi:10.7717/peerj.12300)
Supplement: Supplemental Information 17 — Different expressed TFs which may be related to the tanshinones accumulation were highlighted in red color [file peerj-09-12300-s017.xlsx]

## Sheet:  Different expressed TF genes.
Table S12. Different expressed TF genes.
# Different expressed TFs which may be related to the tanshinones accumulation were highlighted in red color
id	SC2	YN2	SX2	HN2	SC1	YN1	SX1	HN1	SC2_count	YN2_count	SX2_count	HN2_count	SC1_count	YN1_count	SX1_count	HN1_count	Symbol	Description	KEGG_A_class	KEGG_B_class	Pathway	K_ID	GO.Component	GO.Function	GO.Process	TF_family
Unigene0000062	0.037	1.71	9.78	0.063	0.017	2.527	22.807	0.073	1.333	58.667	314.333	2.333	0.667	109.333	847.333	2.667	GRF3	telomeric repeat binding protein [Striga asiatica]	-	-	-	-	-	-	-	MYB_related
Unigene0000379	2.997	0.513	3.847	1.033	4.31	3.957	6.68	2.82	68.667	11	78	23	109.667	110	155.333	66	MGP	zinc finger protein NUTCRACKER [Sesamum indicum]	-	-	-	-	GO:0043231//intracellular membrane-bounded organelle	GO:0000975//regulatory region DNA binding	GO:0006355//regulation of transcription, DNA-templated;GO:0006811//ion transport;GO:0007568//aging;GO:0009648//photoperiodism;GO:0048506//regulation of timing of meristematic phase transition	C2H2
Unigene0001762	14.543	12.803	16.8	8.747	9.377	2.393	5.443	3.76	454.667	376.667	466.667	288.333	330.667	91.667	181	121.667	HSFB3	heat shock transcription factor, other eukaryote [Salvia splendens]	-	-	-	-	GO:0043231//intracellular membrane-bounded organelle	GO:0001071//nucleic acid binding transcription factor activity;GO:0003677//DNA binding	GO:0006950//response to stress;GO:0009404//toxin metabolic process;GO:0010038//response to metal ion;GO:0010468//regulation of gene expression;GO:0034645//cellular macromolecule biosynthetic process;GO:0051301//cell division	HSF
Unigene0002457	1.963	3.53	1.753	0.343	0.507	0.417	1.27	0.547	26	43	20.667	4.667	7.333	6.667	17	7.333	PHL8	myb family transcription factor PHL8 [Sesamum indicum]	-	-	-	-	GO:0043231//intracellular membrane-bounded organelle	GO:0001071//nucleic acid binding transcription factor activity	GO:0000097//sulfur amino acid biosynthetic process;GO:0008380//RNA splicing;GO:0009409//response to cold;GO:0009566//fertilization;GO:0009648//photoperiodism;GO:0009755//hormone-mediated signaling pathway;GO:0010468//regulation of gene expression	G2-like
Unigene0002545	266.077	358.68	275.613	160.96	238.64	54.9	102.74	114.077	3903	5051.67	3721.33	2564.33	4140.33	1012.33	1667	1774	ERF5	EREBP-like factor [Salvia splendens]	-	-	-	-	-	GO:0003677//DNA binding	GO:0006355//regulation of transcription, DNA-templated;GO:0009605//response to external stimulus;GO:0044763//single-organism cellular process	ERF
Unigene0002677	18.363	40.727	30.093	5.927	26.087	1.277	4.087	6.093	457.667	975.667	681	164.667	743.667	40	113.667	161	WRKY24	WRKY protein [Salvia miltiorrhiza]	Organismal Systems;Environmental Information Processing	Environmental adaptation;Signal transduction	ko04626//Plant-pathogen interaction;ko04016//MAPK signaling pathway - plant	K13424;K13424	-	-	-	WRKY
Unigene0003456	14.127	0.973	5.78	10.417	5.697	1.597	2.637	3.55	230.333	15	85.333	177.333	109.333	32.333	46	60.333	MYB10	MYB-related transcription factor [Salvia miltiorrhiza]	-	-	-	-	GO:0043231//intracellular membrane-bounded organelle	GO:0001071//nucleic acid binding transcription factor activity;GO:0003676//nucleic acid binding	GO:0010468//regulation of gene expression	MYB_related
Unigene0004159	1.997	1.557	12.063	0.48	15.29	0.107	0.583	1.633	71.333	55.667	401	19	650.333	5	24	63.667	WRKY30	WRKY transcription factor [Actinidia chinensis var. chinensis] [Actinidia chinensis]	-	-	-	-	-	-	GO:0001101//response to acid chemical	WRKY
Unigene0004270	4.627	7.557	2.283	5.683	0.907	1.167	3.627	1.14	71.667	110	31.667	98	16	22.333	60.333	18.333	MYB4	MYB transcription factor 3 [Tectona grandis]	-	-	-	-	GO:0043231//intracellular membrane-bounded organelle	GO:0001071//nucleic acid binding transcription factor activity;GO:0003676//nucleic acid binding	GO:0006355//regulation of transcription, DNA-templated;GO:0030154//cell differentiation	MYB
Unigene0004285	87.85	90.283	62.89	81.713	64.337	14.09	18.777	36.797	1477.67	1429.67	954.667	1437.67	1265	292.333	347	642.333	RAV1	RAV-like factor [Salvia splendens]	-	-	-	-	GO:0043231//intracellular membrane-bounded organelle	GO:0000975//regulatory region DNA binding;GO:0001071//nucleic acid binding transcription factor activity	GO:0000160//phosphorelay signal transduction system;GO:0001101//response to acid chemical;GO:0006355//regulation of transcription, DNA-templated;GO:0006605//protein targeting;GO:0006873//cellular ion homeostasis;GO:0009648//photoperiodism;GO:0009690//cytokinin metabolic process;GO:0009725//response to hormone;GO:0009891//positive regulation of biosynthetic process;GO:0009909//regulation of flower…	RAV
Unigene0004295	10.543	26.91	9.443	62.123	58.073	9.407	25.387	15.403	166.667	385	131.333	1031.67	969.333	176.333	412.667	243.333	ERF071	EREBP-like factor [Salvia splendens]	-	-	-	-	GO:0016020//membrane;GO:0043231//intracellular membrane-bounded organelle	GO:0001071//nucleic acid binding transcription factor activity;GO:0003676//nucleic acid binding	GO:0000160//phosphorelay signal transduction system;GO:0001101//response to acid chemical;GO:0006355//regulation of transcription, DNA-templated;GO:0009408//response to heat;GO:0009725//response to hormone;GO:0016265//death;GO:0043207//response to external biotic stimulus	ERF
Unigene0004588	30.63	12.797	34.617	18.99	32.133	26.873	36.053	47.07	414	168.667	432	275	499	454.667	514	672.333	JUB1	transcription factor JUNGBRUNNEN 1-like isoform X1 [Olea europaea var. sylvestris] [Olea europaea]	-	-	-	-	-	-	GO:0005991//trehalose metabolic process;GO:0006560//proline metabolic process;GO:0006972//hyperosmotic response;GO:0009700//indole phytoalexin biosynthetic process;GO:0009725//response to hormone;GO:0009813//flavonoid biosynthetic process;GO:0009814//defense response, incompatible interaction;GO:0010260//organ senescence;GO:0010467//gene expression;GO:0033554//cellular response to stress;GO:00346…	NAC
Unigene0004907	1.337	3.103	2.58	2.247	1.21	0.573	2.007	1.277	17.667	40	31.667	31	19.667	9.667	28.667	18	LBD41	LOB domain-containing protein 40-like [Sesamum indicum]	-	-	-	-	-	-	GO:0006950//response to stress;GO:0009685//gibberellin metabolic process;GO:0010468//regulation of gene expression;GO:0010476//gibberellin mediated signaling pathway	LBD
Unigene0005105	45.12	27.14	22.887	24.657	56.947	7.383	11.44	23.12	771.667	442.667	353	447.333	1111.67	157.333	209	415.333	NAC041	NAC domain-containing protein 41 [Sesamum indicum]	-	-	-	-	GO:0043231//intracellular membrane-bounded organelle	-	GO:0009725//response to hormone;GO:0009786//regulation of asymmetric cell division;GO:0017145//stem cell division;GO:0048856//anatomical structure development	NAC
Unigene0005128	22.3	14.097	10.887	17.847	16.367	9.613	30.317	11.987	386.667	233	172	333	324.333	206.333	551	217	MADS57	MADS-box transcription factor, plant [Salvia splendens]	-	-	-	-	-	GO:0016491//oxidoreductase activity	GO:0010467//gene expression;GO:0034645//cellular macromolecule biosynthetic process	MIKC
Unigene0005217	8.053	1.2	7.617	2.367	16.573	2.317	5.18	12.38	138	19.667	116	40.333	332	48.667	93.333	219.333	MYB102	MYB-related transcription factor [Salvia miltiorrhiza]	-	-	-	-	GO:0043231//intracellular membrane-bounded organelle	GO:0001071//nucleic acid binding transcription factor activity;GO:0003676//nucleic acid binding	GO:0000160//phosphorelay signal transduction system;GO:0001101//response to acid chemical;GO:0006109//regulation of carbohydrate metabolic process;GO:0006355//regulation of transcription, DNA-templated;GO:0006972//hyperosmotic response;GO:0007275//multicellular organism development;GO:0009694//jasmonic acid metabolic process;GO:0009755//hormone-mediated signaling pathway;GO:0010243//response to o…	MYB_related
Unigene0005218	1.317	16.13	1.44	1.943	1.167	1.467	1.087	0.32	9.667	106	9	15	9	12.667	8.333	2.333	MYB78	PREDICTED: transcription factor MYB108-like [Juglans regia]	-	-	-	-	GO:0043231//intracellular membrane-bounded organelle	GO:0001071//nucleic acid binding transcription factor activity;GO:0003676//nucleic acid binding	GO:0001101//response to acid chemical;GO:0006952//defense response;GO:0006972//hyperosmotic response;GO:0009404//toxin metabolic process;GO:0009694//jasmonic acid metabolic process;GO:0009755//hormone-mediated signaling pathway;GO:0009827//plant-type cell wall modification;GO:0010038//response to metal ion;GO:0010468//regulation of gene expression;GO:0014070//response to organic cyclic compound;G…	MYB
Unigene0005368	1.64	6.99	0.55	4.917	0.987	0.33	0.617	0.21	18.333	70.333	5.333	60	11.667	4.333	7	2.333	ERF1B	ORA1 [Salvia miltiorrhiza]	Environmental Information Processing;Environmental Information Processing	Signal transduction;Signal transduction	ko04016//MAPK signaling pathway - plant;ko04075//Plant hormone signal transduction	K14516;K14516	GO:0043231//intracellular membrane-bounded organelle	GO:0001071//nucleic acid binding transcription factor activity;GO:0003676//nucleic acid binding	GO:0000160//phosphorelay signal transduction system;GO:0006950//response to stress;GO:0009755//hormone-mediated signaling pathway;GO:0010468//regulation of gene expression;GO:0034645//cellular macromolecule biosynthetic process	ERF
Unigene0005392	9.873	55.37	33.263	27.683	2.247	16.033	22.163	6.59	96	492.667	289	287.667	25.667	186	230.667	64.667	ERF106	ethylene-responsive transcription factor ERF107 [Sesamum indicum]	-	-	-	-	-	GO:0003677//DNA binding	GO:0006355//regulation of transcription, DNA-templated;GO:0009605//response to external stimulus;GO:0044763//single-organism cellular process	ERF
Unigene0005661	1.78	4.923	3.29	1.077	1.173	0.257	0.59	0.223	35.667	93.667	59.667	22.667	27	6.333	12.333	4.667	WRKY22	WRKY protein [Salvia miltiorrhiza]	Organismal Systems;Environmental Information Processing	Environmental adaptation;Signal transduction	ko04626//Plant-pathogen interaction;ko04016//MAPK signaling pathway - plant	K13426;K13426	-	GO:0003677//DNA binding	GO:0002252//immune effector process;GO:0007165//signal transduction;GO:0010243//response to organonitrogen compound;GO:0010260//organ senescence;GO:0010468//regulation of gene expression	WRKY
Unigene0005735	20.523	2.953	12.237	8.857	6.63	10.97	7.66	7.403	292.333	38.667	156.667	129.667	106	185	109.333	105.667	BHLH120	basic helix-loop-helix transcription factor [Salvia miltiorrhiza]	-	-	-	-	-	-	-	bHLH
Unigene0005753	29.92	50.337	23.047	14.597	24.14	22.937	40.697	34.427	301.667	489.333	214.333	159.333	284.333	291.333	434.667	369	HSFA1A	heat shock transcription factor, other eukaryote [Salvia splendens]	-	-	-	-	GO:0043231//intracellular membrane-bounded organelle	-	GO:0006950//response to stress;GO:0010468//regulation of gene expression	HSF
Unigene0007308	21.033	15.79	9.737	7.513	23.773	8.147	11.017	15.983	820	558.333	333	301.333	1014.67	377.667	438.667	624.667	CPRF1	plant G-box-binding factor [Salvia splendens]	-	-	-	-	-	-	GO:0001101//response to acid chemical;GO:0006950//response to stress;GO:0007165//signal transduction;GO:0009725//response to hormone	bZIP
Unigene0008701	59.517	50.71	54.393	42.283	72.82	13.053	26.323	29.237	1598.33	1321.33	1341.67	1269	2284.67	442.667	774	836	SCL14	PREDICTED: scarecrow-like protein 14 [Erythranthe guttata]	-	-	-	-	-	-	-	GRAS
Unigene0009641	9.51	2.577	2.26	10.677	29.553	1.797	1.943	2.847	93.333	23.333	18.667	104.667	306	20.667	19.667	27.667	WRKY51	probable WRKY transcription factor 51 [Sesamum indicum]	-	-	-	-	-	GO:0001071//nucleic acid binding transcription factor activity;GO:0003677//DNA binding	GO:0010468//regulation of gene expression	WRKY
Unigene0009773	8.677	0.03	3.497	5.407	6.15	1.41	3.137	8.593	103.667	0.333	38	66	84	21	38.667	107.667	MYB2	MYB-related transcription factor [Salvia miltiorrhiza]	-	-	-	-	GO:0043231//intracellular membrane-bounded organelle	GO:0001071//nucleic acid binding transcription factor activity;GO:0005488//binding	GO:0009832//plant-type cell wall biogenesis;GO:0010468//regulation of gene expression	MYB_related
Unigene0010068	27.867	15.84	46.763	6.923	44.953	1.93	6.333	9.4	1076.33	589.333	1628	280.667	2001.33	92.667	268.667	382.667	WRKY53	WRKY protein [Salvia miltiorrhiza]	-	-	-	-	-	-	GO:0001101//response to acid chemical	WRKY
Unigene0010361	4.467	0.357	6.003	3.74	13.323	2.913	3.893	5.647	144.333	11	181.333	122.667	476.333	115.667	129.333	188.667	BHLH63	basic helix-loop-helix transcription factor [Salvia miltiorrhiza]	-	-	-	-	-	-	-	bHLH
Unigene0010454	17.47	15.97	24.39	8.907	30.497	5.087	19.397	9.403	231	201.333	289.333	118	459	83.667	276	130.333	PTI6	pathogenesis-related genes transcriptional activator PTI6 [Sesamum indicum]	Organismal Systems	Environmental adaptation	ko04626//Plant-pathogen interaction	K13434	-	-	-	ERF
Unigene0011022	213.94	140.857	170.737	92.907	216.287	52.947	66.25	85.717	2286.33	1437.33	1662	1053	2704.67	704	764.333	961.667	ERF4	ethylene-responsive transcription factor ERF8 [Salvia miltiorrhiza]	-	-	-	-	GO:0044451//nucleoplasm part	GO:0001071//nucleic acid binding transcription factor activity;GO:0003676//nucleic acid binding	GO:0001101//response to acid chemical;GO:0002218//activation of innate immune response;GO:0002252//immune effector process;GO:0006355//regulation of transcription, DNA-templated;GO:0010104//regulation of ethylene-activated signaling pathway;GO:0010243//response to organonitrogen compound	ERF
Unigene0011035	201.267	402.37	370.133	89.027	236.39	50.013	93.753	77.85	2569.33	4942.33	4289	1211	3514.33	801	1337.67	1054	ZAT10	zinc finger protein ZAT10-like protein [Isodon rubescens]	-	-	-	-	GO:0043231//intracellular membrane-bounded organelle	GO:0003677//DNA binding;GO:0046872//metal ion binding	GO:0000160//phosphorelay signal transduction system;GO:0001101//response to acid chemical;GO:0002252//immune effector process;GO:0006355//regulation of transcription, DNA-templated;GO:0006972//hyperosmotic response;GO:0009642//response to light intensity;GO:0009694//jasmonic acid metabolic process;GO:0009755//hormone-mediated signaling pathway;GO:0010243//response to organonitrogen compound;GO:00…	C2H2
Unigene0011294	40.773	68.653	43.16	28.627	29.013	27.857	40.743	28.48	459.333	719	437.667	342.667	371.333	380	476.333	327.667	NAC083	NAC domain-containing protein 83-like [Olea europaea var. sylvestris] [Olea europaea]	-	-	-	-	GO:0043231//intracellular membrane-bounded organelle	GO:0001071//nucleic acid binding transcription factor activity	GO:0006355//regulation of transcription, DNA-templated;GO:0006605//protein targeting;GO:0009725//response to hormone;GO:0009891//positive regulation of biosynthetic process;GO:0010087//phloem or xylem histogenesis;GO:0010260//organ senescence;GO:0043067//regulation of programmed cell death;GO:0046942//carboxylic acid transport	NAC
Unigene0011405	7.98	0.29	4.307	8.93	13.263	4.083	11.333	15.573	104	3.667	51.333	118.333	198.333	67	154.667	215	ERF034	ethylene-responsive transcription factor ERF034 [Sesamum indicum]	-	-	-	-	-	GO:0000975//regulatory region DNA binding	GO:0009987//cellular process	ERF
Unigene0011617	15.163	0.297	7.497	8.42	19.213	8.217	14.42	12.44	210.667	4	94	116.333	308.333	142.333	208.333	182	DREB3	EREBP-like factor [Salvia splendens]	-	-	-	-	GO:0043231//intracellular membrane-bounded organelle	GO:0001071//nucleic acid binding transcription factor activity;GO:0003677//DNA binding	GO:0006355//regulation of transcription, DNA-templated;GO:0016049//cell growth	ERF
Unigene0012358	12.567	2.7	14.217	4.537	11.66	12.81	16.947	12.053	114.333	23	112.333	39	120.333	140.333	157.333	111.333	NFYB5	nuclear transcription factor Y subunit B-5-like [Sesamum indicum]	-	-	-	-	GO:0043231//intracellular membrane-bounded organelle	GO:0001071//nucleic acid binding transcription factor activity;GO:0003677//DNA binding;GO:0046983//protein dimerization activity	GO:0010468//regulation of gene expression;GO:0034645//cellular macromolecule biosynthetic process	NF-YB
Unigene0012672	41.847	12.747	22.86	15.08	51.967	13.987	29.007	41.317	799	233.333	391.667	294.667	1145	332.667	580	828.333	HOX16	homeobox-leucine zipper protein [Salvia splendens]	-	-	-	-	GO:0043231//intracellular membrane-bounded organelle	GO:0001071//nucleic acid binding transcription factor activity;GO:0003677//DNA binding;GO:0046983//protein dimerization activity	GO:0001101//response to acid chemical;GO:0003006//developmental process involved in reproduction;GO:0006355//regulation of transcription, DNA-templated;GO:0006787//porphyrin-containing compound catabolic process;GO:0006970//response to osmotic stress;GO:0009416//response to light stimulus;GO:0009606//tropism;GO:0009887//organ morphogenesis;GO:0015698//inorganic anion transport	HD-ZIP
Unigene0012932	4.327	6.03	3.873	8.667	7.063	0.23	1.87	1.95	27	33.667	21	57.333	46	1.667	11.667	12	PTI5	pathogenesis-related genes transcriptional activator PTI5-like [Ipomoea triloba]	Organismal Systems	Environmental adaptation	ko04626//Plant-pathogen interaction	K13433	GO:0043231//intracellular membrane-bounded organelle	GO:0001071//nucleic acid binding transcription factor activity;GO:0003676//nucleic acid binding	GO:0000160//phosphorelay signal transduction system;GO:0001101//response to acid chemical;GO:0002218//activation of innate immune response;GO:0002252//immune effector process;GO:0006355//regulation of transcription, DNA-templated;GO:0009755//hormone-mediated signaling pathway;GO:0010243//response to organonitrogen compound;GO:0048731//system development;GO:1901700//response to oxygen-containing c…	ERF
Unigene0012998	28.21	3.417	17.51	12.007	35.787	13.423	27.77	20.143	1207	141.333	694	526.333	1738	717.333	1247	905	ATHB-14	homeobox-leucine zipper protein [Salvia splendens]	-	-	-	-	GO:0043231//intracellular membrane-bounded organelle	GO:0001071//nucleic acid binding transcription factor activity;GO:0003677//DNA binding	GO:0000904//cell morphogenesis involved in differentiation;GO:0007015//actin filament organization;GO:0007059//chromosome segregation;GO:0009409//response to cold;GO:0009639//response to red or far red light;GO:0009756//carbohydrate mediated signaling;GO:0009793//embryo development ending in seed dormancy;GO:0009799//specification of symmetry;GO:0009887//organ morphogenesis;GO:0009933//meristem s…	HD-ZIP
Unigene0013118	4.437	0.923	2.82	0.993	3.067	2.647	3.427	4.113	32	6	17.333	7.333	25	22.333	25	29.333	ERF016	EREBP-like factor [Salvia splendens]	-	-	-	-	GO:0043231//intracellular membrane-bounded organelle	GO:0001071//nucleic acid binding transcription factor activity;GO:0003676//nucleic acid binding	GO:0000160//phosphorelay signal transduction system;GO:0006950//response to stress;GO:0009625//response to insect;GO:0010468//regulation of gene expression;GO:0034645//cellular macromolecule biosynthetic process;GO:0048731//system development	ERF
Unigene0013557	18.593	25.38	21.38	11.163	14.997	13.877	21.527	26.773	371	484.667	390	233.333	345.333	346.667	454.333	563.333	NAC100	NAC domain-containing protein 79 [Sesamum indicum]	-	-	-	-	GO:0043231//intracellular membrane-bounded organelle	GO:0001071//nucleic acid binding transcription factor activity;GO:0046983//protein dimerization activity	GO:0006605//protein targeting;GO:0006952//defense response;GO:0006972//hyperosmotic response;GO:0009620//response to fungus;GO:0009694//jasmonic acid metabolic process;GO:0009755//hormone-mediated signaling pathway;GO:0009863//salicylic acid mediated signaling pathway;GO:0010260//organ senescence;GO:0010467//gene expression;GO:0034645//cellular macromolecule biosynthetic process;GO:0035556//intra…	NAC
Unigene0013715	14.45	0.17	2.747	5.797	6.68	1.627	5.517	4.783	264.667	3	46.667	107.667	140	37.333	105	92.333	Os10g0391300	DNA helicase [Handroanthus impetiginosus]	-	-	-	-	-	GO:0003824//catalytic activity;GO:0032553//ribonucleotide binding;GO:0043169//cation binding	GO:0044710//single-organism metabolic process	C3H
Unigene0014519	1.473	0	0.207	0.1	2.683	0.063	0.607	3.15	19.333	0	2.333	1.333	38.333	1	8	41.667	LOB	protein LATERAL ORGAN BOUNDARIES [Sesamum indicum]	-	-	-	-	-	-	GO:0010160//formation of organ boundary	LBD
Unigene0014663	1.267	0.04	2.393	2.55	2.043	2.19	1.703	2.67	10	0.333	18	19.667	19.333	22.333	14.667	23	LBD21	LOB domain-containing protein 21-like [Sesamum indicum]	-	-	-	-	-	-	GO:0003002//regionalization;GO:0009887//organ morphogenesis;GO:0010468//regulation of gene expression;GO:0048437//floral organ development	LBD
Unigene0015789	43.19	1.707	19.62	26.667	44.93	14.51	21.727	28.2	767	29	313	468.333	898.333	315	397.667	517	MYB61	MYB-related transcription factor [Salvia miltiorrhiza]	-	-	-	-	-	GO:0005488//binding	-	MYB
Unigene0016879	16.337	158.27	24.043	10.937	65.713	2.47	5.53	20.947	259.333	2357.67	339	174.333	1159	48.333	96.333	346	ZAT6	transcription initiation factor TFIIA small subunit [Salvia splendens]	-	-	-	-	-	GO:0005488//binding	GO:0001101//response to acid chemical;GO:0006950//response to stress;GO:0007165//signal transduction;GO:0009628//response to abiotic stimulus;GO:0009725//response to hormone;GO:0044249//cellular biosynthetic process;GO:1901576//organic substance biosynthetic process	C2H2
Unigene0017128	0.26	1.353	0.823	0.14	0.36	0.75	6.987	0.21	3.333	16	9	1.667	5	11.333	90	2.667	MADS27	MADS-box transcription factor, plant [Salvia splendens]	-	-	-	-	GO:0043231//intracellular membrane-bounded organelle	GO:0001071//nucleic acid binding transcription factor activity;GO:0005515//protein binding;GO:0016628//oxidoreductase activity, acting on the CH-CH group of donors, NAD or NADP as acceptor	GO:0003006//developmental process involved in reproduction;GO:0009555//pollen development;GO:0009690//cytokinin metabolic process;GO:0010468//regulation of gene expression;GO:0034645//cellular macromolecule biosynthetic process;GO:0044710//single-organism metabolic process;GO:0045491//xylan metabolic process;GO:0052386//cell wall thickening;GO:0061024//membrane organization	MIKC
Unigene0017323	15.243	3.98	10.583	4.647	11.25	4.467	16.64	11.123	197.667	50	125.667	64.667	171	73.333	229	153.667	MYB330	MYB-related transcription factor [Salvia miltiorrhiza]	-	-	-	-	GO:0043231//intracellular membrane-bounded organelle	GO:0001071//nucleic acid binding transcription factor activity;GO:0003676//nucleic acid binding	GO:0001101//response to acid chemical;GO:0006355//regulation of transcription, DNA-templated;GO:0006575//cellular modified amino acid metabolic process;GO:0006595//polyamine metabolic process;GO:0006950//response to stress;GO:0009411//response to UV;GO:0009699//phenylpropanoid biosynthetic process;GO:0015833//peptide transport;GO:0031327//negative regulation of cellular biosynthetic process	MYB
Unigene0019199	0.08	12.05	0.38	0.043	0.257	0.193	1.837	0.1	1.667	219.333	6.667	1	5.667	4.667	41.333	2	NAC098	protein CUP-SHAPED COTYLEDON 2 [Sesamum indicum]	-	-	-	-	GO:0043231//intracellular membrane-bounded organelle	GO:0001071//nucleic acid binding transcription factor activity	GO:0001763//morphogenesis of a branching structure;GO:0003002//regionalization;GO:0003156//regulation of organ formation;GO:0009933//meristem structural organization;GO:0010467//gene expression;GO:0034645//cellular macromolecule biosynthetic process;GO:0048437//floral organ development;GO:0048438//floral whorl development;GO:0048523//negative regulation of cellular process;GO:0048528//post-embryo…	NAC
Unigene0019306	22.443	70.547	28.363	16.9	24.467	6.803	13.887	12.573	578.333	1687	645	463	704.667	213	374	332	WRKY33	LOW QUALITY PROTEIN: probable WRKY transcription factor 33 [Sesamum indicum]	Organismal Systems;Environmental Information Processing	Environmental adaptation;Signal transduction	ko04626//Plant-pathogen interaction;ko04016//MAPK signaling pathway - plant	K13424;K13424	-	-	-	WRKY
Unigene0019349	16.377	71.813	10.23	7.063	10.897	3.883	7.317	5.997	284.333	1124.33	153	130	206.333	79.667	134.333	104	JA2L	NAC domain-containing protein 72 [Sesamum indicum]	-	-	-	-	GO:0043231//intracellular membrane-bounded organelle	GO:0001071//nucleic acid binding transcription factor activity;GO:0046983//protein dimerization activity	GO:0006355//regulation of transcription, DNA-templated;GO:0006605//protein targeting;GO:0006952//defense response;GO:0006972//hyperosmotic response;GO:0009408//response to heat;GO:0009620//response to fungus;GO:0009694//jasmonic acid metabolic process;GO:0009755//hormone-mediated signaling pathway;GO:0009863//salicylic acid mediated signaling pathway;GO:0010260//organ senescence;GO:0035556//intra…	NAC
Unigene0021374	2.437	4.67	2.967	3.04	2.5	1	1.313	1.597	36.333	65.333	39.333	47.667	42.333	18.333	20.667	24.667	NAC087	NAC domain-containing protein 92 [Sesamum indicum]	-	-	-	-	GO:0043231//intracellular membrane-bounded organelle	GO:0001071//nucleic acid binding transcription factor activity	GO:0010468//regulation of gene expression;GO:0034645//cellular macromolecule biosynthetic process;GO:0044707//single-multicellular organism process	NAC
Unigene0022360	39.467	0.7	10.187	9.733	23.337	8.05	17.46	16.32	447.667	7.667	102.667	103	304.333	112.667	203.333	192.667	ERF035	EREBP-like factor [Salvia splendens]	-	-	-	-	-	GO:0000975//regulatory region DNA binding	GO:0003006//developmental process involved in reproduction;GO:0009832//plant-type cell wall biogenesis;GO:0010467//gene expression;GO:0050789//regulation of biological process	ERF
Unigene0022376	4.557	21.457	5.097	3.873	0.853	2.663	6.1	1.06	117.667	501.667	116.333	105.333	26	81.667	168	27.333	NAC021	NAC domain-containing protein 21/22-like [Sesamum indicum]	-	-	-	-	GO:0043231//intracellular membrane-bounded organelle	GO:0001071//nucleic acid binding transcription factor activity	GO:0003006//developmental process involved in reproduction;GO:0009755//hormone-mediated signaling pathway;GO:0010087//phloem or xylem histogenesis;GO:0010468//regulation of gene expression;GO:0034645//cellular macromolecule biosynthetic process;GO:0048528//post-embryonic root development	NAC
Unigene0022514	0.187	2.543	1.18	0	0.047	0.087	0.29	1.107	1.333	15.333	6.667	0	0.333	0.667	2	7.333	insm1	-	-	-	-	-	-	-	-	C2H2
Unigene0022614	3.533	21.893	4.033	6.507	6.72	2.567	2.707	2.097	56.667	318.333	55.667	112.667	116	49	44	33.667	NAC081	NAC domain-containing protein 2 [Sesamum indicum]	-	-	-	-	GO:0043231//intracellular membrane-bounded organelle	GO:0001071//nucleic acid binding transcription factor activity;GO:0019901//protein kinase binding	GO:0006972//hyperosmotic response;GO:0009314//response to radiation;GO:0009694//jasmonic acid metabolic process;GO:0009787//regulation of abscisic acid-activated signaling pathway;GO:0010243//response to organonitrogen compound;GO:0010467//gene expression;GO:0032535//regulation of cellular component size;GO:0034285//response to disaccharide;GO:0034645//cellular macromolecule biosynthetic process;…	NAC
Unigene0023186	0.987	0.81	2.643	0.413	1.527	1.887	2.777	1.477	16.333	13.667	41.667	7.667	31	41	51.333	27	WRKY27	WRKY protein [Salvia miltiorrhiza]	Organismal Systems;Environmental Information Processing	Environmental adaptation;Signal transduction	ko04626//Plant-pathogen interaction;ko04016//MAPK signaling pathway - plant	K13425;K13425	GO:0043231//intracellular membrane-bounded organelle	GO:0001071//nucleic acid binding transcription factor activity;GO:0003677//DNA binding	GO:0001101//response to acid chemical;GO:0006355//regulation of transcription, DNA-templated;GO:0009617//response to bacterium;GO:0010243//response to organonitrogen compound;GO:0010260//organ senescence;GO:0019932//second-messenger-mediated signaling	WRKY
Unigene0023770	20.203	13.503	16.753	20.747	13.533	4.92	12.42	13.193	516.667	333.333	396	563	403	157.667	341.333	356.333	IDD7	protein indeterminate-domain 9 [Sesamum indicum]	-	-	-	-	-	GO:0043169//cation binding	GO:0009888//tissue development;GO:0044763//single-organism cellular process;GO:0048364//root development;GO:0050794//regulation of cellular process	C2H2
Unigene0024034	80.743	55.29	46.173	37.01	118.4	7.007	7.08	28.957	1496	978.333	773	722.333	2500	161.333	145	564.333	WRKY40	WRKY protein [Salvia miltiorrhiza]	-	-	-	-	GO:0043231//intracellular membrane-bounded organelle	GO:0001071//nucleic acid binding transcription factor activity;GO:0005488//binding	GO:0006725//cellular aromatic compound metabolic process;GO:0009617//response to bacterium;GO:0009620//response to fungus;GO:0009628//response to abiotic stimulus;GO:0009755//hormone-mediated signaling pathway;GO:0009863//salicylic acid mediated signaling pathway;GO:0010243//response to organonitrogen compound;GO:0032787//monocarboxylic acid metabolic process;GO:0034613//cellular protein localiza…	WRKY
Unigene0024433	5.867	42.917	4.753	1.29	4.313	3.99	3.72	0.583	78.667	532.667	58	19	70	65	53.333	8	HAT22	Transcription factor HEX [Handroanthus impetiginosus]	-	-	-	-	GO:0043231//intracellular membrane-bounded organelle	GO:0001071//nucleic acid binding transcription factor activity;GO:0003677//DNA binding	GO:0009725//response to hormone;GO:0010468//regulation of gene expression;GO:0034645//cellular macromolecule biosynthetic process;GO:0044238//primary metabolic process	HD-ZIP
Unigene0026085	11.683	12.607	38.103	5.653	12.947	7.663	15.27	12.64	194.667	203	574	99.667	249.333	159.667	274.667	222.333	WRKY22	WRKY protein [Salvia miltiorrhiza]	Organismal Systems;Environmental Information Processing	Environmental adaptation;Signal transduction	ko04626//Plant-pathogen interaction;ko04016//MAPK signaling pathway - plant	K13425;K13425	GO:0043231//intracellular membrane-bounded organelle	GO:0003677//DNA binding	GO:0001101//response to acid chemical;GO:0006355//regulation of transcription, DNA-templated;GO:0009617//response to bacterium;GO:0010243//response to organonitrogen compound;GO:0010260//organ senescence;GO:0019932//second-messenger-mediated signaling	WRKY
Unigene0027982	4.567	5.123	3.073	1.813	6.287	1.483	1.463	0.717	57	58.667	33	23.333	85	22	18.333	9	MYB62	MYB-related transcription factor [Salvia miltiorrhiza]	-	-	-	-	GO:0043231//intracellular membrane-bounded organelle	GO:0001071//nucleic acid binding transcription factor activity;GO:0003676//nucleic acid binding	GO:0001101//response to acid chemical;GO:0007389//pattern specification process;GO:0009267//cellular response to starvation;GO:0009685//gibberellin metabolic process;GO:0010468//regulation of gene expression;GO:0048507//meristem development	MYB_related
Unigene0028071	5.91	0.58	4.94	4.12	2.983	3.133	2.817	5.34	318.333	30	244.667	229.333	186.667	208	157.333	298.667	RAP2-7	AP10/EREBP Transcription Factors [Salvia miltiorrhiza]	-	-	-	-	GO:0043231//intracellular membrane-bounded organelle	GO:0001071//nucleic acid binding transcription factor activity	GO:0010468//regulation of gene expression;GO:0034645//cellular macromolecule biosynthetic process	AP2
Unigene0030537	15.673	12.34	5.063	17.28	24.593	3.18	10.493	7.357	371.333	280.333	110	447.333	668	94.667	268	184.667	--	Transcription factor GT-2 [Handroanthus impetiginosus]	-	-	-	-	-	-	GO:0007389//pattern specification process;GO:0019222//regulation of metabolic process;GO:0044237//cellular metabolic process;GO:0048507//meristem development;GO:0050794//regulation of cellular process	Trihelix
Unigene0030547	56.167	4.743	38.69	46.647	61.413	6.603	8.313	28.42	777	64.333	489	657.667	984.667	114.667	120.667	415.667	DREB3	EREBP-like factor [Salvia splendens]	-	-	-	-	-	-	-	ERF
Unigene0032846	5.973	11.877	6.63	5.513	3.067	2.79	3.027	5.793	175	330.667	180.667	166.333	103.333	101.667	98	177.667	GT-2	trihelix transcription factor GT-2-like [Sesamum indicum]	-	-	-	-	-	GO:0000975//regulatory region DNA binding	-	Trihelix
Unigene0033689	171.877	88.883	136.89	143.88	77.427	49.67	104.07	46.347	6778	3307.33	4926.33	6138.67	3550	2409	4340	1897	RAP2-2	ethylene-responsive transcription factor RAP2-12-like protein [Salvia miltiorrhiza]	-	-	-	-	-	-	GO:0010467//gene expression;GO:0034645//cellular macromolecule biosynthetic process	ERF
Unigene0033814	15.373	89.71	14.013	13.417	6.33	3.09	40.45	2.62	190.333	1003.33	155.667	179.667	93.667	45	556	32.333	TRY	PREDICTED: MYB-like transcription factor ETC3 [Erythranthe guttata]	-	-	-	-	GO:0043231//intracellular membrane-bounded organelle	GO:0005515//protein binding	GO:0003002//regionalization;GO:0003006//developmental process involved in reproduction;GO:0006355//regulation of transcription, DNA-templated;GO:0006970//response to osmotic stress;GO:0009787//regulation of abscisic acid-activated signaling pathway;GO:0010061//regulation of trichoblast fate specification;GO:0010090//trichome morphogenesis;GO:0010454//negative regulation of cell fate commitment;GO…	MYB_related
Unigene0033909	41.923	35.777	33.693	30.883	16.873	19.227	26.203	14.193	918.667	727	662.667	705.333	418.333	506	603.333	315.667	BBX22	B-box zinc finger protein 22 [Sesamum indicum]	-	-	-	-	GO:0016604//nuclear body	GO:0005488//binding	GO:0006605//protein targeting;GO:0006779//porphyrin-containing compound biosynthetic process;GO:0006952//defense response;GO:0006970//response to osmotic stress;GO:0009639//response to red or far red light;GO:0009657//plastid organization;GO:0009755//hormone-mediated signaling pathway;GO:0009813//flavonoid biosynthetic process;GO:0009863//salicylic acid mediated signaling pathway;GO:0010468//regu…	DBB
Unigene0034232	1.237	2.48	2.633	0.54	0.783	0.48	0.617	0.42	10	19.667	19.667	4.667	7.667	5	5.667	3.667	ERF091	EREBP-like factor [Salvia splendens]	-	-	-	-	GO:0043231//intracellular membrane-bounded organelle	GO:0001071//nucleic acid binding transcription factor activity;GO:0003676//nucleic acid binding	GO:0000160//phosphorelay signal transduction system;GO:0006950//response to stress;GO:0009628//response to abiotic stimulus;GO:0009755//hormone-mediated signaling pathway;GO:0010243//response to organonitrogen compound;GO:0010468//regulation of gene expression;GO:0034645//cellular macromolecule biosynthetic process;GO:0044238//primary metabolic process;GO:1901700//response to oxygen-containing co…	ERF
Unigene0034462	4.377	0.313	2.87	0.233	3	1.483	4.517	0.877	133.333	9	77.667	7.667	106.333	55	141.667	27.333	GL3	basic helix-loop-helix transcription factor [Salvia miltiorrhiza]	-	-	-	-	GO:0043231//intracellular membrane-bounded organelle	GO:0005515//protein binding	GO:0000904//cell morphogenesis involved in differentiation;GO:0001708//cell fate specification;GO:0003006//developmental process involved in reproduction;GO:0009791//post-embryonic development;GO:0009887//organ morphogenesis;GO:0010467//gene expression;GO:0030855//epithelial cell differentiation;GO:0044238//primary metabolic process;GO:0044260//cellular macromolecule metabolic process;GO:0050789/…	bHLH
Unigene0034821	7.267	98.173	7.56	6.647	21.693	4.193	10.027	9.967	85	1081.67	79.333	79	295	60.667	128.667	121.667	AZF2	zinc finger protein AZF2-like [Sesamum indicum]	-	-	-	-	GO:0043231//intracellular membrane-bounded organelle	GO:0000975//regulatory region DNA binding	GO:0001101//response to acid chemical;GO:0003006//developmental process involved in reproduction;GO:0006355//regulation of transcription, DNA-templated;GO:0006972//hyperosmotic response;GO:0007165//signal transduction;GO:0009725//response to hormone;GO:0010243//response to organonitrogen compound	C2H2
Unigene0037134	5.387	0.387	0.83	1.22	9.053	1.46	4.717	4.597	122.667	8.667	17.333	27.333	235.333	42	113.667	111.333	MYB124	MYB-related transcription factor [Salvia miltiorrhiza]	-	-	-	-	GO:0043231//intracellular membrane-bounded organelle	GO:0003677//DNA binding	GO:0030154//cell differentiation	MYB
Unigene0038140	40.987	23.75	56.473	28.057	70.393	5.667	9.403	18.513	1100	600.667	1343.67	767	2131	186.667	269.333	514.333	WRKY53	WRKY protein [Salvia miltiorrhiza]	-	-	-	-	-	-	-	WRKY
Unigene0038716	13.3	0.37	6.25	7.957	11.763	2.583	9.493	9.017	234.667	6.333	99.333	147	237.333	56.667	176	166.667	HSFB4	heat shock transcription factor, other eukaryote [Salvia splendens]	-	-	-	-	-	-	GO:0006950//response to stress;GO:0051301//cell division	HSF
Unigene0039319	21.523	0.543	12.89	5.8	9.487	3.393	14.227	5.29	284.667	7	157	79	146.333	56.667	199.333	74.333	RAX3	MYB-related transcription factor [Salvia miltiorrhiza]	-	-	-	-	GO:0043231//intracellular membrane-bounded organelle	GO:0001071//nucleic acid binding transcription factor activity;GO:0003676//nucleic acid binding	GO:0001101//response to acid chemical;GO:0010468//regulation of gene expression;GO:0030001//metal ion transport;GO:0034645//cellular macromolecule biosynthetic process;GO:0044707//single-multicellular organism process	MYB
Unigene0041142	21.72	22.25	35.037	24.113	36.46	6.41	10.923	14.393	863.667	827	1236.33	998.333	1609.67	310.333	462.333	588	PAN	transcription factor TGA [Salvia splendens]	Environmental Information Processing	Signal transduction	ko04075//Plant hormone signal transduction	K14431	GO:0043231//intracellular membrane-bounded organelle	GO:0003677//DNA binding	GO:0007165//signal transduction;GO:0010468//regulation of gene expression;GO:0034645//cellular macromolecule biosynthetic process;GO:0042221//response to chemical;GO:0048449//floral organ formation;GO:0048580//regulation of post-embryonic development	bZIP
Unigene0042804	55.96	14.193	61.257	7.747	112.027	2.937	5.92	21.803	764.333	187	752.333	104.667	1749	50	91.667	314	ERF109	EREBP-like factor [Salvia splendens]	-	-	-	-	-	-	GO:0007165//signal transduction;GO:0009620//response to fungus;GO:0010243//response to organonitrogen compound;GO:0044237//cellular metabolic process;GO:0048731//system development;GO:0071704//organic substance metabolic process	ERF
Unigene0043902	4.253	2.197	10.423	3.59	13.24	5.23	17.187	7.653	115	55.667	247.333	100.667	388.333	171.333	476.333	211.333	BHLH30	basic helix-loop-helix transcription factor [Salvia miltiorrhiza]	-	-	-	-	GO:0043231//intracellular membrane-bounded organelle	GO:0005515//protein binding	GO:0009267//cellular response to starvation;GO:0009813//flavonoid biosynthetic process;GO:0010468//regulation of gene expression;GO:0048468//cell development	bHLH
Unigene0043935	3.813	1.83	3.047	7.913	3.827	1.443	2.053	2.483	42	19	29.333	90.667	47.333	19.333	24.667	28	LBD25	PREDICTED: protein LATERAL ORGAN BOUNDARIES [Erythranthe guttata]	-	-	-	-	-	-	GO:0010160//formation of organ boundary	LBD
Unigene0046490	0	2.693	0	0	0	0	0	0	0	19.333	0	0	0	0	0	0	zbtb8a.1-a	Zinc finger-containing protein [Klebsormidium nitens]	-	-	-	-	-	-	-	C2H2
Unigene0046631	0.333	1.803	2.523	0.953	0.877	0.023	3.45	0.127	4.333	21.667	28	13.333	12	0.333	44	1.667	BHLH19	transcription factor bHLH18-like [Sesamum indicum]	-	-	-	-	-	-	-	bHLH
Unigene0047431	9.56	4.493	15.81	12.713	2.42	1.033	6.597	2.387	101.333	44	149	145.333	28	13.333	74	26	MYB36	MYB-related transcription factor [Salvia miltiorrhiza]	-	-	-	-	GO:0043231//intracellular membrane-bounded organelle	GO:0001071//nucleic acid binding transcription factor activity;GO:0003676//nucleic acid binding	GO:0010468//regulation of gene expression	MYB
Unigene0047442	3.217	0.193	4.083	1.793	5.247	4.127	3.547	5.44	109.333	6.333	122.667	60	209.667	170.333	123	190.333	GL2	Transcription factor PHOX2/ARIX, contains HOX domain [Handroanthus impetiginosus]	-	-	-	-	GO:0043231//intracellular membrane-bounded organelle	GO:0001071//nucleic acid binding transcription factor activity;GO:0003677//DNA binding	GO:0009996//negative regulation of cell fate specification;GO:0010468//regulation of gene expression;GO:0034645//cellular macromolecule biosynthetic process;GO:0048856//anatomical structure development	HD-ZIP
Unigene0047629	8.32	2.9	3.137	5.27	2.907	1.487	2.437	1.757	42.333	14	14.667	28.333	16.667	9.333	13	9.333	Os06g0618100	zinc finger CCCH domain-containing protein 14 [Dorcoceras hygrometricum]	-	-	-	-	GO:0043231//intracellular membrane-bounded organelle	GO:0001071//nucleic acid binding transcription factor activity;GO:0003676//nucleic acid binding;GO:0043169//cation binding	GO:0010468//regulation of gene expression	C3H
Unigene0048774	4.993	1.43	0.563	0.993	2.647	4.2	9.127	2.25	54.667	15	5.667	12.667	35.333	57.333	103.667	26	J	MADS box transcription factor [Handroanthus impetiginosus]	-	-	-	-	GO:0044424//intracellular part	GO:0003676//nucleic acid binding;GO:0046983//protein dimerization activity	GO:0006351//transcription, DNA-templated;GO:0009908//flower development;GO:0010073//meristem maintenance;GO:0010468//regulation of gene expression;GO:0030154//cell differentiation;GO:0048523//negative regulation of cellular process;GO:0050896//response to stimulus;GO:0051093//negative regulation of developmental process;GO:0080090//regulation of primary metabolic process;GO:2000112//regulation of…	MIKC
Unigene0049315	20.49	36.173	20.563	21.38	14.777	8.41	15.583	13.95	313.333	513.667	281.333	344.667	253.333	156.667	250	219	BZIP44	bZIP transcription factor 44 [Sesamum indicum]	-	-	-	-	-	GO:0003677//DNA binding	GO:0010468//regulation of gene expression;GO:0050896//response to stimulus;GO:0080090//regulation of primary metabolic process;GO:2000112//regulation of cellular macromolecule biosynthetic process	bZIP
Unigene0049329	121.977	55.353	118.523	37.457	209.123	17.47	25.277	52.733	2734.67	1184.67	2390	873.333	5392.33	487	620.667	1242	CIGR1	GRAS2 transcription factor [Salvia miltiorrhiza]	-	-	-	-	-	-	GO:0010468//regulation of gene expression	GRAS
Unigene0049380	29.753	40.033	67.857	16.123	55.14	5.823	16.193	24.223	821	1063.67	1695	459.667	1764.67	201.333	495	707	CIGR1	scarecrow-like protein 21 [Sesamum indicum]	-	-	-	-	-	-	GO:0010468//regulation of gene expression	GRAS
Unigene0049971	169.817	145.04	153.203	106.91	191.93	44.027	73.353	112.007	6413.67	5202.67	5222.67	4275.67	8388.33	2061.33	2990.33	4426.67	At2g40140	zinc finger CCCH domain-containing protein 29 [Sesamum indicum]	-	-	-	-	-	-	GO:0002376//immune system process;GO:0006950//response to stress;GO:0007165//signal transduction;GO:0008152//metabolic process;GO:0009620//response to fungus;GO:0010243//response to organonitrogen compound;GO:0043067//regulation of programmed cell death;GO:0061024//membrane organization;GO:0071702//organic substance transport;GO:1902582//single-organism intracellular transport	C3H
Unigene0051721	2.15	0.077	0.263	0.207	0.51	0.987	4.827	1.163	31.667	1	3.333	3.333	8	17	71.667	17	MYB2	MYB-related transcription factor [Salvia miltiorrhiza]	-	-	-	-	GO:0043231//intracellular membrane-bounded organelle	GO:0005488//binding	GO:0001101//response to acid chemical;GO:0009267//cellular response to starvation;GO:0009685//gibberellin metabolic process;GO:0009799//specification of symmetry;GO:0009933//meristem structural organization;GO:0009943//adaxial/abaxial axis specification;GO:0048509//regulation of meristem development	MYB_related
Unigene0051900	2.61	20.34	4.143	1.763	1.77	2.673	4.893	1.89	48.333	352	69	34.667	38	61	99	36.333	UNE10	phytochrome-interacting factor 4 [Salvia splendens]	-	-	-	-	-	-	GO:0009987//cellular process;GO:0044699//single-organism process	bHLH
Unigene0053722	2.953	1.413	0.493	1.3	2.257	0.053	0.487	1.06	102	46.333	15.333	48	90.667	2.333	18	38	RPN4	uncharacterized protein LOC112002788 [Quercus suber]	-	-	-	-	-	-	-	C2H2
Unigene0054175	3.51	0.05	1.82	1.363	4.263	0.673	1.05	2.723	69	1	32	26.667	96	16.333	21.333	55.667	GATA12	GATA-4/5/6 transcription factor [Handroanthus impetiginosus]	-	-	-	-	-	GO:0005488//binding	GO:0006355//regulation of transcription, DNA-templated;GO:0009314//response to radiation;GO:0048511//rhythmic process	GATA
Unigene0055194	28.92	16.63	16.063	23.997	31.677	5.623	3.507	11.103	624	330	304.333	535	756	147	80	244.333	WRKY70	LOW QUALITY PROTEIN: probable WRKY transcription factor 70 [Sesamum indicum]	-	-	-	-	-	-	-	WRKY
Unigene0056530	6.003	44.83	5.253	11.877	19.067	6.67	14.033	11.317	50	356	40	107.667	179	69.333	125.667	99	BZIP43	basic leucine zipper 43 [Sesamum indicum]	-	-	-	-	GO:0043231//intracellular membrane-bounded organelle	GO:0001071//nucleic acid binding transcription factor activity;GO:0003677//DNA binding;GO:0046983//protein dimerization activity	GO:0010468//regulation of gene expression;GO:0034645//cellular macromolecule biosynthetic process	bZIP
Unigene0056961	75.443	50.58	103.197	36.457	114.66	16.563	28.213	41.663	3154.67	2031.67	3897.33	1568.33	5515.33	864	1283.67	1835	SCL13	scarecrow-like protein 13 [Sesamum indicum]	-	-	-	-	GO:0044424//intracellular part	-	GO:0010468//regulation of gene expression;GO:0034645//cellular macromolecule biosynthetic process	GRAS
Unigene0057783	2.55	0.967	0.49	2.883	2.627	1.15	1.863	3.483	43.333	16.333	8	53	52.333	25.333	34.667	64.333	BHLH94	basic helix-loop-helix transcription factor [Salvia miltiorrhiza]	-	-	-	-	-	-	-	bHLH
Unigene0058256	4.223	0.69	2.19	1.977	3.4	2.697	5.953	4.4	59.333	9.333	28	27.333	54.667	47	87.667	64.333	SHI	lateral root primordium family protein [Striga asiatica]	-	-	-	-	-	GO:0046983//protein dimerization activity	GO:0009937//regulation of gibberellic acid mediated signaling pathway	SRS
Unigene0060139	3.473	0.847	4.113	1.557	8.973	2.987	7.283	4.42	93.333	21	98.667	44.333	275	97	200.333	121.333	RVE1	circadian clock associated 1 [Salvia splendens]	-	-	-	-	GO:0043231//intracellular membrane-bounded organelle	GO:0001071//nucleic acid binding transcription factor activity;GO:0003676//nucleic acid binding	GO:0001101//response to acid chemical;GO:0006970//response to osmotic stress;GO:0009725//response to hormone;GO:0010468//regulation of gene expression;GO:0034645//cellular macromolecule biosynthetic process;GO:0048511//rhythmic process;GO:0048571//long-day photoperiodism;GO:0048580//regulation of post-embryonic development	MYB_related
Unigene0060159	0.033	2.737	0.133	0.13	0.177	0.403	0.457	0.297	0.667	50	2.333	2.667	4.333	9.667	10.333	6	GLK1	probable transcription factor GLK1 [Sesamum indicum]	-	-	-	-	-	GO:0000975//regulatory region DNA binding;GO:0001071//nucleic acid binding transcription factor activity	GO:0006355//regulation of transcription, DNA-templated;GO:0006952//defense response;GO:0007165//signal transduction;GO:0009658//chloroplast organization;GO:0009725//response to hormone;GO:0009909//regulation of flower development;GO:0032268//regulation of cellular protein metabolic process;GO:0044085//cellular component biogenesis;GO:0044802//single-organism membrane organization;GO:0051649//esta…	G2-like
Unigene0060995	29.597	38.47	36.537	40.383	74.657	16.913	20.897	21.97	559.667	680	607.667	823.667	1556	387.667	410.667	425.667	NAC081	NAC domain-containing protein 1 [Salvia miltiorrhiza]	-	-	-	-	GO:0043231//intracellular membrane-bounded organelle	GO:0001071//nucleic acid binding transcription factor activity	GO:0006972//hyperosmotic response;GO:0009694//jasmonic acid metabolic process;GO:0009787//regulation of abscisic acid-activated signaling pathway;GO:0010243//response to organonitrogen compound;GO:0010467//gene expression;GO:0034645//cellular macromolecule biosynthetic process;GO:0044707//single-multicellular organism process;GO:0051707//response to other organism	NAC
Unigene0061103	4.417	5.21	2.46	0.267	3.397	1.177	4.45	1.093	107	123.667	55.333	7	98	36.667	118.667	28.667	PHL1	protein PHOSPHATE STARVATION RESPONSE 1 isoform X2 [Sesamum indicum]	-	-	-	-	-	GO:0005488//binding	-	G2-like
Unigene0062057	18.717	171.677	13.207	13.683	7.813	10.08	15.24	2.007	440.333	3646.33	271	349.667	216	282.333	392	47.333	NAP2	NAC transcription factor 29 [Sesamum indicum]	-	-	-	-	GO:0043231//intracellular membrane-bounded organelle	-	GO:0006952//defense response;GO:0010260//organ senescence;GO:0010467//gene expression;GO:0016049//cell growth;GO:0034645//cellular macromolecule biosynthetic process;GO:0051707//response to other organism;GO:0090567//reproductive shoot system development	NAC
Unigene0062062	1.587	2.633	3.727	1.763	4.467	3.5	8.013	5.22	27.333	43	57.333	32.333	88.333	74.667	145.667	94	HSFB2B	heat shock transcription factor, other eukaryote [Salvia splendens]	-	-	-	-	GO:0043231//intracellular membrane-bounded organelle	GO:0001071//nucleic acid binding transcription factor activity;GO:0003677//DNA binding	GO:0000302//response to reactive oxygen species;GO:0006355//regulation of transcription, DNA-templated;GO:0009642//response to light intensity;GO:0010243//response to organonitrogen compound	HSF
Unigene0062091	2.023	0.917	0.11	0.31	0.777	0.543	1.61	0.383	26	11.667	1.333	4.333	12.333	9	22.333	5.333	MYB17	MYB-related transcription factor [Salvia miltiorrhiza]	-	-	-	-	GO:0043231//intracellular membrane-bounded organelle	GO:0001071//nucleic acid binding transcription factor activity;GO:0003676//nucleic acid binding	GO:0001101//response to acid chemical;GO:0010468//regulation of gene expression;GO:0048437//floral organ development;GO:0048580//regulation of post-embryonic development	MYB
Unigene0062881	110.47	63.95	67.98	88.193	92.613	33.7	30.43	40.067	1599	845.667	854	1309.33	1472	584.667	455.667	586	WRKY70	WRKY1 [Salvia miltiorrhiza]	-	-	-	-	-	-	-	WRKY
Unigene0063530	33.27	73.25	24.75	20.723	13.263	9.46	21.73	17.177	488.333	1000.33	324	324.667	225	169	336	259	WRKY65	WRKY protein [Salvia miltiorrhiza]	-	-	-	-	-	-	GO:0006811//ion transport;GO:0044238//primary metabolic process;GO:1901362//organic cyclic compound biosynthetic process	WRKY
Unigene0063762	0.44	0.417	7.117	0.03	8.493	0.02	0.193	0.437	5.667	5	79	0.333	117	0.333	2.667	5.667	DREB1F	EREBP-like factor [Salvia splendens]	-	-	-	-	-	-	-	ERF
Unigene0063991	3.897	1.323	0.48	1.807	7.487	0.177	0.237	0.233	50	15.667	5.333	24	102	2.667	3	3	WRKY50	WRKY protein [Salvia miltiorrhiza]	-	-	-	-	GO:0043231//intracellular membrane-bounded organelle	GO:0001071//nucleic acid binding transcription factor activity;GO:0003677//DNA binding	GO:0009620//response to fungus;GO:0009755//hormone-mediated signaling pathway;GO:0010468//regulation of gene expression;GO:0034645//cellular macromolecule biosynthetic process	WRKY
Unigene0065225	1.64	0.35	0.993	0.77	2.05	1.067	1.233	1.797	26.667	5.333	14.667	13.667	38.667	21.333	21	30.333	SPT	basic helix-loop-helix transcription factor [Salvia miltiorrhiza]	-	-	-	-	GO:0043231//intracellular membrane-bounded organelle	GO:0001071//nucleic acid binding transcription factor activity;GO:0003676//nucleic acid binding;GO:0005515//protein binding	GO:0006950//response to stress;GO:0009639//response to red or far red light;GO:0010029//regulation of seed germination;GO:0010468//regulation of gene expression;GO:0034645//cellular macromolecule biosynthetic process;GO:0048437//floral organ development;GO:0048511//rhythmic process	bHLH
Unigene0066648	0	3.663	0	0	0	0	0	0	0	19.333	0	0	0	0	0	0	--	yabby-like protein [Micromonas commoda]	-	-	-	-	-	-	-	YABBY
Unigene0067866	2.6	0.357	2.12	1.09	5.453	2.03	7.15	3.453	42.333	5.667	31.667	18.333	103.667	41.667	125	59.667	NAC043	NAC domain-containing protein 43 [Sesamum indicum]	-	-	-	-	-	-	GO:0006355//regulation of transcription, DNA-templated;GO:0009832//plant-type cell wall biogenesis;GO:0009900//dehiscence;GO:0044707//single-multicellular organism process	NAC
Unigene0068076	4.15	20.02	8.543	3.183	3.213	0.923	3.12	0.83	57.333	258.333	102.333	48.333	50.667	15.333	48	11.667	ERF020	PREDICTED: ethylene-responsive transcription factor ERF020 [Erythranthe guttata]	-	-	-	-	GO:0043231//intracellular membrane-bounded organelle	GO:0001071//nucleic acid binding transcription factor activity;GO:0003676//nucleic acid binding	GO:0001101//response to acid chemical;GO:0002252//immune effector process;GO:0006972//hyperosmotic response;GO:0009617//response to bacterium;GO:0009625//response to insect;GO:0009755//hormone-mediated signaling pathway;GO:0010243//response to organonitrogen compound;GO:0010468//regulation of gene expression;GO:0034645//cellular macromolecule biosynthetic process;GO:0035556//intracellular signal …	ERF
Unigene0068086	29.32	7.89	1.003	11.393	10.1	2.99	4.24	6.07	494.333	132.667	16.667	212.667	204.667	66.333	80.667	113.333	BHLH93	basic helix-loop-helix transcription factor [Salvia miltiorrhiza]	-	-	-	-	GO:0043231//intracellular membrane-bounded organelle	GO:0001071//nucleic acid binding transcription factor activity;GO:0003676//nucleic acid binding	GO:0010467//gene expression;GO:0034645//cellular macromolecule biosynthetic process	bHLH
Unigene0068393	51.413	13.197	58.003	43.727	26.957	16.37	41.45	21.553	1223.67	298.667	1288.33	1116	754	481	1040.33	533.667	WRKY4	WRKY protein [Salvia miltiorrhiza]	-	-	-	-	-	-	-	WRKY
Unigene0068522	78.433	76.99	44.09	11.47	60.013	6.853	8.53	11.573	1996.67	1882.67	1019	300.667	1829.67	218.667	239.667	313	AGL18	MADS-box transcription factor, plant [Salvia splendens]	-	-	-	-	-	-	GO:0009416//response to light stimulus;GO:0009909//regulation of flower development;GO:0048229//gametophyte development;GO:0048581//negative regulation of post-embryonic development	MIKC
Unigene0069190	1.747	7.78	1.137	1.17	0.887	0.857	0.543	0.383	34	140.667	19.667	24.333	19.333	20.333	11.667	7.667	MYB2	R2R3-MYB transcription factor An [Salvia miltiorrhiza]	-	-	-	-	GO:0043231//intracellular membrane-bounded organelle	GO:0001071//nucleic acid binding transcription factor activity;GO:0003676//nucleic acid binding	GO:0001101//response to acid chemical;GO:0006970//response to osmotic stress;GO:0009827//plant-type cell wall modification;GO:0010038//response to metal ion;GO:0010468//regulation of gene expression	MYB_related
Unigene0069226	199.623	344.163	324.93	135.707	243.973	35.28	88.69	71.843	2436	3993.33	3578.67	1780.33	3457.33	535.333	1200.33	922	ZAT6	zinc finger protein ZAT10-like protein [Isodon rubescens]	-	-	-	-	GO:0043231//intracellular membrane-bounded organelle	GO:0003677//DNA binding	GO:0001101//response to acid chemical;GO:0006355//regulation of transcription, DNA-templated;GO:0006970//response to osmotic stress;GO:0009605//response to external stimulus;GO:0009642//response to light intensity;GO:0009755//hormone-mediated signaling pathway;GO:0010243//response to organonitrogen compound;GO:0035556//intracellular signal transduction;GO:0040007//growth;GO:0044710//single-organi…	C2H2
Unigene0069811	3.96	33.183	6.783	8.277	3.967	4.973	11.947	4.057	96.667	739.333	142.667	216	113.333	145	320.333	100	ERF113	ethylene-responsive transcription factor ERF113 isoform X2 [Sesamum indicum]	-	-	-	-	GO:0043231//intracellular membrane-bounded organelle;GO:0043232//intracellular non-membrane-bounded organelle	GO:0001071//nucleic acid binding transcription factor activity;GO:0003676//nucleic acid binding	GO:0000160//phosphorelay signal transduction system;GO:0001101//response to acid chemical;GO:0002252//immune effector process;GO:0006355//regulation of transcription, DNA-templated;GO:0006970//response to osmotic stress;GO:0009620//response to fungus;GO:0009725//response to hormone;GO:0010243//response to organonitrogen compound;GO:0014070//response to organic cyclic compound;GO:0044710//single-o…	ERF
Unigene0069998	22.43	0.457	9.3	7.12	13.36	7.39	13.123	12.83	802.333	16	307.667	253	551.667	333	496.667	485.667	ATH1	homeobox protein ATH1-like [Sesamum indicum]	-	-	-	-	-	GO:0097159//organic cyclic compound binding;GO:1901363//heterocyclic compound binding	GO:0003006//developmental process involved in reproduction;GO:0006351//transcription, DNA-templated;GO:0006520//cellular amino acid metabolic process;GO:0006631//fatty acid metabolic process;GO:0006732//coenzyme metabolic process;GO:0008299//isoprenoid biosynthetic process;GO:0009653//anatomical structure morphogenesis;GO:0009791//post-embryonic development;GO:0031326//regulation of cellular bios…	TALE
Unigene0070022	17	182.12	9.817	14.33	4.957	11.61	20.69	8.14	305	2935	153.667	277	103.333	246.333	398.667	146	NAP1	NAC domain protein NAC2 [Salvia miltiorrhiza]	-	-	-	-	GO:0043231//intracellular membrane-bounded organelle	GO:0001071//nucleic acid binding transcription factor activity	GO:0006952//defense response;GO:0010260//organ senescence;GO:0010468//regulation of gene expression;GO:0016049//cell growth;GO:0034645//cellular macromolecule biosynthetic process;GO:0051707//response to other organism;GO:0090567//reproductive shoot system development	NAC
Unigene0070120	9.887	2.203	8.487	4.003	12.633	5.077	13.917	9.57	408	87	316.333	174	594	260	602	412.667	ARF5	auxin response factor ARF6 [Salvia miltiorrhiza]	Environmental Information Processing	Signal transduction	ko04075//Plant hormone signal transduction	K14486	GO:0043231//intracellular membrane-bounded organelle	GO:0000975//regulatory region DNA binding;GO:0001071//nucleic acid binding transcription factor activity;GO:0005515//protein binding	GO:0000578//embryonic axis specification;GO:0000904//cell morphogenesis involved in differentiation;GO:0006342//chromatin silencing;GO:0007015//actin filament organization;GO:0009755//hormone-mediated signaling pathway;GO:0009799//specification of symmetry;GO:0009887//organ morphogenesis;GO:0009933//meristem structural organization;GO:0009943//adaxial/abaxial axis specification;GO:0010051//xylem …	ARF
Unigene0070145	6.707	0.313	10.873	5.573	9.553	7.73	18.907	13.06	104	4.667	149.333	91	168.667	145.667	302.333	208	ODO1	MYB-related transcription factor [Salvia miltiorrhiza]	-	-	-	-	GO:0043231//intracellular membrane-bounded organelle	GO:0001071//nucleic acid binding transcription factor activity;GO:0003676//nucleic acid binding	GO:0006355//regulation of transcription, DNA-templated;GO:0009834//plant-type secondary cell wall biogenesis;GO:0045491//xylan metabolic process	MYB
Unigene0070350	5.293	1.177	3.59	4.197	47.573	0.687	0.947	9.397	275.333	57.667	166.333	212.333	2652	43.333	51.333	499	OSH71	knotted-like 6 protein [Primula vulgaris]	-	-	-	-	GO:0043231//intracellular membrane-bounded organelle	GO:0001071//nucleic acid binding transcription factor activity;GO:0003677//DNA binding	GO:0003006//developmental process involved in reproduction;GO:0009799//specification of symmetry;GO:0009933//meristem structural organization;GO:0009943//adaxial/abaxial axis specification;GO:0010468//regulation of gene expression;GO:0030154//cell differentiation	TALE
