# Supplementary material for: Comparative transcriptome analyses of different Salvia miltiorrhiza varieties during the accumulation of tanshinones
Source: PeerJ. 2021 Oct 20;9:e12300. doi: 10.7717/peerj.12300 (PMC8541307; doi:10.7717/peerj.12300)
Supplement: Supplemental Information 19 [file peerj-09-12300-s019.xlsx]

## Sheet: Sheet1
Tanthinones content in the four Salvia miltiorrhiza varieties during tanshinones accumulation stages
Stage	Varieties	TNIIB	DTNI	CTN	TNI	TNIIA	MTN	Total tanshinone
1	SC1-1	0.268	0.105	0.637	2.035	1.689	0.429	5.163
1	SC1-2	0.258	0.105	0.637	2.018	1.686	0.384	5.088
1	SC1-3	0.261	0.103	0.637	2.019	1.689	0.39	5.099
1	YN1-1	0.68	0.38	1.39	6.731	4.559	0.781	14.521
1	YN1-2	0.678	0.379	1.396	6.831	4.507	0.718	14.509
1	YN1-3	0.682	0.38	1.396	6.771	4.576	0.749	14.554
1	SX1-1	0.632	0.713	2.236	4.219	2.561	0.528	10.889
1	SX1-2	0.635	0.707	2.241	4.227	2.563	0.559	10.932
1	SX1-3	0.636	0.712	2.254	4.249	2.574	0.532	10.957
1	HN1-1	0.608	0.161	1.832	2.977	4.818	2.245	12.641
1	HN1-2	0.617	0.162	1.834	2.965	4.832	2.176	12.586
1	HN1-3	0.622	0.164	1.85	3.025	4.862	2.192	12.715
2	SC2-1	1.929	0.287	5.627	76.501	18.043	3.655	106.042
2	SC2-2	1.952	0.29	5.648	76.724	18.001	3.656	106.271
2	SC2-3	1.931	0.293	5.663	76.922	18.016	3.662	106.487
2	YN2-1	4.049	2.612	22.325	139.799	40.68	4.548	214.013
2	YN2-2	4.067	2.555	22.869	143.404	39.534	4.338	216.767
2	YN2-3	4.079	2.784	22.955	144.925	39.134	4.3	218.177
2	SX2-1	3.232	0.886	8.432	72.584	21.923	2.996	110.053
2	SX2-2	2.393	0.896	8.318	73.425	22.155	3.007	110.194
2	SX2-3	2.383	0.894	8.314	73.264	22.167	3.016	110.038
2	HN2-1	1.479	0.446	4.803	59.095	13.458	2.442	81.723
2	HN2-2	1.494	0.448	4.808	59.635	13.613	2.463	82.461
2	HN2-3	1.498	0.451	4.851	59.069	13.554	2.461	81.884
Notes:Abbreviations for the four varieties are as follows: SC (Sichuan), SX (Shanxi), YN (Yunnan) and HN (Henan). The number 1 and 2 after the abbreviations for the varieties represent the early stage of tanshinone accumulation (2 days post-anthesis) and the late stage of tanshinone accumulation (60 days post-anthesis), respectively. Abbreviations for the 6 tanshinones are as follows: TNI (tanshi…
